# Supplementary material for: A plasma membrane localized protein phosphatase in Toxoplasma gondii, PPM5C, regulates attachment to host cells
Source: Sci Rep. 2019 Apr 11;9:5924. doi: 10.1038/s41598-019-42441-1 (PMC6459975; doi:10.1038/s41598-019-42441-1)
Supplement: Supplementary file 2 — Supplementary dataset S1 [file 41598_2019_42441_MOESM2_ESM.xlsx]

## Sheet: Legend
Supplemental dataset S1
First tab (PPM5C interactome): List of potential PPM5C adjacent proteins identified by PPM5C biotinylation labeling. Screen criterion: Peptides in both experimental replicates; No less than 10 peptides total; Fold change of PPM5C.3xHA >= 2.0 for each experiment and >=2.5 for total peptides. Comparison of the peptides of PPM5C.3xHA/G2A >= 2.5.
Secon tab (PPM5C interactome vs mutant): List of potential PPM5C adjacent proteins identified by PPM5C biotinylation labeling after comparison with results from control with PPM5C.3xHA/G2A. Filter of >= 2.5 total peptides in experiment with wildtype vs total peptides in mutant.
Third tab (Eliminated by comparison with mutant): List of Proteins that are eliminated from the list in tab one after comparing with results with mutant strain.
Duplicate BAR experiments were performed for both Δppm5c.oe (PPM5C.3xHA) and PPM5C(G2A).3xHA. For each BAR experiment, RH∆ku80 parasites were used as a non-HA control. This table shows the identified proteins (ID) by mass spectrometry and the number of peptides identified for each protein in each sample, as well as the fold changes of peptides from the samples of PPM5C.3xHA vs control, PPM5C(G2A)…
In all tabs proteins highlighted in gray are those that are localized to the pellicle of Toxoplasma.

## Sheet: PPM5C Interactome
			Repeat 1		Repeat 2		PPM5C.3xHA Total
ID	Annotation	MW	Control 1	PPM5C 1	Control 2	PPM5C 2	Control	PPM5C.3xHA	Fold Change
TGGT1_295360	hypothetical protein IMC18	30 kDa	0	48	0	20	0	68	IFN
TGGT1_258410	photosensitized INA-labeled protein PHIL1	19 kDa	0	41	0	19	0	60	IFN
TGGT1_269885A	rhoptry metalloprotease toxolysin TLN1	142 kDa	0	17	0	40	0	57	IFN
TGGT1_223140	tRNA binding domain-containing protein	51 kDa	0	37	0	19	0	56	IFN
TGGT1_244280	hypothetical protein	14 kDa	0	50	0	6	0	56	IFN
TGGT1_271930	Inner Membrane Complex Protein 20 (IMC20)	26 kDa	0	41	0	7	0	48	IFN
TGGT1_248740	hypothetical protein	140 kDa	0	7	0	35	0	42	IFN
TGGT1_313640	hypothetical protein	22 kDa	0	37	0	5	0	42	IFN
TGGT1_286590	microtubule associated protein SPM2	40 kDa	0	24	0	15	0	39	IFN
TGGT1_239740	dense granule protein GRA14	45 kDa	0	16	0	19	0	35	IFN
TGGT1_319340	hypothetical protein	52 kDa	0	21	0	13	0	34	IFN
TGGT1_202870	SAP domain-containing protein	42 kDa	0	8	0	19	0	27	IFN
TGGT1_216730	MCM2/3/5 family protein	113 kDa	0	12	0	15	0	27	IFN
TGGT1_231160	hypothetical protein	18 kDa	0	20	0	6	0	26	IFN
TGGT1_220500	UBX domain-containing protein	43 kDa	0	20	0	5	0	25	IFN
TGGT1_258950	lectin family protein	70 kDa	0	11	0	14	0	25	IFN
TGGT1_214490	peptidase M16 inactive domain-containing protein	149 kDa	0	13	0	11	0	24	IFN
TGGT1_229930	p25-alpha family protein	17 kDa	0	12	0	10	0	22	IFN
TGGT1_259630	Inner Membrane Complex Protein 27 (IMC27)	18 kDa	0	17	0	5	0	22	IFN
TGGT1_306190	hypothetical protein	49 kDa	0	13	0	9	0	22	IFN
TGGT1_242070	cAMP-dependent protein kinase regulatory subunit	43 kDa	0	11	0	10	0	21	IFN
TGGT1_244460	hypothetical protein	127 kDa	0	6	0	15	0	21	IFN
TGGT1_201760	TLAP4 (Thioredoxin-like associated protein 4)	37 kDa	0	10	0	10	0	20	IFN
TGGT1_269885B	rhoptry metalloprotease toxolysin TLN1	62 kDa	0	4	0	16	0	20	IFN
TGGT1_201700	WD domain, G-beta repeat-containing protein	67 kDa	0	8	0	11	0	19	IFN
TGGT1_222952	phosphohistidine phosphatase	42 kDa	0	11	0	8	0	19	IFN
TGGT1_223540	importin-beta N-terminal domain-containing protein	122 kDa	0	11	0	8	0	19	IFN
TGGT1_275650	hypothetical protein	101 kDa	0	12	0	7	0	19	IFN
TGGT1_277000	putative transport protein Sec24	108 kDa	0	8	0	11	0	19	IFN
TGGT1_313010	DEAD (Asp-Glu-Ala-Asp) box polypeptide DDX6	53 kDa	0	5	0	14	0	19	IFN
TGGT1_229480	putative calcium binding protein precursor	38 kDa	0	10	0	8	0	18	IFN
TGGT1_236950	hypothetical protein	12 kDa	0	13	0	5	0	18	IFN
TGGT1_260540	alveolin domain containing intermediate filament IMC14	83 kDa	0	12	0	6	0	18	IFN
TGGT1_283510	hypothetical protein	35 kDa	0	15	0	3	0	18	IFN
TGGT1_308920	splicing factor U2AF protein	83 kDa	0	8	0	10	0	18	IFN
TGGT1_208530	nicotinate phosphoribosyltransferase	66 kDa	0	5	0	12	0	17	IFN
TGGT1_227030	hypothetical protein	19 kDa	0	11	0	6	0	17	IFN
TGGT1_212820	ubiquitin family protein	119 kDa	0	7	0	9	0	16	IFN
TGGT1_248810	nuclear factor NF7	54 kDa	0	6	0	10	0	16	IFN
TGGT1_263850	hypothetical protein	25 kDa	0	9	0	7	0	16	IFN
TGGT1_271810	putative lanp	32 kDa	0	8	0	8	0	16	IFN
TGGT1_310050	RNA recognition motif-containing protein	45 kDa	0	7	0	9	0	16	IFN
TGGT1_311400	WD domain, G-beta repeat-containing protein	166 kDa	0	4	0	12	0	16	IFN
TGGT1_312600	heat shock protein HSP21	21 kDa	0	9	0	7	0	16	IFN
TGGT1_320100	RNA recognition motif-containing protein	129 kDa	0	7	0	9	0	16	IFN
TGGT1_203980	hypothetical protein	201 kDa	0	7	0	8	0	15	IFN
TGGT1_225690	Apical Cap Protein 7 AC7	194 kDa	0	9	0	6	0	15	IFN
TGGT1_231440	LsmAD domain-containing protein	148 kDa	0	7	0	8	0	15	IFN
TGGT1_232720	putative Lsm12	27 kDa	0	7	0	8	0	15	IFN
TGGT1_249780	hypothetical protein	36 kDa	0	11	0	4	0	15	IFN
TGGT1_268570	zinc finger (CCCH type) motif-containing protein	47 kDa	0	5	0	10	0	15	IFN
TGGT1_294200	glucose-6-phosphate 1-dehydrogenase	63 kDa	0	8	0	7	0	15	IFN
TGGT1_202830	putative Elicitor-responsive protein	33 kDa	0	7	0	7	0	14	IFN
TGGT1_224330	proteasome activator pa28 beta subunit protein	48 kDa	0	9	0	5	0	14	IFN
TGGT1_247000	tetratricopeptide repeat-containing protein	97 kDa	0	8	0	6	0	14	IFN
TGGT1_266080	hypothetical protein	81 kDa	0	5	0	9	0	14	IFN
TGGT1_290700	hypothetical protein	34 kDa	0	12	0	2	0	14	IFN
TGGT1_220900	hypothetical protein	78 kDa	0	9	0	4	0	13	IFN
TGGT1_249610	hypothetical protein	137 kDa	0	8	0	5	0	13	IFN
TGGT1_253440	putative cell-cycle-associated protein kinase SRPK	187 kDa	0	4	0	9	0	13	IFN
TGGT1_267580	cyclin2 related protein	95 kDa	0	4	0	9	0	13	IFN
TGGT1_206690	glideosome-associated protein with multiple-membrane spans GAPM2B	47 kDa	0	7	0	5	0	12	IFN
TGGT1_253470	alveolin domain containing intermediate filament IMC13	46 kDa	0	9	0	3	0	12	IFN
TGGT1_312530	splicing factor, CC1 family protein	69 kDa	0	4	0	8	0	12	IFN
TGGT1_217510	hypothetical protein	42 kDa	0	9	0	2	0	11	IFN
TGGT1_257350	putative eukaryotic translation initiation factor	90 kDa	0	8	0	3	0	11	IFN
TGGT1_264770	hypothetical protein	40 kDa	0	6	0	5	0	11	IFN
TGGT1_278530	putative multiprotein bridging factor type 1 family transcriptional co-activator	16 kDa	0	6	0	5	0	11	IFN
TGGT1_305240	XPA binding protein 2 family protein	112 kDa	0	3	0	8	0	11	IFN
TGGT1_310070	putative methyltransferase	25 kDa	0	7	0	4	0	11	IFN
TGGT1_311430	fibrillarin	32 kDa	0	5	0	6	0	11	IFN
TGGT1_314070	hypothetical protein	23 kDa	0	7	0	4	0	11	IFN
TGGT1_235380	TLAP3 (Thioredoxin-like associated protein 3), Apical Cap Protein 5 (AC5)	65 kDa	0	3	0	7	0	10	IFN
TGGT1_235690	hypothetical protein	25 kDa	0	4	0	6	0	10	IFN
TGGT1_267620	IMC Sutures Component 6 (ISC6)	58 kDa	0	2	0	8	0	10	IFN
TGGT1_306380	U1 zinc finger protein	22 kDa	0	6	0	4	0	10	IFN
TGGT1_311090	ubiquitin carboxyl-terminal hydrolase	67 kDa	0	6	0	4	0	10	IFN
TGGT1_263520	microtubule associated protein SPM1	39 kDa	1	40	0	53	1	93	93
TGGT1_293360	hypothetical protein	27 kDa	1	34	0	13	1	47	47
TGGT1_265530	RNA recognition motif-containing protein	51 kDa	1	19	0	27	1	46	46
TGGT1_279420	hypothetical protein	145 kDa	1	14	0	28	1	42	42
TGGT1_250710	microneme protein MIC10	23 kDa	1	17	0	24	1	41	41
TGGT1_247520	hypothetical protein	26 kDa	1	28	0	12	1	40	40
TGGT1_209210	hypothetical protein	167 kDa	1	14	0	25	1	39	39
TGGT1_206590	calcium-dependent protein kinase CDPK2A	86 kDa	1	15	0	16	1	31	31
TGGT1_231480	putative GCN1	363 kDa	2	23	0	28	2	51	25.5
TGGT1_288630	putative nucleosome assembly protein (NAP)	32 kDa	1	34	1	16	2	50	25
TGGT1_214750	hypothetical protein	120 kDa	1	4	0	21	1	25	25
TGGT1_248880	GTPase RAB7	48 kDa		12	1	13	1	25	25
TGGT1_233140	putative deoxyuridine 5'-triphosphate nucleotidohydrolase	18 kDa	1	15	0	8	1	23	23
TGGT1_247510	fructose-bisphospatase II	42 kDa	1	9	0	14	1	23	23
TGGT1_248340	GTP-binding nuclear protein ran/tc4	26 kDa	1	9	0	12	1	21	21
TGGT1_235340	IMC Sutures Component 1 (ISC1)	77 kDa	1	10	0	10	1	20	20
TGGT1_236570	lysine decarboxylase family protein	44 kDa	1	8	0	12	1	20	20
TGGT1_254940	MIF4G domain-containing protein	385 kDa	2	17	0	22	2	39	19.5
TGGT1_259240	ribosomal protein RPS21	9 kDa	2	35	0	4	2	39	19.5
TGGT1_230210	alveolin domain containing intermediate filament IMC10	61 kDa	5	50	0	46	5	96	19.2
TGGT1_214440	4'-phosphopantetheinyl transferase superfamily protein	48 kDa	1	19	1	19	2	38	19
TGGT1_232440	Brf1p family coiled coil protein	54 kDa	2	24	0	14	2	38	19
TGGT1_313270	hypothetical protein	281 kDa	3	35	1	40	4	75	18.75
TGGT1_218520	microneme protein MIC6	37 kDa	2	18	0	18	2	36	18
TGGT1_269650	FFD and TFG box motifs protein	51 kDa	1	8	0	10	1	18	18
TGGT1_289600	heat shock protein HSP29	30 kDa	1	10	0	8	1	18	18
TGGT1_254720	dense granule protein GRA8	29 kDa	2	34	2	36	4	70	17.5
TGGT1_312090	ribosomal protein RPL23	15 kDa	2	20	0	15	2	35	17.5
TGGT1_244690	hypothetical protein	65 kDa	1	10	0	7	1	17	17
TGGT1_257740	UMP-CMP kinase	51 kDa	1	10	0	7	1	17	17
TGGT1_260600	Pumilio-family RNA binding repeat-containing protein	173 kDa	1	6	0	11	1	17	17
TGGT1_217540	RNA recognition motif-containing protein	38 kDa	1	4	0	12	1	16	16
TGGT1_220270	alveolin domain containing intermediate filament IMC6	49 kDa	1	11	0	5	1	16	16
TGGT1_247470	putative nucleolar protein	60 kDa	2	10	0	21	2	31	15.5
TGGT1_243730	rhoptry protein ROP9	38 kDa	2	13	0	16	2	29	14.5
TGGT1_248360	hypothetical protein	27 kDa	1	10	0	4	1	14	14
TGGT1_248480	ribosomal protein RPS9	22 kDa	1	7	0	7	1	14	14
TGGT1_264610	RNA recognition motif-containing protein	45 kDa	1	8	0	6	1	14	14
TGGT1_293510	poly(ADP-ribose) polymerase and DNA-Ligase Zn-finger region domain-containing protein	44 kDa	1	4	0	10	1	14	14
TGGT1_243960	nuclear transport factor 2 (ntf2) domain-containing protein	84 kDa	5	22	0	47	5	69	13.8
TGGT1_293180	NADP-specific glutamate dehydrogenase	64 kDa	2	17	0	10	2	27	13.5
TGGT1_265180	hypothetical protein	48 kDa	3	22	0	17	3	39	13
TGGT1_209950	putative thioredoxin	48 kDa	1	4	0	9	1	13	13
TGGT1_234380	hypothetical protein	39 kDa	1	5	0	8	1	13	13
TGGT1_270250	dense granule protein GRA1	20 kDa	1	10	0	3	1	13	13
TGGT1_275810	ribosomal protein RPS10	17 kDa	1	8	0	5	1	13	13
TGGT1_290920	oxidoreductase, 2OG-Fe(II) oxygenase family protein	101 kDa	1	4	0	9	1	13	13
TGGT1_310950	AP2 domain transcription factor AP2XI-3	135 kDa	1	5	0	8	1	13	13
TGGT1_321680	hypothetical protein	41 kDa	1	4	0	9	1	13	13
TGGT1_310750	emp24/gp25L/p24 family protein	65 kDa	8	36	3	103	11	139	12.6364
TGGT1_212260	Sjogren's syndrome/scleroderma autoantigen 1 (Autoantigen p27) protein	38 kDa	2	10	0	15	2	25	12.5
TGGT1_311470	rhoptry neck protein RON5	187 kDa	3	8	0	28	3	36	12
TGGT1_254470	hypothetical protein	80 kDa	1	11	1	13	2	24	12
TGGT1_313290	MORN repeat-containing protein	46 kDa	1	8	0	4	1	12	12
TGGT1_269180	MIF4G domain-containing protein	273 kDa	7	35	0	48	7	83	11.8571
TGGT1_213030	hypothetical protein	35 kDa	3	11	0	24	3	35	11.6667
TGGT1_213350	ribosomal protein RPS15	17 kDa	2	15	0	8	2	23	11.5
TGGT1_260500	putative COPI associated protein	30 kDa	2	5	0	18	2	23	11.5
TGGT1_292080	leucyl-tRNA synthetase	141 kDa	2	11	0	12	2	23	11.5
TGGT1_214080	toxofilin	27 kDa	5	16	0	39	5	55	11
TGGT1_216650	S15 sporozoite-expressed protein	45 kDa	2	15	0	7	2	22	11
TGGT1_226570	hypothetical protein	15 kDa	2	15	0	7	2	22	11
TGGT1_224130	hypothetical protein	17 kDa	1	5	0	6	1	11	11
TGGT1_258870A	hypothetical protein	61 kDa	1	4	0	7	1	11	11
TGGT1_290340	HEAT repeat-containing protein	48 kDa	1	7	0	4	1	11	11
TGGT1_308020	SAG-related sequence SRS57 (SAG3)	42 kDa	1	6	0	5	1	11	11
TGGT1_204050	subtilisin SUB1	85 kDa	7	40	0	35	7	75	10.7143
TGGT1_213900	regulator of chromosome condensation RCC1	123 kDa	4	17	0	25	4	42	10.5
TGGT1_259550	dihydropteroate synthase	83 kDa	2	11	0	10	2	21	10.5
TGGT1_230850	hypothetical protein	51 kDa	1	6	0	4	1	10	10
TGGT1_297500	T-complex protein 1 eta subunit	59 kDa	1	5	0	5	1	10	10
TGGT1_268200	RNA recognition motif-containing protein	66 kDa	6	32	0	27	6	59	9.83333
TGGT1_275440	dense granule protein GRA6	23 kDa	1	7	2	22	3	29	9.66667
TGGT1_290660	RNA recognition motif-containing protein	48 kDa	5	23	0	25	5	48	9.6
TGGT1_286580	Inner Membrane Complex Protein 17 (IMC17)	107 kDa	7	36	0	31	7	67	9.57143
TGGT1_221380	alba 1	27 kDa	2	10	0	9	2	19	9.5
TGGT1_235020	putative COPI protein	137 kDa	2	6	0	13	2	19	9.5
TGGT1_223940	GAP45 protein (GAP45)	27 kDa	6	34	0	22	6	56	9.33333
TGGT1_310030	putative cyclase-associated protein	22 kDa	7	44	0	20	7	64	9.14286
TGGT1_215220	hypothetical protein	55 kDa	2	4	0	14	2	18	9
TGGT1_263070	CMGC kinase, CK2 family	60 kDa	2	8	0	10	2	18	9
TGGT1_321500	RNA recognition motif-containing protein	51 kDa	7	26	2	54	9	80	8.88889
TGGT1_309730	thioredoxin reductase	71 kDa	6	30	0	22	6	52	8.66667
TGGT1_205710	lysine-tRNA ligase	74 kDa	2	7	0	10	2	17	8.5
TGGT1_251500	putative eukaryotic initiation factor-3, subunit 3	66 kDa	3	8	0	17	3	25	8.33333
TGGT1_262620	RNA recognition motif-containing protein	32 kDa	9	68	2	23	11	91	8.27273
TGGT1_230940	hypothetical protein	155 kDa	16	34	0	97	16	131	8.1875
TGGT1_263050	ribosomal protein RPL13	40 kDa	6	22	0	26	6	48	8
TGGT1_317720	putative eukaryotic translation initiation factor 3 subunit 7	69 kDa	4	9	0	23	4	32	8
TGGT1_232660	Hsp70 interacting protein HIP	45 kDa	2	9	0	7	2	16	8
TGGT1_305850	RNA recognition motif-containing protein	39 kDa	2	8	0	8	2	16	8
TGGT1_320600	cold-shock DNA-binding domain-containing protein	23 kDa	2	9	0	7	2	16	8
TGGT1_310640	phosphorylase family protein	33 kDa	4	17	1	22	5	39	7.8
TGGT1_286600	TLAP1 (Thioredoxin-like associated protein 1)	43 kDa	2	14	2	17	4	31	7.75
TGGT1_310780	dense granule protein GRA4	36 kDa	6	59	5	25	11	84	7.63636
TGGT1_201380	putative chorismate synthase	58 kDa	2	9	0	6	2	15	7.5
TGGT1_214290	DJ-1 family protein	28 kDa	2	10	0	5	2	15	7.5
TGGT1_262730	rhoptry protein ROP16	76 kDa	2	4	0	11	2	15	7.5
TGGT1_308860	Apical Cap Protein 3 (AC3)	70 kDa	2	5	0	10	2	15	7.5
TGGT1_255260	apical membrane antigen AMA1	63 kDa	9	47	0	19	9	66	7.33333
TGGT1_232410	PDI family protein TrxL1 (Thioredoxin-like 1)	25 kDa	2	19	1	3	3	22	7.33333
TGGT1_265450	hexokinase	51 kDa	3	9	0	13	3	22	7.33333
TGGT1_248700	alveolin domain containing intermediate filament IMC12	30 kDa	5	29	3	28	8	57	7.125
TGGT1_283850	peptidyl-prolyl cis-trans isomerase	56 kDa	11	83	7	43	18	126	7
TGGT1_251690	putative seryl-tRNA synthetase, cytoplasmic	54 kDa	6	16	0	26	6	42	7
TGGT1_220400	actin depolymerizing factor ADF	13 kDa	3	11	1	17	4	28	7
TGGT1_249270	putative protein disulfide isomerase-related protein (provisional)	60 kDa	7	16	0	30	7	46	6.57143
TGGT1_258470	Inner Membrane Complex Protein 24 (IMC24)	32 kDa	2	8	0	5	2	13	6.5
TGGT1_263320	hypothetical protein	42 kDa	2	6	0	7	2	13	6.5
TGGT1_318440	helicase associated domain (ha2) protein	237 kDa	2	5	0	8	2	13	6.5
TGGT1_236540	RNA recognition motif-containing protein	53 kDa	5	11	0	21	5	32	6.4
TGGT1_235540	putative eukaryotic initiation factor-2 beta	26 kDa	2	11	1	8	3	19	6.33333
TGGT1_311230	hypothetical protein	495 kDa	5	23	8	59	13	82	6.30769
TGGT1_201780	microneme protein MIC2	83 kDa	12	35	0	39	12	74	6.16667
TGGT1_313380	hypothetical protein, IMC localizing protein 1 - ILP1	32 kDa	6	22	1	21	7	43	6.14286
TGGT1_320570	putative elongation factor Tu	64 kDa	7	35	3	25	10	60	6
TGGT1_267500	hypothetical protein	26 kDa	2	10	0	2	2	12	6
TGGT1_307810	hypothetical protein	45 kDa	5	26	6	39	11	65	5.90909
TGGT1_324600	heat shock protein	20 kDa	5	15	0	14	5	29	5.8
TGGT1_216670	FUSE-binding protein 2 / KH-type splicing regulatory protein	100 kDa	14	45	0	36	14	81	5.78571
TGGT1_305340	corepressor complex CRC230	207 kDa	3	11	1	12	4	23	5.75
TGGT1_238050	nuclease and tudor domain-containing protein	114 kDa	6	14	1	26	7	40	5.71429
TGGT1_267400	ribosomal protein RPL32	16 kDa	5	31	2	9	7	40	5.71429
TGGT1_271970	glideosome-associated protein with multiple-membrane spans GAPM3	34 kDa	2	6	1	11	3	17	5.66667
TGGT1_219270	multi-pass transmembrane protein	43 kDa	5	14	1	19	6	33	5.5
TGGT1_300000	ribosomal protein RPL18	21 kDa	6	23	0	10	6	33	5.5
TGGT1_290290	ubiquitin-activating enzyme E1 family protein	120 kDa	2	8	0	3	2	11	5.5
TGGT1_232300	ribosomal protein RPS3	29 kDa	13	39	5	58	18	97	5.38889
TGGT1_309210	putative peroxiredoxin 6	44 kDa	7	22	1	21	8	43	5.375
TGGT1_305520	ribosomal protein RPS2	29 kDa	9	30	3	34	12	64	5.33333
TGGT1_239100	ribosomal protein RPS7	23 kDa	9	31	0	17	9	48	5.33333
TGGT1_247350	thioredoxin domain-containing protein	34 kDa	3	6	0	10	3	16	5.33333
TGGT1_236650	DEAD (Asp-Glu-Ala-Asp) box polypeptide 17	60 kDa	5	12	2	25	7	37	5.28571
TGGT1_315270	hypothetical protein	85 kDa	4	12	0	9	4	21	5.25
TGGT1_266640	putative Acetyl-coenzyme A synthetase 2	80 kDa	10	29	0	22	10	51	5.1
TGGT1_242330	ribosomal protein RPS5	22 kDa	10	29	2	32	12	61	5.08333
TGGT1_270240	MAG1 protein (MAG1)	49 kDa	14	76	10	45	24	121	5.04167
TGGT1_262670	ribosomal protein RPL18A	21 kDa	9	35	0	10	9	45	5
TGGT1_202370	putative T-complex protein 1, epsilon subunit (TCP-1-epsilon)	59 kDa	3	10	0	5	3	15	5
TGGT1_207640	isoleucyl-tRNA synthetase family protein	141 kDa	3	6	0	9	3	15	5
TGGT1_267060	ribosomal protein RPL14	18 kDa	3	8	0	7	3	15	5
TGGT1_253430	putative asparagine synthetase	66 kDa	9	21	1	28	10	49	4.9
TGGT1_231850	serine-threonine phosophatase 2C (PP2C)	37 kDa	7	22	1	17	8	39	4.875
TGGT1_260440	nuclear factor NF3	34 kDa	3	6	0	8	3	14	4.66667
TGGT1_248390	ribosomal protein RPL26	16 kDa	3	6	2	17	5	23	4.6
TGGT1_273090	cell division protein CDC48CY	89 kDa	25	81	1	38	26	119	4.57692
TGGT1_234450	ribosomal protein RPS15A	27 kDa	5	21	2	11	7	32	4.57143
TGGT1_298610	GYF domain-containing protein	238 kDa	4	10	0	8	4	18	4.5
TGGT1_284560	ribosomal protein RPL9	21 kDa	10	41	5	26	15	67	4.46667
TGGT1_231140	ribosomal protein RPS25	19 kDa	4	14	3	17	7	31	4.42857
TGGT1_251810	putative translation initiation factor eIF-5A	17 kDa	6	21	4	23	10	44	4.4
TGGT1_219320	acid phosphatase GAP50	47 kDa	17	57	4	35	21	92	4.38095
TGGT1_293690	profilin PRF	18 kDa	7	22	1	13	8	35	4.375
TGGT1_207440	ribosomal protein RPS4	36 kDa	20	61	7	57	27	118	4.37037
TGGT1_216000	alveolin domain containing intermediate filament IMC3	58 kDa	9	35	3	17	12	52	4.33333
TGGT1_276140	ADP ribosylation factor ARF1	62 kDa	2	12	2	5	4	17	4.25
TGGT1_410360	MAF copy	38 kDa	5	16	0	5	5	21	4.2
TGGT1_229010	rhoptry neck protein RON4	107 kDa	4	9	3	20	7	29	4.14286
TGGT1_222220	alveolin domain containing intermediate filament IMC7	47 kDa	8	17	0	15	8	32	4
TGGT1_205558	NAC domain-containing protein	21 kDa	6	19	1	9	7	28	4
TGGT1_235970	putative eukaryotic initiation factor-2 gamma	51 kDa	5	11	0	9	5	20	4
TGGT1_301440	calcium-dependent protein kinase CDPK1	65 kDa	5	13	0	7	5	20	4
TGGT1_261580	histone H2AX	15 kDa	4	11	0	5	4	16	4
TGGT1_212220	hypothetical protein	108 kDa	2	7	1	5	3	12	4
TGGT1_223050	ribosomal protein RPS20	26 kDa	2	10	1	2	3	12	4
TGGT1_231970	pre-mRNA processing splicing factor PRP8	292 kDa	3	7	0	5	3	12	4
TGGT1_300100	rhoptry neck protein RON2	166 kDa	2	5	1	7	3	12	4
TGGT1_236040	fructose-1,6-bisphosphate aldolase	47 kDa	29	64	0	49	29	113	3.89655
TGGT1_410370	putative transmembrane protein	48 kDa	6	16	1	11	7	27	3.85714
TGGT1_232230	ribosomal protein RPL30	12 kDa	6	26	3	8	9	34	3.77778
TGGT1_215460	ribosomal protein RPS24	30 kDa	9	43	6	12	15	55	3.66667
TGGT1_201680	putative eukaryotic initiation factor-3 subunit 10	119 kDa	6	13	0	9	6	22	3.66667
TGGT1_245680	ribosomal protein RPL21	18 kDa	17	44	2	25	19	69	3.63158
TGGT1_294670	translation initiation factor 3 subunit	32 kDa	4	16	6	20	10	36	3.6
TGGT1_309820	ribosomal protein RPL11	20 kDa	4	11	1	7	5	18	3.6
TGGT1_299050	ribosomal protein RPL17	22 kDa	6	16	3	16	9	32	3.55556
TGGT1_257680	myosin light chain MLC1	24 kDa	11	33	4	20	15	53	3.53333
TGGT1_230520	putative cyclophilin 1	26 kDa	5	14	1	7	6	21	3.5
TGGT1_238010	ribosomal protein RPL23A	19 kDa	1	3	5	18	6	21	3.5
TGGT1_279380	hypothetical protein	35 kDa	4	9	0	5	4	14	3.5
TGGT1_216880	guanine nucleotide-binding protein	35 kDa	19	57	4	22	23	79	3.43478
TGGT1_230410	peroxiredoxin PRX3	30 kDa	10	22	0	12	10	34	3.4
TGGT1_232710	ribosomal protein RPS3A	29 kDa	16	35	9	49	25	84	3.36
TGGT1_250820	Apical Cap Protein 2 (AC2)	121 kDa	3	7	0	3	3	10	3.33333
TGGT1_253900	parasite porphobilinogen synthase PBGS	71 kDa	3	6	0	4	3	10	3.33333
TGGT1_321520	hypothetical protein	25 kDa	1	6	2	4	3	10	3.33333
TGGT1_227280	dense granule protein GRA3	24 kDa	10	21	0	11	10	32	3.2
TGGT1_215980	hypothetical protein	24 kDa	3	10	3	9	6	19	3.16667
TGGT1_231640	alveolin domain containing intermediate filament IMC1	70 kDa	44	130	33	112	77	242	3.14286
TGGT1_226410	EF-1 guanine nucleotide exchange domain-containing protein	36 kDa	9	18	0	9	9	27	3
TGGT1_220950	MAF copy	36 kDa	3	12	3	6	6	18	3
TGGT1_249850	GAP40 protein	43 kDa	7	20	3	9	10	29	2.9
TGGT1_299210	CTP synthase	71 kDa	5	10	2	10	7	20	2.85714
TGGT1_209030	actin ACT1	42 kDa	57	138	25	89	82	227	2.76829
TGGT1_263040	ribosomal protein RPS16	24 kDa	14	43	12	28	26	71	2.73077
TGGT1_311240	putative DnaJ family chaperone	47 kDa	9	22	9	27	18	49	2.72222
TGGT1_225080	ribosomal protein RPS18	18 kDa	14	34	7	23	21	57	2.71429
TGGT1_235470	myosin A	93 kDa	49	101	3	40	52	141	2.71154
TGGT1_316400B	alpha tubulin TUBA1	48 kDa	50	137	27	69	77	206	2.67532
TGGT1_239760	ribosomal protein RPL22	15 kDa	3	6	3	10	6	16	2.66667

## Sheet: PPM5C interactome vs mutant
			Repeat 1		Repeat 2		PPM5C.3xHA Total			PPM5C(G2A).3xHA Repeat 1		PPM5C(G2A).3xHA Repeat 2		G2A Total			Comparison
ID	Annotation	MW	Control	PPM5C.3xHA	Control	PPM5C.3xHA	Control	PPM5C.3xHA	Fold Change	Control	PPM5C(G2A).3xHA	Control	PPM5C(G2A).3xHA	Control	G2A	Fold Change	PPM5C.3xHA/G2A
TGGT1_202870	SAP domain-containing protein	42 kDa	0	8	0	19	0	27	IFN	0	0	0	0	0	0	IFN	IFN
TGGT1_201760	TLAP4 (Thioredoxin-like associated protein 4)	37 kDa	0	10	0	10	0	20	IFN	0	0	0	0	0	0	IFN	IFN
TGGT1_269885B	rhoptry metalloprotease toxolysin TLN1	62 kDa	0	4	0	16	0	20	IFN	0	0	0	0	0	0	IFN	IFN
TGGT1_275650	hypothetical protein	101 kDa	0	12	0	7	0	19	IFN	0	0	0	0	0	0	IFN	IFN
TGGT1_227030	hypothetical protein	19 kDa	0	11	0	6	0	17	IFN	0	0	0	0	0	0	IFN	IFN
TGGT1_225690	Apical Cap Protein 7 AC7	194 kDa	0	9	0	6	0	15	IFN	0	0	0	0	0	0	IFN	IFN
TGGT1_231440	LsmAD domain-containing protein	148 kDa	0	7	0	8	0	15	IFN	0	0	0	0	0	0	IFN	IFN
TGGT1_249780	hypothetical protein	36 kDa	0	11	0	4	0	15	IFN	0	0	0	0	0	0	IFN	IFN
TGGT1_294200	glucose-6-phosphate 1-dehydrogenase	63 kDa	0	8	0	7	0	15	IFN	0	0	0	0	0	0	IFN	IFN
TGGT1_247000	tetratricopeptide repeat-containing protein	97 kDa	0	8	0	6	0	14	IFN	0	0	0	0	0	0	IFN	IFN
TGGT1_266080	hypothetical protein	81 kDa	0	5	0	9	0	14	IFN	0	0	0	0	0	0	IFN	IFN
TGGT1_290700	hypothetical protein	34 kDa	0	12	0	2	0	14	IFN	0	0	0	0	0	0	IFN	IFN
TGGT1_206690	glideosome-associated protein with multiple-membrane spans GAPM2B	47 kDa	0	7	0	5	0	12	IFN	0	0	0	0	0	0	IFN	IFN
TGGT1_253470	alveolin domain containing intermediate filament IMC13	46 kDa	0	9	0	3	0	12	IFN	0	0	0	0	0	0	IFN	IFN
TGGT1_312530	splicing factor, CC1 family protein	69 kDa	0	4	0	8	0	12	IFN	0	0	0	0	0	0	IFN	IFN
TGGT1_217510	hypothetical protein	42 kDa	0	9	0	2	0	11	IFN	0	0	0	0	0	0	IFN	IFN
TGGT1_278530	putative multiprotein bridging factor type 1 family transcriptional co-activator	16 kDa	0	6	0	5	0	11	IFN	0	0	0	0	0	0	IFN	IFN
TGGT1_314070	hypothetical protein	23 kDa	0	7	0	4	0	11	IFN	0	0	0	0	0	0	IFN	IFN
TGGT1_235380	TLAP3 (Thioredoxin-like associated protein 3), Apical Cap Protein 5 (AC5)	65 kDa	0	3	0	7	0	10	IFN	0	0	0	0	0	0	IFN	IFN
TGGT1_267620	IMC Sutures Component 6 (ISC6)	58 kDa	0	2	0	8	0	10	IFN	0	0	0	0	0	0	IFN	IFN
TGGT1_311090	ubiquitin carboxyl-terminal hydrolase	67 kDa	0	6	0	4	0	10	IFN	0	0	0	0	0	0	IFN	IFN
TGGT1_295360	hypothetical protein IMC18	30 kDa	0	48	0	20	0	68	IFN	0	0	0	1	0	1	IFN	68
TGGT1_286590	microtubule associated protein SPM2	40 kDa	0	24	0	15	0	39	IFN	0	0	0	1	0	1	IFN	39
TGGT1_220500	UBX domain-containing protein	43 kDa	0	20	0	5	0	25	IFN	0	0	0	1	0	1	IFN	25
TGGT1_214490	peptidase M16 inactive domain-containing protein	149 kDa	0	13	0	11	0	24	IFN	0	0	0	1	0	1	IFN	24
TGGT1_259630	Inner Membrane Complex Protein 27 (IMC27)	18 kDa	0	17	0	5	0	22	IFN	0	0	0	1	0	1	IFN	22
TGGT1_242070	cAMP-dependent protein kinase regulatory subunit	43 kDa	0	11	0	10	0	21	IFN	0	0	0	1	0	1	IFN	21
TGGT1_258410	photosensitized INA-labeled protein PHIL1	19 kDa	0	41	0	19	0	60	IFN	0	0	0	3	0	3	IFN	20
TGGT1_260540	alveolin domain containing intermediate filament IMC14	83 kDa	0	12	0	6	0	18	IFN	0	0	0	1	0	1	IFN	18
TGGT1_239740	dense granule protein GRA14	45 kDa	0	16	0	19	0	35	IFN	0	0	0	2	0	2	IFN	17.5
TGGT1_319340	hypothetical protein	52 kDa	0	21	0	13	0	34	IFN	0	0	0	2	0	2	IFN	17
TGGT1_271810	putative lanp	32 kDa	0	8	0	8	0	16	IFN	0	0	0	1	0	1	IFN	16
TGGT1_203980	hypothetical protein	201 kDa	0	7	0	8	0	15	IFN	0	0	0	1	0	1	IFN	15
TGGT1_232720	putative Lsm12	27 kDa	0	7	0	8	0	15	IFN	0	0	0	1	0	1	IFN	15
TGGT1_202830	putative Elicitor-responsive protein	33 kDa	0	7	0	7	0	14	IFN	0	0	0	1	0	1	IFN	14
TGGT1_231160	hypothetical protein	18 kDa	0	20	0	6	0	26	IFN	0	0	0	2	0	2	IFN	13
TGGT1_253440	putative cell-cycle-associated protein kinase SRPK	187 kDa	0	4	0	9	0	13	IFN	0	0	0	1	0	1	IFN	13
TGGT1_267580	cyclin2 related protein	95 kDa	0	4	0	9	0	13	IFN	0	0	0	1	0	1	IFN	13
TGGT1_257350	putative eukaryotic translation initiation factor	90 kDa	0	8	0	3	0	11	IFN	0	0	0	1	0	1	IFN	11
TGGT1_305240	XPA binding protein 2 family protein	112 kDa	0	3	0	8	0	11	IFN	0	0	0	1	0	1	IFN	11
TGGT1_244460	hypothetical protein	127 kDa	0	6	0	15	0	21	IFN	0	0	0	2	0	2	IFN	10.5
TGGT1_306380	U1 zinc finger protein	22 kDa	0	6	0	4	0	10	IFN	0	0	0	1	0	1	IFN	10
TGGT1_236950	hypothetical protein	12 kDa	0	13	0	5	0	18	IFN	0	0	0	2	0	2	IFN	9
TGGT1_212820	ubiquitin family protein	119 kDa	0	7	0	9	0	16	IFN	0	0	0	2	0	2	IFN	8
TGGT1_268570	zinc finger (CCCH type) motif-containing protein	47 kDa	0	5	0	10	0	15	IFN	0	0	0	2	0	2	IFN	7.5
TGGT1_229930	p25-alpha family protein	17 kDa	0	12	0	10	0	22	IFN	0	2	0	1	0	3	IFN	7.33333
TGGT1_220900	hypothetical protein	78 kDa	0	9	0	4	0	13	IFN	0	2	0	0	0	2	IFN	6.5
TGGT1_201700	WD domain, G-beta repeat-containing protein	67 kDa	0	8	0	11	0	19	IFN	0	0	0	3	0	3	IFN	6.33333
TGGT1_313010	DEAD (Asp-Glu-Ala-Asp) box polypeptide DDX6	53 kDa	0	5	0	14	0	19	IFN	0	0	0	3	0	3	IFN	6.33333
TGGT1_208530	nicotinate phosphoribosyltransferase	66 kDa	0	5	0	12	0	17	IFN	0	0	0	3	0	3	IFN	5.66667
TGGT1_264770	hypothetical protein	40 kDa	0	6	0	5	0	11	IFN	0	0	0	2	0	2	IFN	5.5
TGGT1_312600	heat shock protein HSP21	21 kDa	0	9	0	7	0	16	IFN	0	0	0	3	0	3	IFN	5.33333
TGGT1_320100	RNA recognition motif-containing protein	129 kDa	0	7	0	9	0	16	IFN	0	0	0	3	0	3	IFN	5.33333
TGGT1_235690	hypothetical protein	25 kDa	0	4	0	6	0	10	IFN	0	0	0	2	0	2	IFN	5
TGGT1_258950	lectin family protein	70 kDa	0	11	0	14	0	25	IFN	0	0	0	5	0	5	IFN	5
TGGT1_222952	phosphohistidine phosphatase	42 kDa	0	11	0	8	0	19	IFN	0	2	0	2	0	4	IFN	4.75
TGGT1_277000	putative transport protein Sec24	108 kDa	0	8	0	11	0	19	IFN	0	0	0	4	0	4	IFN	4.75
TGGT1_224330	proteasome activator pa28 beta subunit protein	48 kDa	0	9	0	5	0	14	IFN	0	0	0	3	0	3	IFN	4.66667
TGGT1_283510	hypothetical protein	35 kDa	0	15	0	3	0	18	IFN	0	3	0	1	0	4	IFN	4.5
TGGT1_306190	hypothetical protein	49 kDa	0	13	0	9	0	22	IFN	0	4	0	1	0	5	IFN	4.4
TGGT1_269885A	rhoptry metalloprotease toxolysin TLN1	142 kDa	0	17	0	40	0	57	IFN	0	0	0	14	0	14	IFN	4.07143
TGGT1_263850	hypothetical protein	25 kDa	0	9	0	7	0	16	IFN	0	0	0	4	0	4	IFN	4
TGGT1_310050	RNA recognition motif-containing protein	45 kDa	0	7	0	9	0	16	IFN	0	0	0	4	0	4	IFN	4
TGGT1_311400	WD domain, G-beta repeat-containing protein	166 kDa	0	4	0	12	0	16	IFN	0	0	0	4	0	4	IFN	4
TGGT1_223540	importin-beta N-terminal domain-containing protein	122 kDa	0	11	0	8	0	19	IFN	0	4	0	1	0	5	IFN	3.8
TGGT1_223140	tRNA binding domain-containing protein	51 kDa	0	37	0	19	0	56	IFN	1	14	0	3	1	17	17	3.29412
TGGT1_308920	splicing factor U2AF protein	83 kDa	0	8	0	10	0	18	IFN	0	0	0	6	0	6	IFN	3
TGGT1_271930	Inner Membrane Complex Protein 20 (IMC20)	26 kDa	0	41	0	7	0	48	IFN	0	10	0	7	0	17	IFN	2.82353
TGGT1_263520	microtubule associated protein SPM1	39 kDa	1	40	0	53	1	93	93	0	17	0	5	0	22	IFN	4.22727
TGGT1_293360	hypothetical protein	27 kDa	1	34	0	13	1	47	47	0	5	0	1	0	6	IFN	7.83333
TGGT1_248740	hypothetical protein	140 kDa	0	7	0	35	1	42	42	0	0	0	0	0	0	IFN	IFN
TGGT1_313640	hypothetical protein	22 kDa	0	37	0	5	1	42	42	0	0	0	2	0	2	IFN	21
TGGT1_250710	microneme protein MIC10	23 kDa	1	17	0	24	1	41	41	0	0	0	3	0	3	IFN	13.6667
TGGT1_247520	hypothetical protein	26 kDa	1	28	0	12	1	40	40	0	0	0	1	0	1	IFN	40
TGGT1_209210	hypothetical protein	167 kDa	1	14	0	25	1	39	39	0	0	0	9	0	9	IFN	4.33333
TGGT1_206590	calcium-dependent protein kinase CDPK2A	86 kDa	1	15	0	16	1	31	31	0	4	0	3	0	7	IFN	4.42857
TGGT1_214750	hypothetical protein	120 kDa	1	4	0	21	1	25	25	0	0	0	1	0	1	IFN	25
TGGT1_288630	putative nucleosome assembly protein (NAP)	32 kDa	1	34	1	16	2	50	25	0	0	0	1	0	1	IFN	50
TGGT1_233140	putative deoxyuridine 5'-triphosphate nucleotidohydrolase	18 kDa	1	15	0	8	1	23	23	0	0	0	0	0	0	IFN	IFN
TGGT1_265530	RNA recognition motif-containing protein	51 kDa	1	19	0	27	2	46	23	0	0	0	11	0	11	IFN	4.18182
TGGT1_279420	hypothetical protein	145 kDa	1	14	0	28	2	42	21	0	0	0	6	0	6	IFN	7
TGGT1_235340	IMC Sutures Component 1 (ISC1)	77 kDa	1	10	0	10	1	20	20	0	3	0	0	0	3	IFN	6.66667
TGGT1_214440	4'-phosphopantetheinyl transferase superfamily protein	48 kDa	1	19	1	19	2	38	19	0	8	0	4	0	12	IFN	3.16667
TGGT1_244280	hypothetical protein	14 kDa	0	50	0	6	3	56	18.6667	0	0	0	2	0	2	IFN	28
TGGT1_229480	putative calcium binding protein precursor	38 kDa	0	10	0	8	1	18	18	0	0	0	3	0	3	IFN	6
TGGT1_289600	heat shock protein HSP29	30 kDa	1	10	0	8	1	18	18	0	0	0	0	0	0	IFN	IFN
TGGT1_254720	dense granule protein GRA8	29 kDa	2	34	2	36	4	70	17.5	0	0	0	0	0	0	IFN	IFN
TGGT1_257740	UMP-CMP kinase	51 kDa	1	10	0	7	1	17	17	0	2	0	1	0	3	IFN	5.66667
TGGT1_217540	RNA recognition motif-containing protein	38 kDa	1	4	0	12	1	16	16	0	0	0	0	0	0	IFN	IFN
TGGT1_220270	alveolin domain containing intermediate filament IMC6	49 kDa	1	11	0	5	1	16	16	0	0	0	1	0	1	IFN	16
TGGT1_230210	alveolin domain containing intermediate filament IMC10	61 kDa	5	50	0	46	6	96	16	0	3	0	7	0	10	IFN	9.6
TGGT1_313270	hypothetical protein	281 kDa	3	35	1	40	5	75	15	0	3	0	7	0	10	IFN	7.5
TGGT1_243730	rhoptry protein ROP9	38 kDa	2	13	0	16	2	29	14.5	0	0	0	1	0	1	IFN	29
TGGT1_248360	hypothetical protein	27 kDa	1	10	0	4	1	14	14	0	0	0	0	0	0	IFN	IFN
TGGT1_264610	RNA recognition motif-containing protein	45 kDa	1	8	0	6	1	14	14	0	0	0	3	0	3	IFN	4.66667
TGGT1_293510	poly(ADP-ribose) polymerase and DNA-Ligase Zn-finger region domain-containing protein	44 kDa	1	4	0	10	1	14	14	0	0	0	0	0	0	IFN	IFN
TGGT1_216730	MCM2/3/5 family protein	113 kDa	0	12	0	15	2	27	13.5	0	0	0	2	0	2	IFN	13.5
TGGT1_234380	hypothetical protein	39 kDa	1	5	0	8	1	13	13	0	0	0	0	0	0	IFN	IFN
TGGT1_254940	MIF4G domain-containing protein	385 kDa	2	17	0	22	3	39	13	0	0	0	2	0	2	IFN	19.5
TGGT1_290920	oxidoreductase, 2OG-Fe(II) oxygenase family protein	101 kDa	1	4	0	9	1	13	13	0	0	0	1	0	1	IFN	13
TGGT1_310950	AP2 domain transcription factor AP2XI-3	135 kDa	1	5	0	8	1	13	13	0	0	0	0	0	0	IFN	IFN
TGGT1_321680	hypothetical protein	41 kDa	1	4	0	9	1	13	13	0	0	0	2	0	2	IFN	6.5
TGGT1_212260	Sjogren's syndrome/scleroderma autoantigen 1 (Autoantigen p27) protein	38 kDa	2	10	0	15	2	25	12.5	0	7	0	3	0	10	IFN	2.5
TGGT1_248880	GTPase RAB7	48 kDa	0	12	1	13	2	25	12.5	0	0	0	1	0	1	IFN	25
TGGT1_254470	hypothetical protein	80 kDa	1	11	1	13	2	24	12	0	0	0	1	0	1	IFN	24
TGGT1_313290	MORN repeat-containing protein	46 kDa	1	8	0	4	1	12	12	0	0	0	0	0	0	IFN	IFN
TGGT1_243960	nuclear transport factor 2 (ntf2) domain-containing protein	84 kDa	5	22	0	47	6	69	11.5	0	0	0	9	0	9	IFN	7.66667
TGGT1_247510	fructose-bisphospatase II	42 kDa	1	9	0	14	2	23	11.5	0	4	0	1	0	5	IFN	4.6
TGGT1_260500	putative COPI associated protein	30 kDa	2	5	0	18	2	23	11.5	0	0	0	0	0	0	IFN	IFN
TGGT1_292080	leucyl-tRNA synthetase	141 kDa	2	11	0	12	2	23	11.5	0	6	0	0	0	6	IFN	3.83333
TGGT1_216650	S15 sporozoite-expressed protein	45 kDa	2	15	0	7	2	22	11	0	0	0	2	0	2	IFN	11
TGGT1_224130	hypothetical protein	17 kDa	1	5	0	6	1	11	11	0	0	0	1	0	1	IFN	11
TGGT1_258870A	hypothetical protein	61 kDa	1	4	0	7	1	11	11	0	2	0	0	0	2	IFN	5.5
TGGT1_290340	HEAT repeat-containing protein	48 kDa	1	7	0	4	1	11	11	0	0	0	0	0	0	IFN	IFN
TGGT1_308020	SAG-related sequence SRS57 (SAG3)	42 kDa	1	6	0	5	1	11	11	0	0	0	0	0	0	IFN	IFN
TGGT1_204050	subtilisin SUB1	85 kDa	7	40	0	35	7	75	10.7143	0	0	0	4	0	4	IFN	18.75
TGGT1_259550	dihydropteroate synthase	83 kDa	2	11	0	10	2	21	10.5	0	4	0	1	0	5	IFN	4.2
TGGT1_230850	hypothetical protein	51 kDa	1	6	0	4	1	10	10	0	0	0	0	0	0	IFN	IFN
TGGT1_265180	hypothetical protein	48 kDa	3	22	0	17	4	39	9.75	0	8	0	5	0	13	IFN	3
TGGT1_232440	Brf1p family coiled coil protein	54 kDa	2	24	0	14	4	38	9.5	0	4	0	2	0	6	IFN	6.33333
TGGT1_235020	putative COPI protein	137 kDa	2	6	0	13	2	19	9.5	0	0	0	1	0	1	IFN	19
TGGT1_310030	putative cyclase-associated protein	22 kDa	7	44	0	20	7	64	9.14286	0	9	0	6	0	15	IFN	4.26667
TGGT1_215220	hypothetical protein	55 kDa	2	4	0	14	2	18	9	0	0	0	0	0	0	IFN	IFN
TGGT1_218520	microneme protein MIC6	37 kDa	2	18	0	18	4	36	9	0	0	0	2	0	2	IFN	18
TGGT1_263070	CMGC kinase, CK2 family	60 kDa	2	8	0	10	2	18	9	0	2	0	3	0	5	IFN	3.6
TGGT1_309730	thioredoxin reductase	71 kDa	6	30	0	22	6	52	8.66667	0	2	0	5	0	7	IFN	7.42857
TGGT1_310750	emp24/gp25L/p24 family protein	65 kDa	8	36	3	103	17	139	8.17647	0	4	0	13	0	17	IFN	8.17647
TGGT1_232660	Hsp70 interacting protein HIP	45 kDa	2	9	0	7	2	16	8	0	2	0	2	0	4	IFN	4
TGGT1_305850	RNA recognition motif-containing protein	39 kDa	2	8	0	8	2	16	8	0	2	0	3	0	5	IFN	3.2
TGGT1_247470	putative nucleolar protein	60 kDa	2	10	0	21	4	31	7.75	0	0	0	0	0	0	IFN	IFN
TGGT1_286600	TLAP1 (Thioredoxin-like associated protein 1)	43 kDa	2	14	2	17	4	31	7.75	0	4	0	1	0	5	IFN	6.2
TGGT1_201380	putative chorismate synthase	58 kDa	2	9	0	6	2	15	7.5	0	2	0	2	0	4	IFN	3.75
TGGT1_214290	DJ-1 family protein	28 kDa	2	10	0	5	2	15	7.5	0	2	0	4	0	6	IFN	2.5
TGGT1_262730	rhoptry protein ROP16	76 kDa	2	4	0	11	2	15	7.5	0	0	0	0	0	0	IFN	IFN
TGGT1_232410	PDI family protein TrxL1 (Thioredoxin-like 1)	25 kDa	2	19	1	3	3	22	7.33333	0	0	0	0	0	0	IFN	IFN
TGGT1_311470	rhoptry neck protein RON5	187 kDa	3	8	0	28	5	36	7.2	0	0	0	5	0	5	IFN	7.2
TGGT1_220400	actin depolymerizing factor ADF	13 kDa	3	11	1	17	4	28	7	0	0	0	4	0	4	IFN	7
TGGT1_248340	GTP-binding nuclear protein ran/tc4	26 kDa	1	9	0	12	3	21	7	0	0	0	1	0	1	IFN	21
TGGT1_262620	RNA recognition motif-containing protein	32 kDa	9	68	2	23	13	91	7	0	6	0	4	0	10	IFN	9.1
TGGT1_283850	peptidyl-prolyl cis-trans isomerase	56 kDa	11	83	7	43	18	126	7	0	29	0	10	0	39	IFN	3.23077
TGGT1_269180	MIF4G domain-containing protein	273 kDa	7	35	0	48	12	83	6.91667	0	2	0	5	0	7	IFN	11.8571
TGGT1_293180	NADP-specific glutamate dehydrogenase	64 kDa	2	17	0	10	4	27	6.75	0	0	0	2	0	2	IFN	13.5
TGGT1_236570	lysine decarboxylase family protein	44 kDa	1	8	0	12	3	20	6.66667	0	0	0	1	0	1	IFN	20
TGGT1_268200	RNA recognition motif-containing protein	66 kDa	6	32	0	27	9	59	6.55556	0	16	0	8	0	24	IFN	2.45833
TGGT1_209950	putative thioredoxin	48 kDa	1	4	0	9	2	13	6.5	0	0	0	1	0	1	IFN	13
TGGT1_249610	hypothetical protein	137 kDa	0	8	0	5	2	13	6.5	0	0	0	3	0	3	IFN	4.33333
TGGT1_258470	Inner Membrane Complex Protein 24 (IMC24)	32 kDa	2	8	0	5	2	13	6.5	0	0	0	0	0	0	IFN	IFN
TGGT1_263320	hypothetical protein	42 kDa	2	6	0	7	2	13	6.5	0	0	0	0	0	0	IFN	IFN
TGGT1_317720	putative eukaryotic translation initiation factor 3 subunit 7	69 kDa	4	9	0	23	5	32	6.4	0	3	0	4	0	7	IFN	4.57143
TGGT1_221380	alba 1	27 kDa	2	10	0	9	3	19	6.33333	0	0	0	0	0	0	IFN	IFN
TGGT1_235540	putative eukaryotic initiation factor-2 beta	26 kDa	2	11	1	8	3	19	6.33333	0	3	0	0	0	3	IFN	6.33333
TGGT1_248700	alveolin domain containing intermediate filament IMC12	30 kDa	5	29	3	28	9	57	6.33333	0	10	0	8	0	18	IFN	3.16667
TGGT1_321500	RNA recognition motif-containing protein	51 kDa	7	26	2	54	13	80	6.15385	0	9	0	9	0	18	IFN	4.44444
TGGT1_214080	toxofilin	27 kDa	5	16	0	39	9	55	6.11111	0	4	0	4	0	8	IFN	6.875
TGGT1_286580	Inner Membrane Complex Protein 17 (IMC17)	107 kDa	7	36	0	31	11	67	6.09091	0	0	0	5	0	5	IFN	13.4
TGGT1_251690	putative seryl-tRNA synthetase, cytoplasmic	54 kDa	6	16	0	26	7	42	6	0	4	0	1	0	5	IFN	8.4
TGGT1_255260	apical membrane antigen AMA1	63 kDa	9	47	0	19	11	66	6	0	0	0	2	0	2	IFN	33
TGGT1_267500	hypothetical protein	26 kDa	2	10	0	2	2	12	6	0	0	0	1	0	1	IFN	12
TGGT1_310780	dense granule protein GRA4	36 kDa	6	59	5	25	14	84	6	0	3	1	8	1	11	11	7.63636
TGGT1_320570	putative elongation factor Tu	64 kDa	7	35	3	25	10	60	6	0	11	0	7	0	18	IFN	3.33333
TGGT1_213030	hypothetical protein	35 kDa	3	11	0	24	6	35	5.83333	0	0	0	7	0	7	IFN	5
TGGT1_305340	corepressor complex CRC230	207 kDa	3	11	1	12	4	23	5.75	0	0	0	2	0	2	IFN	11.5
TGGT1_230940	hypothetical protein	155 kDa	16	34	0	97	23	131	5.69565	0	7	0	4	0	11	IFN	11.9091
TGGT1_260600	Pumilio-family RNA binding repeat-containing protein	173 kDa	1	6	0	11	3	17	5.66667	0	2	0	1	0	3	IFN	5.66667
TGGT1_271970	glideosome-associated protein with multiple-membrane spans GAPM3	34 kDa	2	6	1	11	3	17	5.66667	0	2	0	1	0	3	IFN	5.66667
TGGT1_290290	ubiquitin-activating enzyme E1 family protein	120 kDa	2	8	0	3	2	11	5.5	0	0	0	0	0	0	IFN	IFN
TGGT1_310070	putative methyltransferase	25 kDa	0	7	0	4	2	11	5.5	0	0	0	1	0	1	IFN	11
TGGT1_311430	fibrillarin	32 kDa	0	5	0	6	2	11	5.5	0	0	0	0	0	0	IFN	IFN
TGGT1_313380	hypothetical protein, IMC localizing protein 1 - ILP1	32 kDa	6	22	1	21	8	43	5.375	0	0	0	2	0	2	IFN	21.5
TGGT1_236540	RNA recognition motif-containing protein	53 kDa	5	11	0	21	6	32	5.33333	0	0	0	3	0	3	IFN	10.6667
TGGT1_213900	regulator of chromosome condensation RCC1	123 kDa	4	17	0	25	8	42	5.25	0	3	0	7	0	10	IFN	4.2
TGGT1_315270	hypothetical protein	85 kDa	4	12	0	9	4	21	5.25	0	3	0	0	0	3	IFN	7
TGGT1_266640	putative Acetyl-coenzyme A synthetase 2	80 kDa	10	29	0	22	10	51	5.1	0	0	0	3	0	3	IFN	17
TGGT1_223940	GAP45 protein (GAP45)	27 kDa	6	34	0	22	11	56	5.09091	0	3	0	1	0	4	IFN	14
TGGT1_202370	putative T-complex protein 1, epsilon subunit (TCP-1-epsilon)	59 kDa	3	10	0	5	3	15	5	0	0	0	0	0	0	IFN	IFN
TGGT1_207640	isoleucyl-tRNA synthetase family protein	141 kDa	3	6	0	9	3	15	5	0	0	0	0	0	0	IFN	IFN
TGGT1_307810	hypothetical protein	45 kDa	5	26	6	39	13	65	5	0	6	0	4	0	10	IFN	6.5
TGGT1_309210	putative peroxiredoxin 6	44 kDa	7	22	1	21	9	43	4.77778	0	10	0	4	0	14	IFN	3.07143
TGGT1_236650	DEAD (Asp-Glu-Ala-Asp) box polypeptide 17	60 kDa	5	12	2	25	8	37	4.625	0	0	1	10	1	10	10	3.7
TGGT1_311230	hypothetical protein	495 kDa	5	23	8	59	18	82	4.55556	0	9	0	7	0	16	IFN	5.125
TGGT1_216670	FUSE-binding protein 2 / KH-type splicing regulatory protein	100 kDa	14	45	0	36	18	81	4.5	0	11	0	14	0	25	IFN	3.24
TGGT1_238050	nuclease and tudor domain-containing protein	114 kDa	6	14	1	26	9	40	4.44444	0	12	0	2	0	14	IFN	2.85714
TGGT1_290660	RNA recognition motif-containing protein	48 kDa	5	23	0	25	11	48	4.36364	0	4	0	6	0	10	IFN	4.8
TGGT1_318440	helicase associated domain (ha2) protein	237 kDa	2	5	0	8	3	13	4.33333	0	0	0	1	0	1	IFN	13
TGGT1_205710	lysine-tRNA ligase	74 kDa	2	7	0	10	4	17	4.25	0	5	0	1	0	6	IFN	2.83333
TGGT1_276140	ADP ribosylation factor ARF1	62 kDa	2	12	2	5	4	17	4.25	0	0	0	2	0	2	IFN	8.5
TGGT1_275440	dense granule protein GRA6	23 kDa	1	7	2	22	7	29	4.14286	0	0	0	2	0	2	IFN	14.5
TGGT1_201780	microneme protein MIC2	83 kDa	12	35	0	39	18	74	4.11111	0	0	0	2	0	2	IFN	37
TGGT1_253430	putative asparagine synthetase	66 kDa	9	21	1	28	12	49	4.08333	0	12	0	3	0	15	IFN	3.26667
TGGT1_205558	NAC domain-containing protein	21 kDa	6	19	1	9	7	28	4	0	3	0	3	0	6	IFN	4.66667
TGGT1_219320	acid phosphatase GAP50	47 kDa	17	57	4	35	23	92	4	5	27	2	13	7	40	5.71429	2.3
TGGT1_222220	alveolin domain containing intermediate filament IMC7	47 kDa	8	17	0	15	8	32	4	0	0	0	1	0	1	IFN	32
TGGT1_247350	thioredoxin domain-containing protein	34 kDa	3	6	0	10	4	16	4	0	0	0	2	0	2	IFN	8
TGGT1_300100	rhoptry neck protein RON2	166 kDa	2	5	1	7	3	12	4	0	0	0	0	0	0	IFN	IFN
TGGT1_270240	MAG1 protein (MAG1)	49 kDa	14	76	10	45	32	121	3.78125	0	17	0	12	0	29	IFN	4.17241
TGGT1_273090	cell division protein CDC48CY	89 kDa	25	81	1	38	32	119	3.71875	0	11	0	15	0	26	IFN	4.57692
TGGT1_279380	hypothetical protein	35 kDa	4	9	0	5	4	14	3.5	0	2	0	3	0	5	IFN	2.8
TGGT1_293690	profilin PRF	18 kDa	7	22	1	13	10	35	3.5	0	0	0	4	0	4	IFN	8.75
TGGT1_216000	alveolin domain containing intermediate filament IMC3	58 kDa	9	35	3	17	15	52	3.46667	0	9	0	3	0	12	IFN	4.33333
TGGT1_251810	putative translation initiation factor eIF-5A	17 kDa	6	21	4	23	13	44	3.38462	0	10	0	5	0	15	IFN	2.93333
TGGT1_297500	T-complex protein 1 eta subunit	59 kDa	1	5	0	5	3	10	3.33333	0	0	0	0	0	0	IFN	IFN
TGGT1_257680	myosin light chain MLC1	24 kDa	11	33	4	20	16	53	3.3125	0	7	0	6	0	13	IFN	4.07692
TGGT1_261580	histone H2AX	15 kDa	4	11	0	5	5	16	3.2	0	0	0	0	0	0	IFN	IFN
TGGT1_215980	hypothetical protein	24 kDa	3	10	3	9	6	19	3.16667	0	0	0	2	0	2	IFN	9.5
TGGT1_212220	hypothetical protein	108 kDa	2	7	1	5	4	12	3	0	0	0	0	0	0	IFN	IFN
TGGT1_231850	serine-threonine phosophatase 2C (PP2C)	37 kDa	7	22	1	17	13	39	3	0	6	0	11	0	17	IFN	2.29412
TGGT1_231970	pre-mRNA processing splicing factor PRP8	292 kDa	3	7	0	5	4	12	3	0	0	0	1	0	1	IFN	12
TGGT1_229010	rhoptry neck protein RON4	107 kDa	4	9	3	20	10	29	2.9	0	0	0	5	0	5	IFN	5.8
TGGT1_236040	fructose-1,6-bisphosphate aldolase	47 kDa	29	64	0	49	39	113	2.89744	0	12	0	8	0	20	IFN	5.65
TGGT1_299210	CTP synthase	71 kDa	5	10	2	10	7	20	2.85714	0	0	0	2	0	2	IFN	10
TGGT1_201680	putative eukaryotic initiation factor-3 subunit 10	119 kDa	6	13	0	9	8	22	2.75	0	0	0	0	0	0	IFN	IFN
TGGT1_219270	multi-pass transmembrane protein	43 kDa	5	14	1	19	12	33	2.75	0	0	0	2	0	2	IFN	16.5
TGGT1_249850	GAP40 protein	43 kDa	7	20	3	9	11	29	2.63636	0	0	0	0	0	0	IFN	IFN
TGGT1_324600	heat shock protein	20 kDa	5	15	0	14	11	29	2.63636	0	0	0	0	0	0	IFN	IFN
TGGT1_230520	putative cyclophilin 1	26 kDa	5	14	1	7	8	21	2.625	0	0	0	1	0	1	IFN	21
TGGT1_270250	dense granule protein GRA1	20 kDa	1	10	0	3	5	13	2.6	0	0	0	0	0	0	IFN	IFN
TGGT1_253900	parasite porphobilinogen synthase PBGS	71 kDa	3	6	0	4	4	10	2.5	0	0	0	1	0	1	IFN	10
TGGT1_301440	calcium-dependent protein kinase CDPK1	65 kDa	5	13	0	7	8	20	2.5	0	0	0	0	0	0	IFN	IFN
TGGT1_321520	hypothetical protein	25 kDa	1	6	2	4	4	10	2.5	0	0	0	1	0	1	IFN	10

## Sheet: Eliminated by comparison to mut
ID	Annotation
TGGT1_207440	ribosomal protein RPS4
TGGT1_209030	actin ACT1
TGGT1_213350	ribosomal protein RPS15
TGGT1_215460	ribosomal protein RPS24
TGGT1_216880	guanine nucleotide-binding protein
TGGT1_220950	MAF copy
TGGT1_223050	ribosomal protein RPS20
TGGT1_225080	ribosomal protein RPS18
TGGT1_226410	EF-1 guanine nucleotide exchange domain-containing protein
TGGT1_226570	hypothetical protein
TGGT1_227280	dense granule protein GRA3
TGGT1_230410	peroxiredoxin PRX3
TGGT1_231140	ribosomal protein RPS25
TGGT1_231480	putative GCN1
TGGT1_231640	alveolin domain containing intermediate filament IMC1
TGGT1_232230	ribosomal protein RPL30
TGGT1_232300	ribosomal protein RPS3
TGGT1_232710	ribosomal protein RPS3A
TGGT1_234450	ribosomal protein RPS15A
TGGT1_235470	myosin A
TGGT1_235970	putative eukaryotic initiation factor-2 gamma
TGGT1_238010	ribosomal protein RPL23A
TGGT1_239100	ribosomal protein RPS7
TGGT1_239760	ribosomal protein RPL22
TGGT1_242330	ribosomal protein RPS5
TGGT1_244690	hypothetical protein
TGGT1_245680	ribosomal protein RPL21
TGGT1_248390	ribosomal protein RPL26
TGGT1_248480	ribosomal protein RPS9
TGGT1_248810	nuclear factor NF7
TGGT1_249270	putative protein disulfide isomerase-related protein (provisional)
TGGT1_250820	Apical Cap Protein 2 (AC2)
TGGT1_251500	putative eukaryotic initiation factor-3, subunit 3
TGGT1_259240	ribosomal protein RPS21
TGGT1_260440	nuclear factor NF3
TGGT1_262670	ribosomal protein RPL18A
TGGT1_263040	ribosomal protein RPS16
TGGT1_263050	ribosomal protein RPL13
TGGT1_265450	hexokinase
TGGT1_267060	ribosomal protein RPL14
TGGT1_267400	ribosomal protein RPL32
TGGT1_269650	FFD and TFG box motifs protein
TGGT1_275810	ribosomal protein RPS10
TGGT1_284560	ribosomal protein RPL9
TGGT1_294670	translation initiation factor 3 subunit
TGGT1_298610	GYF domain-containing protein
TGGT1_299050	ribosomal protein RPL17
TGGT1_300000	ribosomal protein RPL18
TGGT1_305520	ribosomal protein RPS2
TGGT1_308860	Apical Cap Protein 3 (AC3)
TGGT1_309820	ribosomal protein RPL11
TGGT1_310640	phosphorylase family protein
TGGT1_311240	putative DnaJ family chaperone
TGGT1_312090	ribosomal protein RPL23
TGGT1_316400B	alpha tubulin TUBA1
TGGT1_320600	cold-shock DNA-binding domain-containing protein
TGGT1_410360	MAF copy
TGGT1_410370	putative transmembrane protein
