# Supplementary material for: A plasma membrane localized protein phosphatase in Toxoplasma gondii, PPM5C, regulates attachment to host cells
Source: Sci Rep. 2019 Apr 11;9:5924. doi: 10.1038/s41598-019-42441-1 (PMC6459975; doi:10.1038/s41598-019-42441-1)
Supplement: Supplementary file 3 — Supplementary dataset S2 [file 41598_2019_42441_MOESM3_ESM.xlsx]

## Sheet: Legend
Supplemental dataset S2: TMT-based quantification of differential phosphorylation in Parental, Δppm5c and Δppm5c.cp parasites
Sheet 1: All quantified phosphosites
The data were filtered to remove common contaminants and IDs originating from reverse decoy sequences. The log2 values of reporter intensities were then determined and normalized by median subtraction. Total intensity was log10 transformed. To generate a list of all quantified phosphosites reporter intensities were filtered for 1 valid value. To identify phosphosites significantly more abundant u…
Sheet 2: Phosphosites more abundant upon ppm5c depletion (selected based on the above cutoffs)
Sheet 3: Quantified proteome
The data were filtered to remove common contaminants and protein IDs originating from reverse decoy sequences and only identfied by site. The log2 values of reportei intensities were then determined and normalized by median subtraction. Total intensity was log10 transformed. To generate a list of all quantified proteins reporter intensities were filtered for 1 valid value.

## Sheet: All sites
Proteins	Leading proteins	Protein name	SignalP Peptide	TM Domains	Amino acid	Charge	Position in peptide	Positions within proteins	Significant after cutoffs	Log t-test p value_Par/Δppm5c *(-1)	Log2 fold change_Par/Δppm5c	Log2 fold change_Δppm5c.cp/Δppm5c	Log2 fold change_Par/Δppm5c.cp	Log2 fold change_Par/Δppm5c_proteome	Log2 fold change_Δppm5c.cp/Δppm5c_proteome	Log2 fold change_Par/Δppm5c.cp_proteome	Log2 reporter intensity Parental 1	Log2 reporter intensity Parental 2	Log2 reporter intensity Parental 3	Log2 reporter intensity Δppm5c 1	Log2 reporter intensity Δppm5c 2	Log2 reporter intensity Δppm5c 3	Log2 reporter intensity Δppm5c.cp 1	Log2 reporter intensity Δppm5c.cp 2	Log2 reporter intensity Δppm5c.cp 3	Reporter intensity count Parental 1	Reporter intensity count Parental 2	Reporter intensity count Parental 3	Reporter intensity count Δppm5c 1	Reporter intensity count Δppm5c 2	Reporter intensity count Δppm5c 3	Reporter intensity count Δppm5c.cp 1	Reporter intensity count Δppm5c.cp 2	Reporter intensity count Δppm5c.cp 3	Log 10 total intensity	Localization probability	Score for localization	Score difference	PEP	Score	Delta score	Mass error [ppm]	Sequence window	Phospho (STY) Probabilities	Phospho (STY) Score diffs	Identification type	Number of Phospho (STY)
TGGT1_202550;TGME49_202550;TGVEG_202550	TGGT1_202550	NLI interacting factor family phosphatase	N/A	0	S	4	19	373;373;373	+	3.20729	-1.20651	-0.859242	-0.34727	-0.0117766	-0.0388323	0.0270557	-2.33143	-2.51799	-2.34707	-1.05646	-1.40656	-1.11393	-2.19309	-2.21758	-1.74401	1	1	1	1	1	1	1	1	1	7.19576	0.700442	91.748	6.70348	2.41387e-11	91.748	82.792	0.10835	AETTGAGAPTVPLPLSPTSFDLRRALTESDH	RPDAETTGAGAPTVPLPLS(0.7)PT(0.15)S(0.15)FDLRR	RPDAET(-72.55)T(-69.05)GAGAPT(-33.77)VPLPLS(6.7)PT(-6.7)S(-6.7)FDLRR	By MS/MS	1
TGME49_204540;TGGT1_204540;TGVEG_204540	TGME49_204540	DUF367 domain-containing protein	N/A	0	S	3	8	346;346;346	+	2.36465	-1.18609	-1.41562	0.229528	-0.141571	-0.153504	0.011933	-1.18708	-1.47168	-1.15838	0.217722	-0.0803375	-0.396248	-2.12464	-1.34497	-1.03609	1	1	1	1	1	1	1	1	1	6.60732	0.996088	71.529	24.0585	0.00191404	71.529	48.887	-0.040298	PSECQGTRAASDEIHSLPRHLEHGDAPTASE	AAS(0.004)DEIHS(0.996)LPR	AAS(-24.06)DEIHS(24.06)LPR	By MS/MS	1
TGVEG_213840;TGME49_213840;TGGT1_213840	TGVEG_213840	hypothetical protein;putative transmembrane protein	N/A	4	S	3	4	89;89;89	+	2.24398	-1.76792	-1.55177	-0.216143	NaN	NaN	NaN	-1.09622	-1.39883	-1.21345	1.00271	-0.0673599	0.659893	-1.99288	-0.925297	-0.141893	1	1	1	1	1	1	1	1	1	7.72541	1	61.963	61.9628	0.000220141	61.963	36.14	3.1523	NKDHTHKPKKKRNRDSEVDIIDENLLPGVVK	NRDS(1)EVDIIDENLLPGVVK	NRDS(61.96)EVDIIDENLLPGVVK	By MS/MS	1
TGGT1_220090;TGVEG_220090;TGME49_220090	TGGT1_220090	hypothetical protein	N/A	0	S	3	16	241;242;242	+	1.67938	-1.03421	-0.898923	-0.135292	-0.0304553	-0.00513331	-0.025322	-2.82435	-3.32004	-2.44705	-1.73147	-2.0686	-1.68873	-2.6145	-3.00669	-2.56438	1	1	1	1	1	1	1	1	1	NaN	0.999936	41.911	41.9115	0.00101862	41.911	32.221	1.5301	SDRVADMLLFDEPLPSANRSSNNASSKKVNN	SDRVADMLLFDEPLPS(1)ANR	S(-41.91)DRVADMLLFDEPLPS(41.91)ANR	By MS/MS	1
TGGT1_220450;TGVEG_220450;TGME49_220450	TGGT1_220450	ribonuclease HI protein	N/A	0	S	3	8	88;88;88	+	2.67557	-2.21243	-2.14869	-0.0637442	0.0861079	0.0246442	0.0614637	0.413704	0.0885677	0.650644	3.0178	2.10143	2.67098	-0.170532	0.676477	0.838203	1	1	1	1	1	1	1	1	1	8.32147	0.993159	44.734	21.9081	0.0079972	44.734	16.595	4.2849	ENAKRARRTAVQFKNSRVENAKHGEARLSEN	T(0.007)AVQFKNS(0.993)RVENAK	T(-21.91)AVQFKNS(21.91)RVENAK	By MS/MS	1
TGVEG_224530;TGME49_224530;TGGT1_224530	TGVEG_224530	alveolin domain containing intermediate filament IMC5	N/A	0	S	4	6	557;557;557	+	1.97364	-1.01366	-0.885368	-0.128288	0.311385	0.21423	0.0971546	0.0384541	-0.352955	0.127167	1.16757	0.618895	1.06717	0.104793	-0.086132	0.178867	3	3	3	3	3	3	3	3	3	6.98159	0.803544	76.937	6.22724	9.45184e-09	76.937	71.105	-0.20237	ADGSVKGRTKLVEHTSPAFPSSPVNGVCHAG	LVEHT(0.192)S(0.804)PAFPS(0.002)S(0.002)PVNGVCHAGPFWTLDCR	LVEHT(-6.23)S(6.23)PAFPS(-25.15)S(-25.15)PVNGVCHAGPFWT(-65.83)LDCR	By MS/MS	1
TGME49_228200;TGGT1_228200;TGVEG_228200	TGME49_228200	vacuolar (h+)-atpase g subunit protein	N/A	0	S	2	2	203;203;203	+	3.25362	-1.91301	-1.27502	-0.637986	0.0987918	0.066227	0.0325648	-1.64971	-2.19064	-1.71101	-0.0930767	0.199085	0.0816574	-1.32213	-1.20988	-1.1054	1	1	1	1	1	1	1	1	1	6.81311	1	90.142	90.1424	0.00289726	90.142	58.856	0.09582	HKMHPSHLPHLHLRGSILGLVREAAHGGKDI	GS(1)ILGLVR	GS(90.14)ILGLVR	By MS/MS	1
TGVEG_232130;TGME49_232130;TGGT1_232130	TGVEG_232130	hypothetical protein	N/A	0	S	3	4	242;242;252	+	3.03187	-1.002	-0.967344	-0.0346578	0.313741	0.302011	0.0117296	0.317026	0.227367	0.212164	1.31846	1.04097	1.40314	0.4097	0.036438	0.414393	3	3	3	3	3	3	3	3	3	6.81954	0.999984	80.752	47.8353	1.87822e-06	93.583	82.162	0.02242	LGAWNGYTWKSRRPPSVFFINITHDPEGRLW	RPPS(1)VFFINITHDPEGR	RPPS(47.84)VFFINIT(-47.84)HDPEGR	By MS/MS	1
TGVEG_232590;TGME49_232590;TGGT1_232590	TGVEG_232590	glutamate-cysteine ligase, catalytic subunit domain-containing protein	N/A	0	S	2	1	688;688;688	+	2.24639	-2.09308	-2.46771	0.374625	NaN	NaN	NaN	0.489554	-0.0958252	0.501085	2.93296	1.78405	2.45706	-1.48072	0.328646	0.923014	1	1	1	1	1	1	1	1	1	7.51218	0.938771	62.162	12.0741	0.00495547	62.162	9.1279	1.4158	DLYIPMSLNDENMRRSSQLNSILTQKFWFRK	S(0.939)S(0.061)QLNS(0.659)ILT(0.341)QK	S(12.07)S(-12.07)QLNS(2.91)ILT(-2.91)QK	By MS/MS	2
TGVEG_232590;TGME49_232590;TGGT1_232590	TGVEG_232590	glutamate-cysteine ligase, catalytic subunit domain-containing protein	N/A	0	S	2	6	693;693;693	+	2.24639	-2.09308	-2.46771	0.374625	NaN	NaN	NaN	0.489554	-0.0958252	0.501085	2.93296	1.78405	2.45706	-1.48072	0.328646	0.923014	1	1	1	1	1	1	1	1	1	7.51218	0.659243	62.162	2.91433	0.00495547	62.162	9.1279	1.4158	MSLNDENMRRSSQLNSILTQKFWFRKDIRSS	S(0.939)S(0.061)QLNS(0.659)ILT(0.341)QK	S(12.07)S(-12.07)QLNS(2.91)ILT(-2.91)QK	By MS/MS	2
TGVEG_235000;TGME49_235000;TGGT1_235000	TGVEG_235000	phosphorylase family protein	N/A	0	S	4	5	519;521;521	+	2.27712	-1.37162	-1.50132	0.129705	NaN	NaN	NaN	-0.0712166	-0.4585	-0.00246048	1.50509	0.809065	1.26853	-0.766684	-0.216667	0.0620594	1	1	1	1	1	1	1	1	1	7.70031	0.865738	43.696	6.98027	0.0124482	43.696	23.77	4.1444	RFFKVHSGYYKGTKVSIIATGMGAPMIELLM	GT(0.33)KVS(0.866)IIAT(0.804)GMGAPMIELLMR	GT(-5.34)KVS(6.98)IIAT(5.34)GMGAPMIELLMR	By MS/MS	2
TGME49_236110;TGVEG_236110;TGGT1_236110	TGME49_236110	autophagy-related protein 3 atg3, putative;putative autophagy-related protein 3 atg3	N/A	0	S	3	3	56;57;57	+	2.71186	-1.17903	-0.966106	-0.212923	0.0377394	0.0528075	-0.0150681	-0.202042	-0.210714	-0.0628681	1.21261	0.711796	1.13706	-0.0316315	-0.013876	0.208652	3	3	3	3	3	3	3	3	3	8.4533	0.999819	81.003	37.4851	4.75826e-15	166.67	140.67	-0.70834	SAAERSRASAMSKLGSFGSLSGSNVTHRLAD	LGS(1)FGS(1)LSGSNVTHR	LGS(37.49)FGS(36.35)LS(-36.35)GS(-53.88)NVT(-68.47)HR	By MS/MS	1;2
TGGT1_243210	TGGT1_243210	DUF862 domain-containing protein	N/A	0	S	2	4	1077	+	3.40353	-1.05226	-1.00613	-0.0461324	NaN	NaN	NaN	-0.731607	-0.935452	-0.980503	0.2425	0.0550251	0.211691	-0.93405	-0.806637	-0.768478	1	1	1	1	1	1	1	1	1	6.66923	0.98685	68.972	19.6741	0.00312732	68.972	55.964	-0.022295	DLKEGKGRHQSRSRLSESACAPREFESRERR	S(0.011)RLS(0.987)ES(0.003)ACAPR	S(-19.67)RLS(19.67)ES(-25.94)ACAPR	By MS/MS	1
TGGT1_246970	TGGT1_246970	3'-5' exonuclease domain-containing protein	N/A	0	S	4	17	800	+	2.54077	-1.27511	-0.971531	-0.303577	-0.0673822	-0.0261529	-0.0412292	-1.89076	-1.79077	-1.48024	-0.227608	-0.738218	-0.370623	-1.44	-1.52852	-1.28252	1	1	1	1	1	1	1	1	1	6.91366	0.918805	69.045	10.6111	5.93786e-07	69.045	60.127	-1.7173	ASCSSLLSPLVAPEASPPPSDFFDDKKRKRR	AASCSSLLS(0.001)PLVAPEAS(0.919)PPPS(0.08)DFFDDKKR	AAS(-47.09)CS(-43.45)S(-39.04)LLS(-28.84)PLVAPEAS(10.61)PPPS(-10.61)DFFDDKKR	By MS/MS	1
TGGT1_254370;TGME49_254370	TGGT1_254370	guanylyl cyclase	N/A	19	S	4	14	3465;3465	+	2.0727	-1.1407	-0.981188	-0.159508	-0.132565	-0.133276	0.000711441	-1.35956	-0.979851	-1.47876	0.107239	-0.489311	-0.0140114	-1.03202	-1.21948	-1.08816	1	1	1	1	1	1	1	1	1	7.06292	0.49999	83.939	0	1.0868e-11	83.939	78.592	-0.087703	AKLLASSGDEQAAGESSEADHDEVPLDEIKE	LLASSGDEQAAGES(0.5)S(0.5)EADHDEVPLDEIKEELRR	LLAS(-50.11)S(-45.39)GDEQAAGES(0)S(0)EADHDEVPLDEIKEELRR	By MS/MS	1
TGVEG_255420;TGME49_255420;TGGT1_255420	TGVEG_255420	hypothetical protein	N/A	0	S	3	3	103;103;103	+	3.66839	-1.22904	-0.987721	-0.241317	0.181557	0.212273	-0.0307159	-0.553411	-0.74645	-0.529295	0.485239	0.687353	0.685366	-0.317619	-0.461716	-0.325871	1	1	1	1	1	1	1	1	1	7.3881	0.632934	177.8	2.36616	2.55326e-28	177.8	154.8	0.078353	PVPMTLPKSDKARRTSVPQEADLSSGAYLVY	RT(0.367)S(0.633)VPQEADLSSGAYLVYEK	RT(-2.37)S(2.37)VPQEADLS(-56.24)S(-75.94)GAY(-133.56)LVY(-153.77)EK	By MS/MS	1
TGME49_268178;TGGT1_268178	TGME49_268178	hypothetical protein	N/A	0	S	2	3	103;103	+	3.08983	-1.56983	-1.08927	-0.480563	NaN	NaN	NaN	1.56577	1.3119	1.11272	3.08474	2.6964	2.91874	1.89112	1.61343	1.92752	1	1	1	1	1	1	1	1	1	8.03278	0.914719	43.208	10.8425	0.0526723	43.208	25.193	-2.4822	AKLERSLEKNSLKGTSAVASKNFSLQKRKRL	GT(0.016)S(0.915)AVAS(0.165)KNFS(0.904)LQK	GT(-18.02)S(10.84)AVAS(-10.84)KNFS(10.84)LQK	By MS/MS	2
TGME49_268178;TGGT1_268178	TGME49_268178	hypothetical protein	N/A	0	S	2	11	111;111	+	3.08983	-1.56983	-1.08927	-0.480563	NaN	NaN	NaN	1.56577	1.3119	1.11272	3.08474	2.6964	2.91874	1.89112	1.61343	1.92752	1	1	1	1	1	1	1	1	1	8.03278	0.904494	43.208	10.8425	0.0526723	43.208	25.193	-2.4822	KNSLKGTSAVASKNFSLQKRKRLGEVWGRSS	GT(0.016)S(0.915)AVAS(0.165)KNFS(0.904)LQK	GT(-18.02)S(10.84)AVAS(-10.84)KNFS(10.84)LQK	By MS/MS	2
TGVEG_268430;TGME49_268430;TGGT1_268430	TGVEG_268430	hypothetical protein	N/A	0	S	3	4	530;530;530	+	2.957	-1.08687	-0.932349	-0.154523	-0.258322	-0.216777	-0.0415459	-1.40521	-1.50198	-1.71461	-0.356266	-0.63724	-0.367678	-1.52456	-1.49483	-1.13884	1	1	1	1	1	1	1	1	1	6.84893	0.999923	71.354	41.2818	0.000761283	71.354	55.809	0.055164	SGGASRYDGRPRNRGSILSFTEGRIRRDCGV	NRGS(1)ILSFTEGR	NRGS(41.28)ILS(-41.28)FT(-55.36)EGR	By MS/MS	1
TGVEG_285470;TGME49_285470;TGGT1_285470	TGVEG_285470	patched family protein	N/A	11	S	5	6	1765;1765;1765	+	1.8555	-1.16078	-0.878179	-0.282606	NaN	NaN	NaN	-1.7369	-1.20503	-1.43709	0.0213451	-0.748186	-0.169838	-1.482	-1.41825	-0.630966	1	1	1	1	1	1	1	1	1	7.69705	0.774791	40.723	1.55175	0.00356597	40.723	25.651	0.9957	FANTSTHNARPKSQNSPVSYVSSHASKKLIL	PKS(0.683)QNS(0.775)PVS(0.725)Y(0.774)VS(0.04)S(0.003)HAS(0.001)KK	PKS(-0.59)QNS(1.55)PVS(0.59)Y(1.53)VS(-15.57)S(-27.57)HAS(-37.94)KK	By MS/MS	3
TGVEG_285470;TGME49_285470;TGGT1_285470	TGVEG_285470	patched family protein	N/A	11	S	5	9	1768;1768;1768	+	1.8555	-1.16078	-0.878179	-0.282606	NaN	NaN	NaN	-1.7369	-1.20503	-1.43709	0.0213451	-0.748186	-0.169838	-1.482	-1.41825	-0.630966	1	1	1	1	1	1	1	1	1	7.69705	0.724675	40.723	0.585806	0.00356597	40.723	25.651	0.9957	TSTHNARPKSQNSPVSYVSSHASKKLILPPT	PKS(0.683)QNS(0.775)PVS(0.725)Y(0.774)VS(0.04)S(0.003)HAS(0.001)KK	PKS(-0.59)QNS(1.55)PVS(0.59)Y(1.53)VS(-15.57)S(-27.57)HAS(-37.94)KK	By MS/MS	3
TGVEG_289880;TGGT1_289880	TGVEG_289880	hypothetical protein;putative transmembrane protein	N/A	2	S	3	2	958;958	+	2.33063	-1.29535	-0.995624	-0.299726	-0.158168	-0.1906	0.0324326	0.114554	0.17277	0.218777	1.90279	1.15731	1.33205	0.0861988	0.594191	0.724888	1	1	1	1	1	1	1	1	1	7.05892	0.513802	42.384	0.472351	0.00883344	42.384	32.036	-0.0048638	RIRNNANRKTQNARGSGSKPLSNTPSTPSIM	GS(0.514)GS(0.461)KPLS(0.016)NT(0.006)PS(0.002)T(0.001)PS(0.001)IMAK	GS(0.47)GS(-0.47)KPLS(-15.18)NT(-19.5)PS(-23.56)T(-26.37)PS(-29.75)IMAK	By MS/MS	1
TGVEG_293720;TGME49_293720;TGGT1_293720	TGVEG_293720	hypothetical protein	N/A	0	S	2	1	115;115;115	+	1.72025	-1.59107	-1.88101	0.289933	NaN	NaN	NaN	0.320095	0.24309	0.568613	2.66893	1.26046	1.97564	-1.04996	0.182898	1.12906	1	1	1	1	1	1	1	1	1	7.26675	0.962168	57.55	14.2776	0.0207674	57.55	17.927	-0.18074	IFDLDDTLIPTEWIRSSYAAQKEDGRTAAEV	S(0.962)S(0.036)Y(0.002)AAQK	S(14.28)S(-14.28)Y(-27.05)AAQK	By MS/MS	1
TGGT1_310530;TGVEG_310530;TGME49_310530	TGGT1_310530	SNF2 family N-terminal domain-containing protein	N/A	0	S	2	1	450;450;450	+	1.68701	-1.04428	-1.16208	0.117803	NaN	NaN	NaN	0.671608	0.19165	0.435644	1.94053	1.10979	1.38142	-0.126781	0.409159	0.663117	2	2	2	2	2	2	2	2	2	7.78136	0.882786	160.26	8.76891	0.00137829	160.26	61.331	0.61474	FDSAALHAAPCCALRSSSPALRTDGEEGAAP	S(0.883)S(0.117)SPALR	S(8.77)S(-8.77)S(-53.35)PALR	By MS/MS	1
TGGT1_321340;TGME49_321340	TGGT1_321340	membrane protein, putative;putative membrane protein	N/A	3	S	2	7	480;480	+	1.64758	-1.04569	-0.884452	-0.161242	NaN	NaN	NaN	-1.0178	-1.50315	-1.64429	-0.518907	-0.601223	0.09198	-1.27893	-1.42172	-0.980858	1	1	1	1	1	1	1	1	1	6.93945	0.920364	46.569	10.8924	0.00229411	46.569	32.485	1.6337	SLSPSLTQRSLLSLPSSPAASAAVASPASER	S(0.008)LLS(0.141)LPS(0.92)S(0.92)PAAS(0.008)AAVAS(0.001)PASER	S(-24.88)LLS(-10.89)LPS(10.89)S(10.89)PAAS(-23.81)AAVAS(-36.25)PAS(-40.83)ER	By MS/MS	2
TGGT1_321340;TGME49_321340	TGGT1_321340	membrane protein, putative;putative membrane protein	N/A	3	S	2	8	481;481	+	1.64758	-1.04569	-0.884452	-0.161242	NaN	NaN	NaN	-1.0178	-1.50315	-1.64429	-0.518907	-0.601223	0.09198	-1.27893	-1.42172	-0.980858	1	1	1	1	1	1	1	1	1	6.93945	0.920364	46.569	10.8924	0.00229411	46.569	32.485	1.6337	LSPSLTQRSLLSLPSSPAASAAVASPASERL	S(0.008)LLS(0.141)LPS(0.92)S(0.92)PAAS(0.008)AAVAS(0.001)PASER	S(-24.88)LLS(-10.89)LPS(10.89)S(10.89)PAAS(-23.81)AAVAS(-36.25)PAS(-40.83)ER	By MS/MS	2
TGME49_221400	TGME49_221400	hypothetical protein	N/A	0	S	3	3	1633	+	2.30427	-1.77628	-1.78449	0.00820986	NaN	NaN	NaN	-1.31125	-1.60871	-1.21615	0.850042	-0.153267	0.495949	-2.07213	-1.44235	-0.646259	1	1	1	1	1	1	1	1	1	7.80652	0.711714	50.188	1.81288	0.0109006	50.188	16.941	-1.609	EQQSNEETASEVKDRSLSRQASIQESRVCHE	DRS(0.712)LS(0.782)RQAS(0.484)IQES(0.022)R	DRS(1.81)LS(3.1)RQAS(-1.81)IQES(-18.56)R	By MS/MS	2
TGME49_221400	TGME49_221400	hypothetical protein	N/A	0	S	3	5	1635	+	2.30427	-1.77628	-1.78449	0.00820986	NaN	NaN	NaN	-1.31125	-1.60871	-1.21615	0.850042	-0.153267	0.495949	-2.07213	-1.44235	-0.646259	1	1	1	1	1	1	1	1	1	7.80652	0.782272	50.188	3.10015	0.0109006	50.188	16.941	-1.609	QSNEETASEVKDRSLSRQASIQESRVCHEET	DRS(0.712)LS(0.782)RQAS(0.484)IQES(0.022)R	DRS(1.81)LS(3.1)RQAS(-1.81)IQES(-18.56)R	By MS/MS	2
TGME49_221400;TGVEG_221400;TGGT1_221400	TGME49_221400	hypothetical protein;putative proteophosphoglycan ppg4, related protein	N/A	0	S	3	1	1253;1253;1253	+	1.42652	-1.45383	-3.02436	1.57053	NaN	NaN	NaN	-0.253933	-0.372789	-0.776545	1.7743	0.226334	0.957596	-4.5695	-1.19206	-0.353281	1	1	1	1	1	1	1	1	1	6.96676	1	43.083	43.0829	0.0247002	43.083	7.6381	0.24195	HQLDALHAAAAAVLRSRLEGHKKDQMAGRSS	S(1)RLEGHK	S(43.08)RLEGHK	By MS/MS	1
TGME49_245610	TGME49_245610	hypothetical protein	N/A	1	S	2	3	273	+	2.45896	-1.30739	-1.2384	-0.0689936	-0.0853418	-0.0324141	-0.0529277	-1.75893	-2.10345	-1.54152	-0.304132	-0.752537	-0.425041	-2.0876	-1.86278	-1.24653	1	1	1	1	1	1	1	1	1	6.79224	0.99572	68.016	23.667	0.0141315	68.016	28.712	0.46497	FDLLGRGVSACSRSLSLGPRQCYTSRVAVLL	S(0.004)LS(0.996)LGPR	S(-23.67)LS(23.67)LGPR	By MS/MS	1
TGVEG_218400;TGGT1_218400;TGME49_218400	TGVEG_218400	NEK kinase	N/A	0	S	3	6	406;406;406	+	1.37546	-1.52235	-1.41369	-0.108658	NaN	NaN	NaN	2.82937	2.77544	1.34235	3.49272	3.99722	4.02426	2.31305	2.1986	2.76147	2	2	2	2	2	2	2	2	2	8.69924	1	64.454	64.4542	0.00156149	64.454	19.456	1.318	GETSENGGRKNAKEVSGAEVKSKVERFNRAA	NAKEVS(1)GAEVKS(1)K	NAKEVS(64.45)GAEVKS(64.45)K	By MS/MS	2
TGVEG_218400;TGGT1_218400;TGME49_218400	TGVEG_218400	NEK kinase	N/A	0	S	3	12	412;412;412	+	1.37546	-1.52235	-1.41369	-0.108658	NaN	NaN	NaN	2.82937	2.77544	1.34235	3.49272	3.99722	4.02426	2.31305	2.1986	2.76147	2	2	2	2	2	2	2	2	2	8.69924	1	64.454	64.4542	0.00156149	64.454	19.456	1.318	GGRKNAKEVSGAEVKSKVERFNRAAGGSKTH	NAKEVS(1)GAEVKS(1)K	NAKEVS(64.45)GAEVKS(64.45)K	By MS/MS	2
TGVEG_218220;TGME49_218220;TGGT1_218220	TGVEG_218220	cell-cycle-associated protein kinase CDK, putative;putative cell-cycle-associated protein kinase CDK	N/A	0	T	3	8	14;14;14	+	3.00073	-2.15327	-1.95317	-0.200104	NaN	NaN	NaN	-0.0766487	-0.0434914	0.244417	2.50608	1.74994	2.32807	-0.12022	0.163084	0.681727	3	3	3	3	3	3	3	3	3	7.31127	1	101.92	68.658	0.000163976	101.92	88.315	0.067485	__MEKYQKLEKIGEGTYGVVYKAQDHSGEIS	LEKIGEGT(1)Y(1)GVVYK	LEKIGEGT(68.66)Y(34.28)GVVY(-34.28)K	By MS/MS	2
TGGT1_224270;TGVEG_224270	TGGT1_224270	hypothetical protein	N/A	0	T	4	3	1994;1994	+	2.26143	-1.03701	-1.12449	0.0874799	0.046175	-0.0543372	0.100512	-0.991041	-1.18131	-0.726254	0.297318	-0.175058	0.090168	-1.04821	-1.18073	-0.932102	1	1	1	1	1	1	1	1	1	7.0811	0.502176	85.615	1.13685	5.79077e-08	85.615	75.359	0.33876	VLGDAGSGLGGGKKGTVSPSHCAAFCSAVLL	KGT(0.502)VS(0.387)PS(0.111)HCAAFCSAVLLDDVPSSR	KGT(1.14)VS(-1.14)PS(-6.54)HCAAFCS(-57.58)AVLLDDVPS(-85.27)S(-85.37)R	By MS/MS	1
TGVEG_235000;TGME49_235000;TGGT1_235000	TGVEG_235000	phosphorylase family protein	N/A	0	T	4	9	523;525;525	+	2.27712	-1.37162	-1.50132	0.129705	NaN	NaN	NaN	-0.0712166	-0.4585	-0.00246048	1.50509	0.809065	1.26853	-0.766684	-0.216667	0.0620594	1	1	1	1	1	1	1	1	1	7.70031	0.804113	43.696	5.33974	0.0124482	43.696	23.77	4.1444	VHSGYYKGTKVSIIATGMGAPMIELLMREVS	GT(0.33)KVS(0.866)IIAT(0.804)GMGAPMIELLMR	GT(-5.34)KVS(6.98)IIAT(5.34)GMGAPMIELLMR	By MS/MS	2
TGGT1_239580	TGGT1_239580	hypothetical protein	N/A	0	T	3	4	1703	+	2.05026	-1.04966	-0.90498	-0.144676	NaN	NaN	NaN	1.28182	0.959288	0.967377	2.48093	1.82032	2.0562	0.927782	1.15826	1.55647	3	3	3	3	3	3	3	3	3	7.32856	0.666294	55.04	2.96871	0.00715053	55.04	23.159	2.7094	KRQSPTHFENNRSKQTTERNRKPLLAPRSSS	S(0.339)KQT(0.666)T(0.995)ERNR	S(-2.97)KQT(2.97)T(21.04)ERNR	By MS/MS	2
TGGT1_239580	TGGT1_239580	hypothetical protein	N/A	0	T	3	5	1704	+	2.05026	-1.04966	-0.90498	-0.144676	NaN	NaN	NaN	1.28182	0.959288	0.967377	2.48093	1.82032	2.0562	0.927782	1.15826	1.55647	3	3	3	3	3	3	3	3	3	7.32856	0.994735	55.04	21.0399	0.00715053	55.04	23.159	2.7094	RQSPTHFENNRSKQTTERNRKPLLAPRSSSD	S(0.339)KQT(0.666)T(0.995)ERNR	S(-2.97)KQT(2.97)T(21.04)ERNR	By MS/MS	2
TGGT1_269260;TGME49_269260;TGVEG_269260	TGGT1_269260	hypothetical protein;putative transmembrane protein	N/A	5	T	3	4	369;369;369	+	4.10969	-1.30306	-1.2473	-0.0557556	-0.0836277	-0.138252	0.0546246	-1.9489	-2.10662	-1.88065	-0.630119	-0.758121	-0.638746	-2.06564	-2.18774	-1.51551	1	1	1	1	1	1	1	1	1	6.6462	1	88.282	72.1893	0.000485196	88.282	73.294	-0.15959	GRAASQHRGQLRHVGTMAEQYAGRVAQFSKD	HVGT(1)MAEQYAGR	HVGT(72.19)MAEQY(-72.19)AGR	By MS/MS	1
TGGT1_305920	TGGT1_305920	endonuclease III family 1 protein	HMM: MDLLFNGFVHFIFLSWVAVLLSACMQTA, NN: MDLLFNGFVHFIFLSWVAVLLSACMQTASL	1	T	2	4	317	+	2.66626	-1.3456	-1.16754	-0.178061	-0.0967255	-0.0334028	-0.0633227	-1.65864	-1.6713	-2.01931	-0.174732	-0.696211	-0.4415	-1.74891	-1.58344	-1.48272	1	1	1	1	1	1	1	1	1	6.9641	0.988638	63.398	19.5563	0.00011587	63.398	55.273	0.43025	TPGREAPQRRGRGVCTPEDVAGGSAATPGAA	GVCT(0.989)PEDVAGGS(0.011)AATPGAASEGAR	GVCT(19.56)PEDVAGGS(-19.56)AAT(-34.34)PGAAS(-43.1)EGAR	By MS/MS	1
TGVEG_313190;TGME49_313190;TGGT1_313190	TGVEG_313190	Rab18/RabC-family small GTPase	N/A	0	T	3	3	78;78;78	+	2.35165	-1.12446	-0.979877	-0.144583	-0.337773	-0.375555	0.037782	-1.73495	-2.03218	-1.58417	-0.433155	-0.924738	-0.620026	-1.84483	-1.661	-1.41173	1	1	1	1	1	1	1	1	1	6.8513	0.999629	105.66	35.0961	0.000233513	105.66	85.817	0.05128	LKLAIWDTAGQERFRTLTSSYYRGAQGIIMV	FRT(1)LTSSYYR	FRT(35.1)LT(-35.1)S(-43.13)S(-48.7)Y(-89.78)Y(-90.51)R	By MS/MS	1
TGVEG_218220;TGME49_218220;TGGT1_218220	TGVEG_218220	cell-cycle-associated protein kinase CDK, putative;putative cell-cycle-associated protein kinase CDK	N/A	0	Y	3	9	15;15;15	+	2.80392	-2.12217	-1.99128	-0.130887	NaN	NaN	NaN	1.31395	1.17364	1.43995	3.86598	2.94649	3.48158	0.930237	1.47595	1.91402	4	4	4	4	4	4	4	4	4	8.1068	0.999627	101.92	34.2778	8.82043e-10	152.64	71.804	0.067485	_MEKYQKLEKIGEGTYGVVYKAQDHSGEISA	LEKIGEGT(1)Y(1)GVVYK	LEKIGEGT(68.66)Y(34.28)GVVY(-34.28)K	By MS/MS	1;2
TGVEG_218220;TGME49_218220;TGGT1_218220	TGVEG_218220	cell-cycle-associated protein kinase CDK, putative;putative cell-cycle-associated protein kinase CDK	N/A	0	Y	2	10	19;19;19	+	2.53132	-1.92271	-1.83797	-0.0847346	NaN	NaN	NaN	0.177036	-0.15852	0.111471	2.48564	1.5304	1.88207	-0.466564	0.207418	0.643337	1	1	1	1	1	1	1	1	1	7.20142	0.713277	98.048	3.95842	0.000115697	98.048	47.152	0.032696	YQKLEKIGEGTYGVVYKAQDHSGEISALKKI	IGEGT(0.287)YGVVY(0.713)K	IGEGT(-3.96)Y(-43.79)GVVY(3.96)K	By MS/MS	1
TGVEG_285470;TGME49_285470;TGGT1_285470	TGVEG_285470	patched family protein	N/A	11	Y	5	10	1769;1769;1769	+	1.8555	-1.16078	-0.878179	-0.282606	NaN	NaN	NaN	-1.7369	-1.20503	-1.43709	0.0213451	-0.748186	-0.169838	-1.482	-1.41825	-0.630966	1	1	1	1	1	1	1	1	1	7.69705	0.773601	40.723	1.5346	0.00356597	40.723	25.651	0.9957	STHNARPKSQNSPVSYVSSHASKKLILPPTH	PKS(0.683)QNS(0.775)PVS(0.725)Y(0.774)VS(0.04)S(0.003)HAS(0.001)KK	PKS(-0.59)QNS(1.55)PVS(0.59)Y(1.53)VS(-15.57)S(-27.57)HAS(-37.94)KK	By MS/MS	3
TGVEG_207830;TGME49_207830;TGGT1_207830	TGVEG_207830	MORN repeat-containing protein	N/A	0	S	2	10	364;364;364		2.09506	0.388088	0.456723	-0.0686353	-0.122822	-0.0790361	-0.0437864	-0.0722446	0.00538826	-0.175621	-0.571489	-0.365974	-0.469276	0.238218	0.0103779	-0.285168	1	1	1	1	1	1	1	1	1	6.92828	0.768687	90.498	5.21759	0.00037989	90.498	77.543	0.50425	GVLETKETEGQSKVPSTQ_____________	ETEGQSKVPS(0.769)T(0.231)Q	ET(-74.14)EGQS(-38.39)KVPS(5.22)T(-5.22)Q	By MS/MS	1
TGVEG_207830;TGME49_207830;TGGT1_207830	TGVEG_207830	MORN repeat-containing protein	N/A	0	S	2	4	57;57;57		2.37201	0.261168	0.26163	-0.000462214	-0.122822	-0.0790361	-0.0437864	1.08378	1.06357	0.948677	0.743587	0.77438	0.794558	0.939034	1.04568	1.1127	1	1	1	1	1	1	1	1	1	7.86899	0.976608	108.35	17.035	0.000317402	108.35	54.781	0.022276	AAGGAQDSSDAKSAASLTTSRVGGAGETGAA	S(0.004)AAS(0.977)LT(0.019)TSR	S(-23.87)AAS(17.03)LT(-17.03)T(-42.51)S(-63.73)R	By MS/MS	1
TGVEG_209450;TGME49_209450;TGGT1_209450	TGVEG_209450	TLD protein	N/A	0	S	3	13	352;352;352		2.52856	-0.245485	-0.324113	0.0786279	0.0409857	0.121651	-0.0806656	-0.166658	-0.210516	-0.242825	0.0972004	-0.00819397	0.0274487	-0.314934	-0.244379	-0.29657	2	2	2	2	2	2	2	2	2	7.64625	0.883341	78.645	8.80009	2.86593e-16	105.71	94.897	0.4542	HHRAGPGSPAGGPTDSDADFLGSGAHSSSRQ	AGPGSPAGGPT(0.116)DS(0.883)DADFLGSGAHSSSR	AGPGS(-38.02)PAGGPT(-8.8)DS(8.8)DADFLGS(-40.82)GAHS(-58.44)S(-62.18)S(-61.68)R	By MS/MS	1
TGVEG_209450;TGME49_209450;TGGT1_209450	TGVEG_209450	TLD protein	N/A	0	S	3	5	556;556;556		0.683158	-0.128779	0.0766729	-0.205452	0.0409857	0.121651	-0.0806656	2.20563	1.98311	2.23185	2.27319	2.32474	2.209	2.26343	2.41613	2.35738	3	3	3	3	3	3	3	3	3	8.36252	1	101.43	101.431	8.60109e-05	110.08	72.495	0.46365	AVSGSSRRGSRARANSLQNLQRSPSLDTLCQ	ARANS(1)LQNLQR	ARANS(101.43)LQNLQR	By MS/MS	1
TGVEG_209450;TGME49_209450;TGGT1_209450	TGVEG_209450	TLD protein	N/A	0	S	2	3	83;83;83		1.13957	0.122688	0.124078	-0.00139046	0.0409857	0.121651	-0.0806656	2.24993	2.08467	2.18413	2.02424	2.07942	2.047	2.08038	2.24906	2.19345	5	5	5	5	5	5	5	5	5	7.92558	0.99715	58.079	25.9265	3.56771e-10	122.1	84.101	-0.054662	LRDVVRMQQVQGRGYSSSGFLTGKIDSSSQL	GY(0.001)S(0.997)S(0.96)S(0.042)GFLTGK	GY(-35.98)S(25.93)S(13.83)S(-13.83)GFLT(-35.98)GK	By MS/MS	2;3
TGVEG_209450;TGME49_209450;TGGT1_209450	TGVEG_209450	TLD protein	N/A	0	S	2	4	84;84;84		1.13957	0.122688	0.124078	-0.00139046	0.0409857	0.121651	-0.0806656	2.24993	2.08467	2.18413	2.02424	2.07942	2.047	2.08038	2.24906	2.19345	5	5	5	5	5	5	5	5	5	7.92558	0.959771	58.079	13.8268	3.56771e-10	122.1	84.101	-0.054662	RDVVRMQQVQGRGYSSSGFLTGKIDSSSQLA	GY(0.001)S(0.997)S(0.96)S(0.042)GFLTGK	GY(-35.98)S(25.93)S(13.83)S(-13.83)GFLT(-35.98)GK	By MS/MS	2;3
TGVEG_209450;TGME49_209450;TGGT1_209450	TGVEG_209450	TLD protein	N/A	0	S	2	5	85;85;85		1.04902	0.305894	0.215843	0.0900504	0.0409857	0.121651	-0.0806656	1.01126	0.767405	0.662872	0.398119	0.686543	0.439192	0.557888	0.883511	0.729984	2	2	2	2	2	2	2	2	2	7.57598	0.72742	112.42	2.58801	3.62297e-10	112.42	92.433	-0.074962	DVVRMQQVQGRGYSSSGFLTGKIDSSSQLAA	GYS(0.521)S(0.736)S(0.727)GFLT(0.015)GK	GY(-67.22)S(-2.59)S(2.59)S(2.59)GFLT(-16.99)GK	By MS/MS	2
TGVEG_209450;TGME49_209450;TGGT1_209450	TGVEG_209450	TLD protein	N/A	0	S	3	14	94;94;94		0.631526	0.201748	0.198643	0.00310453	0.0409857	0.121651	-0.0806656	0.864315	0.722204	1.19318	0.657806	0.778593	0.738052	0.870369	0.961342	0.938671	2	2	2	2	2	2	2	2	2	7.28612	0.77366	79.286	7.29891	3.56771e-10	89.159	79.468	0.21482	GRGYSSSGFLTGKIDSSSQLAASKTPAPSTR	GYS(0.109)S(0.44)S(0.44)GFLT(0.028)GKIDS(0.774)S(0.063)S(0.145)QLAASK	GY(-59.29)S(-6.12)S(0)S(0)GFLT(-16.08)GKIDS(7.3)S(-10.92)S(-7.3)QLAAS(-47.51)K	By MS/MS	2;3
TGVEG_209450;TGME49_209450;TGGT1_209450	TGVEG_209450	TLD protein	N/A	0	S	3	4	186;186;186		0.968082	0.096283	0.124283	-0.0280005	0.0409857	0.121651	-0.0806656	1.55485	1.55521	1.49755	1.41862	1.52135	1.3788	1.35992	1.64096	1.69073	3	3	3	3	3	3	3	3	3	7.54356	1	143.55	93.08	8.72074e-08	143.55	118.69	0.11498	SKVLEEQCKRLRHQQSGNWSSRHNIDRGATA	HQQS(1)GNWSSR	HQQS(93.08)GNWS(-93.08)S(-106.02)R	By MS/MS	1
TGVEG_209450;TGME49_209450;TGGT1_209450	TGVEG_209450	TLD protein	N/A	0	S	2	1	563;563;563		0.426407	0.167591	0.0272242	0.140367	0.0409857	0.121651	-0.0806656	0.912237	0.71945	0.688641	0.424265	0.909079	0.484211	0.90789	0.581488	0.409849	1	1	1	1	1	1	1	1	1	7.55405	0.762285	151.41	7.42147	4.51072e-09	151.41	135.87	-0.31979	RGSRARANSLQNLQRSPSLDTLCQSTGGWRG	S(0.762)PS(0.1)LDT(0.138)LCQSTGGWR	S(7.42)PS(-8.83)LDT(-7.42)LCQS(-67.62)T(-86.14)GGWR	By MS/MS	1
TGVEG_209450;TGME49_209450;TGGT1_209450	TGVEG_209450	TLD protein	N/A	0	S	3	3	565;565;565		0.0396945	0.0144208	0.184441	-0.17002	0.0409857	0.121651	-0.0806656	-0.771481	-0.786577	-0.559763	-0.688093	-0.906414	-0.566576	-0.629888	-0.472355	-0.505516	1	1	1	1	1	1	1	1	1	7.22337	0.503065	66.294	0.52804	0.000157137	71.592	59.534	0.7175	SRARANSLQNLQRSPSLDTLCQSTGGWRGDG	S(0.445)PS(0.503)LDT(0.051)LCQSTGGWRGDGPLDGFSK	S(-0.53)PS(0.53)LDT(-9.93)LCQS(-35.04)T(-35.04)GGWRGDGPLDGFS(-60.95)K	By MS/MS	1
TGVEG_209450;TGME49_209450;TGGT1_209450	TGVEG_209450	TLD protein	N/A	0	S	4	9	757;757;757		2.71122	-0.203611	-0.15661	-0.0470002	0.0409857	0.121651	-0.0806656	1.21348	1.20988	1.15444	1.4372	1.38079	1.37064	1.40767	1.22802	1.08311	3	3	3	3	3	3	3	3	3	7.66621	0.955822	129.29	13.7853	5.62481e-10	129.29	100.12	0.47259	VASKRARVRHQGDSRSEDSLLSGAKRTQSLC	VRHQGDS(0.04)RS(0.956)EDS(0.004)LLSGAK	VRHQGDS(-13.79)RS(13.79)EDS(-23.57)LLS(-73.85)GAK	By MS/MS	1;2
TGVEG_209450;TGME49_209450;TGGT1_209450	TGVEG_209450	TLD protein	N/A	0	S	4	12	760;760;760		0.0498322	0.00908343	0.0129744	-0.00389099	0.0409857	0.121651	-0.0806656	-0.630653	-0.6394	-0.786711	-0.644627	-0.673025	-0.766363	-0.563147	-0.621336	-0.860609	1	1	1	1	1	1	1	1	1	7.3711	0.71517	76.133	4.01166	2.83455e-06	76.133	62.148	0.055955	KRARVRHQGDSRSEDSLLSGAKRTQSLCSED	VRHQGDS(0.101)RS(0.899)EDS(0.715)LLS(0.285)GAK	VRHQGDS(-9.55)RS(9.55)EDS(4.01)LLS(-4.01)GAK	By MS/MS	2
TGME49_211630;TGGT1_211630;TGVEG_211630	TGME49_211630	hypothetical protein	N/A	0	S	3	3	38;38;38		0.598547	0.262191	0.252076	0.0101147	0.310721	0.379199	-0.0684776	2.09215	2.52843	2.18783	1.78687	2.27952	1.95545	2.85685	2.26641	1.6548	3	3	3	3	3	3	3	3	3	8.46117	1	153.81	110.048	4.68902e-10	153.81	129.87	0.342	SDSTEAEIMAQRRAASLRRIETAKHEALQKL	AAS(1)LRRIETAK	AAS(110.05)LRRIET(-110.05)AK	By MS/MS	1
TGME49_211630;TGGT1_211630;TGVEG_211630	TGME49_211630	hypothetical protein	N/A	0	S	3	3	60;60;60		0.0186566	0.0092303	0.0259139	-0.0166836	0.310721	0.379199	-0.0684776	3.26827	2.98454	3.45092	3.07972	3.1978	3.39852	3.12082	3.24506	3.3879	6	6	6	6	6	6	6	6	6	8.25818	1	117.25	117.251	0.000175822	117.25	89.479	-0.044636	AKHEALQKLKTSRALSVHEERRRLHIMKTRH	ALS(1)VHEERR	ALS(117.25)VHEERR	By MS/MS	1
TGME49_211630;TGGT1_211630;TGVEG_211630	TGME49_211630	hypothetical protein	N/A	0	S	5	15	25;25;25		1.40487	-0.101082	-0.0239468	-0.0771357	0.310721	0.379199	-0.0684776	2.92584	2.98854	2.9481	3.11129	3.02974	3.02469	3.08471	3.02205	2.98711	11	11	11	11	11	11	11	11	11	7.55235	0.927137	118.57	13.7388	1.19976e-73	220.66	200.18	-0.14553	KIRETHPPSKLETSDSTEAEIMAQRRAASLR	IRETHPPSKLET(0.005)S(0.028)DS(0.927)T(0.039)EAEIMAQR	IRET(-51.75)HPPS(-39.66)KLET(-22.45)S(-15.16)DS(13.74)T(-13.74)EAEIMAQR	By MS/MS	1
TGME49_211630;TGGT1_211630;TGVEG_211630	TGME49_211630	hypothetical protein	N/A	0	S	2	6	82;82;82		1.53831	-0.344406	0.0378717	-0.382278	0.310721	0.379199	-0.0684776	1.53956	1.441	1.64922	1.73993	2.03055	1.89252	2.20966	1.76793	1.79904	6	6	6	6	6	6	6	6	6	7.27358	0.999989	92.474	49.8405	1.0484e-14	131.54	113.15	-0.11713	RLHIMKTRHKLGGGYSGVDFLAGDSRLDERV	LGGGYS(1)GVDFLAGDSR	LGGGY(-62.89)S(49.84)GVDFLAGDS(-49.84)R	By MS/MS	1
TGME49_211630;TGGT1_211630;TGVEG_211630	TGME49_211630	hypothetical protein	N/A	0	S	3	17	113;113;113		0.292124	0.0427157	0.0974897	-0.054774	0.310721	0.379199	-0.0684776	2.99354	2.87434	3.05426	2.9842	2.91055	2.89924	3.0128	3.07209	3.00157	20	20	20	19	20	20	20	20	20	7.39141	1	127.25	89.4301	3.61947e-42	183.64	155.25	-0.25747	DTNFGGLNADLPDDASLEGEDRRQTTRSTSQ	VDTNFGGLNADLPDDAS(1)LEGEDRR	VDT(-89.43)NFGGLNADLPDDAS(89.43)LEGEDRR	By MS/MS	1
TGME49_211630;TGGT1_211630	TGME49_211630	hypothetical protein	N/A	0	S	3	3	127;127		0.702578	-0.230863	-0.113529	-0.117334	0.310721	0.379199	-0.0684776	0.665899	0.611816	0.944773	0.755972	1.05565	1.10345	0.647566	0.977911	0.949015	2	2	2	2	2	2	2	2	2	7.88774	0.922365	81.477	13.0324	5.79758e-07	81.477	70.863	-0.23189	ASLEGEDRRQTTRSTSQRQTQGFNSTKPEEQ	S(0.012)T(0.046)S(0.922)QRQT(0.019)QGFNSTKPEEQR	S(-18.7)T(-13.03)S(13.03)QRQT(-16.89)QGFNS(-34.42)T(-40.49)KPEEQR	By MS/MS	1
TGVEG_212210;TGME49_212210;TGGT1_212210	TGVEG_212210	hypothetical protein	N/A	0	S	4	30	59;59;59		2.58644	-0.235677	-0.129741	-0.105936	0.350564	0.252021	0.0985432	1.57107	1.58773	1.53728	1.77308	1.7653	1.86474	1.72371	1.63244	1.65774	3	3	3	3	3	3	3	3	3	8.15014	0.919449	92.819	10.5784	6.14279e-14	92.819	85.097	-0.36687	DENSKDPPPLINHGFSRYLSGLGDFFSTDSA	EAVPAQASVEAPTQDENS(0.08)KDPPPLINHGFS(0.919)R	EAVPAQAS(-61.9)VEAPT(-41.16)QDENS(-10.58)KDPPPLINHGFS(10.58)R	By MS/MS	1
TGVEG_212210;TGME49_212210;TGGT1_212210	TGVEG_212210	hypothetical protein	N/A	0	S	3	1	158;158;158		0.800262	-0.286364	-0.126282	-0.160082	0.350564	0.252021	0.0985432	-2.99565	-2.63697	-2.78902	-2.68755	-2.6072	-2.2678	-2.51567	-2.46275	-2.96297	1	1	1	1	1	1	1	1	1	6.68435	0.751992	41.908	5.42517	0.00493841	41.908	30.016	-0.029729	AYLTTSFDGVSELFRSLTQESSAVATEACAE	S(0.752)LT(0.216)QES(0.016)S(0.016)AVAT(0.001)EACAETQEK	S(5.43)LT(-5.43)QES(-16.82)S(-16.82)AVAT(-28.59)EACAET(-38.79)QEK	By MS/MS	1
TGVEG_212210;TGME49_212210;TGGT1_212210	TGVEG_212210	hypothetical protein	N/A	0	S	3	6	163;163;163		0.440373	0.210814	0.205381	0.00543213	0.350564	0.252021	0.0985432	-2.90416	-2.62345	-2.52107	-3.074	-3.05429	-2.55282	-2.76428	-2.50621	-2.79448	1	1	1	1	1	1	1	1	1	6.40193	0.933742	87.28	11.619	3.44136e-15	140.07	117.24	0.63682	SFDGVSELFRSLTQESSAVATEACAETQEKG	S(0.207)LT(0.794)QES(0.934)S(0.065)AVATEACAETQEK	S(-5.87)LT(5.87)QES(11.62)S(-11.62)AVAT(-42.04)EACAET(-72.21)QEK	By MS/MS	2
TGVEG_212210;TGME49_212210;TGGT1_212210	TGVEG_212210	hypothetical protein	N/A	0	S	2	7	164;164;164		3.92336	-0.501182	-0.267986	-0.233196	0.350564	0.252021	0.0985432	-0.403957	-0.487759	-0.432837	0.0233059	0.102484	0.0532036	-0.537474	-0.179872	0.0923805	2	2	2	2	2	2	2	2	2	8.20556	0.574979	129.29	1.99088	1.79745e-14	129.29	115.02	-0.37269	FDGVSELFRSLTQESSAVATEACAETQEKGA	S(0.001)LT(0.007)QES(0.364)S(0.575)AVAT(0.053)EACAETQEK	S(-26.6)LT(-19.23)QES(-1.99)S(1.99)AVAT(-10.33)EACAET(-54.5)QEK	By MS/MS	1
TGVEG_212210;TGME49_212210;TGGT1_212210	TGVEG_212210	hypothetical protein	N/A	0	S	3	3	200;200;200		0.862757	-0.200996	-0.0509497	-0.150046	0.350564	0.252021	0.0985432	-0.368721	-0.58094	-0.241736	-0.28437	-0.154383	-0.149656	-0.348652	-0.207838	-0.184769	2	2	2	2	2	2	2	2	2	7.1712	0.743648	128.88	7.6356	6.5732e-10	128.88	111.45	-0.014926	LPAGMEGVSALFKTGSSENNEVLPSFQDAEK	T(0.128)GS(0.744)S(0.128)ENNEVLPSFQDAEK	T(-7.64)GS(7.64)S(-7.64)ENNEVLPS(-91.19)FQDAEK	By MS/MS	1
TGVEG_212210;TGME49_212210;TGGT1_212210	TGVEG_212210	hypothetical protein	N/A	0	S	2	4	201;201;201		0.108339	-0.0524464	0.27698	-0.329426	0.350564	0.252021	0.0985432	2.06975	1.98038	2.52911	2.20968	2.32768	2.19922	2.3502	2.74449	2.47282	3	3	3	3	3	3	3	3	3	8.8234	0.619713	132.67	3.61468	2.00607e-10	139.59	117.69	0.61486	PAGMEGVSALFKTGSSENNEVLPSFQDAEKA	T(0.004)GS(0.107)S(0.62)ENNEVLPS(0.27)FQDAEK	T(-22.34)GS(-7.63)S(3.61)ENNEVLPS(-3.61)FQDAEK	By MS/MS	1
TGVEG_212210;TGME49_212210;TGGT1_212210	TGVEG_212210	hypothetical protein	N/A	0	S	2	12	209;209;209		0.0172905	-0.00507863	0.274691	-0.27977	0.350564	0.252021	0.0985432	2.05634	2.03134	2.33053	2.11393	2.1429	2.17662	2.30181	2.60733	2.34839	8	8	8	8	8	8	8	8	8	7.52182	0.95018	129.05	14.6679	3.30911e-09	129.05	118.38	0.41363	ALFKTGSSENNEVLPSFQDAEKAAPVRRSDT	T(0.002)GS(0.007)S(0.041)ENNEVLPS(0.95)FQDAEK	T(-29.1)GS(-22.42)S(-14.67)ENNEVLPS(14.67)FQDAEK	By MS/MS	1
TGVEG_214575;TGME49_214575;TGGT1_214575	TGVEG_214575	hypothetical protein	N/A	0	S	2	6	23;23;23		1.33315	0.0758794	0.228111	-0.152232	0.164797	0.125393	0.0394046	3.25994	3.24927	3.3318	3.21615	3.19539	3.20183	3.48698	3.49903	3.31169	10	10	10	10	10	10	10	10	10	8.49354	1	145.02	75.6916	3.32355e-13	156.83	120.8	0.072692	PTIVERPPIRNIGKYSVDVGPVNVDRTGRCT	NIGKYS(1)VDVGPVNVDR	NIGKY(-75.69)S(75.69)VDVGPVNVDR	By MS/MS	1
TGVEG_214575;TGME49_214575;TGGT1_214575	TGVEG_214575	hypothetical protein	N/A	0	S	3	5	63;63;63		1.87174	-0.29527	-0.243205	-0.0520649	0.164797	0.125393	0.0394046	-0.24959	-0.286966	-0.141165	0.0481281	0.172646	-0.0126839	-0.198732	-0.113628	-0.209166	1	1	1	1	1	1	1	1	1	6.98377	0.956383	66.893	13.4394	0.000390184	66.893	58.979	0.12776	NFHIHGLEAGKTYRVSFNCPYSENCRGGDEC	T(0.043)YRVS(0.956)FNCPYSENCR	T(-13.44)Y(-35.28)RVS(13.44)FNCPY(-50.36)S(-54.26)ENCR	By MS/MS	1
TGVEG_219710;TGGT1_219710;TGME49_219710	TGVEG_219710	hypothetical protein	N/A	0	S	3	17	141;141;141		1.70341	-0.283468	-0.134995	-0.148474	0.106229	0.108486	-0.00225703	0.225555	0.279549	0.348333	0.435223	0.626318	0.642302	0.375042	0.479637	0.44418	3	3	3	3	3	3	3	3	3	8.19882	0.934303	198.95	11.6203	1.29802e-58	198.95	183.56	-0.007135	EAGEHGGEGEENPLLSLLSFDGSGSFPRTEA	GEAGEHGGEGEENPLLS(0.934)LLS(0.064)FDGS(0.001)GSFPR	GEAGEHGGEGEENPLLS(11.62)LLS(-11.62)FDGS(-28.8)GS(-38.61)FPR	By MS/MS	1
TGVEG_219710;TGGT1_219710;TGME49_219710	TGVEG_219710	hypothetical protein	N/A	0	S	5	25	144;144;144		1.89115	-0.270938	-0.127962	-0.142976	0.106229	0.108486	-0.00225703	0.482628	0.450626	0.49325	0.647207	0.860435	0.731676	0.407736	0.691042	0.756655	6	6	6	6	6	6	6	6	6	8.16708	0.939298	151.36	12.0586	1.84995e-58	197.83	182.44	-0.13187	EHGGEGEENPLLSLLSFDGSGSFPRTEAALD	KGGERGEAGEHGGEGEENPLLS(0.058)LLS(0.939)FDGS(0.002)GSFPR	KGGERGEAGEHGGEGEENPLLS(-12.06)LLS(12.06)FDGS(-26.54)GS(-38)FPR	By MS/MS	1
TGVEG_219710;TGGT1_219710;TGME49_219710	TGVEG_219710	hypothetical protein	N/A	0	S	2	3	1554;1554;1554		1.75832	0.292957	0.267117	0.0258395	0.106229	0.108486	-0.00225703	1.04825	0.971706	0.97529	0.742127	0.568817	0.805437	0.934759	1.00467	0.9783	2	2	2	2	2	2	2	2	2	8.26956	0.88599	204.18	9.1051	4.67554e-32	204.18	178.2	-0.15901	MQKQLECQAPLQRQNSLSAETVDSMRQNLAA	QNS(0.886)LS(0.109)AET(0.005)VDSMR	QNS(9.11)LS(-9.11)AET(-22.37)VDS(-60.03)MR	By MS/MS	1
TGVEG_219710;TGGT1_219710;TGME49_219710	TGVEG_219710	hypothetical protein	N/A	0	S	2	5	1556;1556;1556		4.17275	0.360734	0.341163	0.0195713	0.106229	0.108486	-0.00225703	1.72628	1.71512	1.70642	1.35944	1.38786	1.31833	1.63129	1.73055	1.72727	2	2	2	2	2	2	2	2	2	8.21506	0.62469	205.05	2.25711	4.22539e-32	205.05	180.65	0.38765	KQLECQAPLQRQNSLSAETVDSMRQNLAALE	QNS(0.371)LS(0.625)AET(0.004)VDSMR	QNS(-2.26)LS(2.26)AET(-22.14)VDS(-67.73)MR	By MS/MS	1
TGVEG_219710;TGGT1_219710;TGME49_219710	TGVEG_219710	hypothetical protein	N/A	0	S	2	11	1562;1562;1562		0.726261	0.127355	0.109747	0.017608	0.106229	0.108486	-0.00225703	-1.03969	-1.22878	-0.961565	-1.22384	-1.20685	-1.18141	-1.10403	-1.13314	-1.04568	1	1	1	1	1	1	1	1	1	7.51282	0.977943	89.43	18.0764	0.00018209	89.43	70.608	-0.26053	APLQRQNSLSAETVDSMRQNLAALEEGLKAQ	QNSLS(0.007)AET(0.015)VDS(0.978)MR	QNS(-35.36)LS(-21.75)AET(-18.08)VDS(18.08)MR	By MS/MS	1
TGVEG_219710;TGGT1_219710;TGME49_219710	TGVEG_219710	hypothetical protein	N/A	0	S	3	3	944;944;944		0.582976	0.331189	-0.282359	0.613548	0.106229	0.108486	-0.00225703	0.679962	1.19232	0.518347	0.736649	0.213161	0.447254	0.784088	-0.148418	-0.0856819	1	1	1	1	1	1	1	1	1	7.60135	0.995114	43.272	23.0893	0.023656	43.272	19.242	0.1233	LYSASGTGARTGRRRSVSGKSSPSLSFASSS	RRS(0.995)VS(0.005)GK	RRS(23.09)VS(-23.09)GK	By MS/MS	1
TGVEG_219710;TGGT1_219710	TGVEG_219710	hypothetical protein	N/A	0	S	2	6	1089;1089		0.0400346	0.0234032	0.0991014	-0.0756982	0.106229	0.108486	-0.00225703	-1.11597	-0.827717	-1.26393	-0.958544	-0.923407	-1.39588	-0.995798	-0.954306	-1.03042	1	1	1	1	1	1	1	1	1	6.80992	0.953845	162.92	13.1985	3.61829e-63	231.21	204.8	0.1538	HGIEGERESRSASSSSVVEQVANASRSGIGG	SASSS(0.046)S(0.954)VVEQVANASR	S(-69.89)AS(-40.09)S(-33.87)S(-13.2)S(13.2)VVEQVANAS(-61.39)R	By MS/MS	1
TGVEG_219710;TGGT1_219710	TGVEG_219710	hypothetical protein	N/A	0	S	4	14	1385;1385		0.602614	-0.121902	-0.0132885	-0.108614	0.106229	0.108486	-0.00225703	-0.232973	0.00308227	-0.152985	0.0476017	-0.122276	0.0575066	-0.0187321	0.0408459	-0.0791473	1	1	1	1	1	1	1	1	1	7.31888	0.93917	134.91	13.8196	8.18691e-30	134.91	123.99	0.31634	ARSEEGLLAFAQASGSHSETTEKDETVEKAV	SEEGLLAFAQAS(0.01)GS(0.939)HS(0.039)ET(0.01)T(0.002)EKDETVEK	S(-94.29)EEGLLAFAQAS(-19.86)GS(13.82)HS(-13.82)ET(-19.86)T(-25.83)EKDET(-54.55)VEK	By MS/MS	1
TGVEG_220320;TGME49_220320;TGGT1_220320	TGVEG_220320	BSD domain-containing protein	N/A	0	S	3	2	207;207;207		0.921098	0.235232	0.118859	0.116373	0.130638	0.134982	-0.00434367	-1.12825	-1.1437	-1.32973	-1.63523	-1.31902	-1.35311	-1.2593	-1.30023	-1.39126	1	1	1	1	1	1	1	1	1	NaN	0.31497	44.648	0	0.00252707	44.648	33.533	0.29933	VSAVSFEECKVQRRGSRSSQAETDSGLAHAG	GS(0.315)RS(0.315)S(0.315)QAET(0.03)DS(0.025)GLAHAGDLR	GS(0)RS(0)S(0)QAET(-10.17)DS(-11.03)GLAHAGDLR	By MS/MS	2
TGVEG_220320;TGME49_220320;TGGT1_220320	TGVEG_220320	BSD domain-containing protein	N/A	0	S	4	5	209;209;209		1.98623	0.319205	0.334326	-0.0151208	0.130638	0.134982	-0.00434367	0.480207	0.467085	0.452412	0.0275765	0.146168	0.268345	0.373863	0.533653	0.53755	2	2	2	2	2	2	2	2	2	8.26012	0.862882	189.81	8.77378	2.64177e-36	189.81	163.42	-0.085681	AVSFEECKVQRRGSRSSQAETDSGLAHAGDL	RGS(0.199)RS(0.863)S(0.863)QAET(0.076)DSGLAHAGDLR	RGS(-8.77)RS(8.77)S(8.77)QAET(-13.14)DS(-46.74)GLAHAGDLR	By MS/MS	2
TGVEG_220320;TGME49_220320;TGGT1_220320	TGVEG_220320	BSD domain-containing protein	N/A	0	S	4	6	210;210;210		1.98623	0.319205	0.334326	-0.0151208	0.130638	0.134982	-0.00434367	0.480207	0.467085	0.452412	0.0275765	0.146168	0.268345	0.373863	0.533653	0.53755	2	2	2	2	2	2	2	2	2	8.26012	0.862882	189.81	8.77378	2.64177e-36	189.81	163.42	-0.085681	VSFEECKVQRRGSRSSQAETDSGLAHAGDLR	RGS(0.199)RS(0.863)S(0.863)QAET(0.076)DSGLAHAGDLR	RGS(-8.77)RS(8.77)S(8.77)QAET(-13.14)DS(-46.74)GLAHAGDLR	By MS/MS	2
TGVEG_220320;TGME49_220320;TGGT1_220320	TGVEG_220320	BSD domain-containing protein	N/A	0	S	3	14	196;196;196		0.633358	-0.240963	-0.0539977	-0.186965	0.130638	0.134982	-0.00434367	1.22867	1.28525	1.73122	1.54473	1.65569	1.76761	1.51895	1.63636	1.65074	3	3	3	3	3	3	3	3	3	6.97435	0.999768	141.23	36.3431	5.29188e-16	141.23	117.64	-0.16954	GRSSLNGFSAPVSAVSFEECKVQRRGSRSSQ	SSLNGFSAPVSAVS(1)FEECKVQR	S(-105.42)S(-105.42)LNGFS(-73.33)APVS(-36.34)AVS(36.34)FEECKVQR	By MS/MS	1
TGVEG_223940;TGGT1_223940;TGME49_223940	TGVEG_223940	GAP45;GAP45 protein	N/A	0	S	3	3	163;163;163		1.45986	-0.163155	0.0264549	-0.18961	0.571422	0.404357	0.167065	3.58422	3.74585	3.73139	3.85851	3.85128	3.84113	3.89832	3.87448	3.85748	12	12	12	12	12	12	12	12	12	8.45769	0.999758	174.15	36.1604	1.9276e-61	212.86	184.99	0.0021581	KQEEMSPREKYDKLASPEDSASETTMATQPQ	LAS(1)PEDSASETTMATQPQK	LAS(36.16)PEDS(-36.16)AS(-97.62)ET(-132.11)T(-135.28)MAT(-146.43)QPQK	By MS/MS	1;2
TGVEG_223940;TGGT1_223940;TGME49_223940	TGVEG_223940	GAP45;GAP45 protein	N/A	0	S	3	12	167;167;167		1.69228	-0.187457	-0.0178509	-0.169607	0.571422	0.404357	0.167065	5.6826	5.80139	5.67916	5.88432	5.96854	5.87266	5.88259	5.92975	5.85963	48	48	48	48	48	48	48	48	48	8.37732	0.990676	161.5	21.4606	5.36147e-35	179.2	162.06	0.065476	MSPREKYDKLASPEDSASETTMATQPQKVAE	EKYDKLAS(0.002)PEDS(0.991)AS(0.007)ETTMATQPQK	EKY(-125.42)DKLAS(-26.48)PEDS(21.46)AS(-21.46)ET(-46.82)T(-66.54)MAT(-86.44)QPQK	By MS/MS	1;2;3
TGVEG_223940;TGGT1_223940;TGME49_223940	TGVEG_223940	GAP45;GAP45 protein	N/A	0	S	2	9	169;169;169		0.600798	-0.0916793	-0.0102533	-0.081426	0.571422	0.404357	0.167065	4.58311	4.66517	4.48552	4.64694	4.75529	4.6066	4.66572	4.69949	4.61287	26	26	26	26	26	26	26	26	26	8.76196	0.918477	125.03	12.4501	9.69497e-24	159.75	146.86	-0.29866	PREKYDKLASPEDSASETTMATQPQKVAEHS	LASPEDS(0.024)AS(0.918)ET(0.052)T(0.005)MATQPQK	LAS(-37.03)PEDS(-15.81)AS(12.45)ET(-12.45)T(-22.64)MAT(-56.55)QPQK	By MS/MS	1;2;3
TGVEG_223940;TGGT1_223940;TGME49_223940	TGVEG_223940	GAP45;GAP45 protein	N/A	0	S	4	12	153;153;153		2.43781	0.410938	0.417097	-0.00615883	0.571422	0.404357	0.167065	8.59142	8.75338	8.63086	8.29228	8.29582	8.15475	8.59849	8.65005	8.7456	98	98	98	98	98	98	98	98	98	7.34852	1	44.054	44.0536	7.28884e-27	185.61	163.03	-0.45377	ERERQMQEALKQEEMSPREKYDKLASPEDSA	QMQEALKQEEMS(1)PREK	QMQEALKQEEMS(44.05)PREK	By MS/MS	1
TGVEG_223940;TGGT1_223940;TGME49_223940	TGVEG_223940	GAP45;GAP45 protein	N/A	0	S	2	5	239;239;239		0.457133	-0.160652	-0.584762	0.424109	0.571422	0.404357	0.167065	-1.99221	-1.80885	-1.60526	-1.57818	-1.84185	-1.50432	-2.60287	-2.08057	-1.9952	3	3	3	3	3	3	3	3	3	7.71418	1	55.261	55.2612	0.000165559	99.5	69.294	-0.3151	QHDENECPICRHIDLSDAPLLN_________	HIDLS(1)DAPLLN	HIDLS(55.26)DAPLLN	By MS/MS	1
TGVEG_223940;TGGT1_223940	TGVEG_223940	GAP45;GAP45 protein	N/A	0	S	4	13	192;192		0.0538588	0.0115185	0.0763251	-0.0648066	0.571422	0.404357	0.167065	3.04003	2.99102	3.20153	3.12485	3.07612	2.99706	3.12567	3.25402	3.04731	14	14	14	14	14	14	14	14	14	8.08192	0.988356	63.951	25.6967	5.3273e-40	134.74	130.05	-0.42622	PQKVAEHSSAAVTDRSVVGYTVTPCDMAAID	VAEHS(0.234)S(0.775)AAVT(0.981)DRS(0.988)VVGY(0.006)T(0.008)VT(0.007)PCDMAAIDETAK	VAEHS(-5.35)S(5.35)AAVT(18.99)DRS(25.7)VVGY(-26.39)T(-25.7)VT(-26.26)PCDMAAIDET(-52.64)AK	By MS/MS	1;2;3
TGVEG_223940;TGGT1_223940;TGME49_223940	TGVEG_223940	GAP45;GAP45 protein	N/A	0	S	2	5	184;184;184		0.130548	-0.0386076	-0.117827	0.0792192	0.571422	0.404357	0.167065	-1.82896	-1.56767	-1.8942	-1.63909	-1.76104	-1.77488	-1.94042	-1.74039	-1.84768	1	1	1	1	1	1	1	1	1	6.9078	0.501591	53.565	0	1.18292e-07	71.688	60.093	0.54237	SETTMATQPQKVAEHSSAAVTDRSVVGYTVT	VAEHS(0.502)S(0.502)AAVT(0.997)DR	VAEHS(0)S(0)AAVT(21.95)DR	By MS/MS	2
TGVEG_223940;TGGT1_223940;TGME49_223940	TGVEG_223940	GAP45;GAP45 protein	N/A	0	S	3	6	185;185;185		1.93126	0.15336	0.0998987	0.0534617	0.571422	0.404357	0.167065	2.20214	2.16988	2.17108	2.05853	2.06323	1.96125	2.08717	2.19315	2.10239	10	10	10	10	10	10	10	10	10	7.91055	0.902517	144.8	9.66528	3.89694e-27	181.71	133.17	-0.10181	ETTMATQPQKVAEHSSAAVTDRSVVGYTVTP	VAEHS(0.097)S(0.903)AAVTDR	VAEHS(-9.67)S(9.67)AAVT(-88.51)DR	By MS/MS	1;2;3
TGVEG_226700;TGGT1_226700;TGME49_226700	TGVEG_226700	nuclease, putative;putative nuclease	N/A	0	S	2	3	439;439;439		2.56178	-0.661371	-0.413295	-0.248076	0.0503616	0.00721296	0.0431487	-1.64119	-1.58043	-1.51294	-0.845692	-0.803083	-1.10167	-1.48308	-1.23307	-1.27418	2	2	1	2	2	2	2	2	2	6.94867	0.999794	46.494	38.4882	0.00863312	65.423	58.472	0.030216	QQHGRKKKRNRKRRASAEPSEYVESS_____	RAS(1)AEPS(0.995)EY(0.004)VES(0.534)S(0.468)	RAS(38.49)AEPS(23.91)EY(-25.19)VES(0.58)S(-0.58)	By MS/MS	2;3
TGVEG_226700;TGGT1_226700;TGME49_226700	TGVEG_226700	nuclease, putative;putative nuclease	N/A	0	S	2	7	443;443;443		2.06162	-0.700131	-0.950104	0.249973	0.0503616	0.00721296	0.0431487	-4.46436	-4.55789	NaN	-3.81729	-3.95333	-3.66237	-5.13646	-4.41885	-4.72798	1	1	0	1	1	1	1	1	1	6.3358	0.994741	46.494	23.9092	0.00863312	46.494	39.362	0.030216	RKKKRNRKRRASAEPSEYVESS_________	RAS(1)AEPS(0.995)EY(0.004)VES(0.534)S(0.468)	RAS(38.49)AEPS(23.91)EY(-25.19)VES(0.58)S(-0.58)	By MS/MS	3
TGVEG_226700;TGGT1_226700;TGME49_226700	TGVEG_226700	nuclease, putative;putative nuclease	N/A	0	S	2	12	448;448;448		2.56178	-0.661371	-0.413295	-0.248076	0.0503616	0.00721296	0.0431487	-1.64119	-1.58043	-1.51294	-0.845692	-0.803083	-1.10167	-1.48308	-1.23307	-1.27418	2	2	1	2	2	2	2	2	2	6.94867	0.541109	65.423	0.717809	0.00863312	65.423	58.472	-0.096009	NRKRRASAEPSEYVESS______________	RAS(0.991)AEPS(0.009)EYVES(0.541)S(0.459)	RAS(20.42)AEPS(-20.42)EY(-36.8)VES(0.72)S(-0.72)	By MS/MS	2;3
TGVEG_226700;TGGT1_226700;TGME49_226700	TGVEG_226700	nuclease, putative;putative nuclease	N/A	0	S	2	4	19;19;19		1.75311	0.311088	0.262281	0.0488071	0.0503616	0.00721296	0.0431487	3.1162	3.21747	3.00498	2.74707	2.90413	2.75418	3.11792	3.11348	2.96082	5	5	5	5	5	5	5	5	5	8.28576	0.999829	162.13	37.6753	8.82434e-12	162.13	129.97	0.28084	TESKAKEPRGCRRQDSITAPEKHVPAPFCLP	RQDS(1)ITAPEK	RQDS(37.68)IT(-37.68)APEK	By MS/MS	1
TGGT1_228750;TGVEG_228750	TGGT1_228750	calcium dependent protein kinase CDPK7	N/A	0	S	4	3	581;581		1.81511	0.496555	0.402451	0.0941041	-0.189143	-0.220523	0.0313797	-0.304571	-0.183796	-0.477371	-0.962385	-0.659931	-0.833086	-0.202349	-0.327919	-0.717783	1	1	1	1	1	1	1	1	1	7.4821	0.875447	191.52	8.48	2.31074e-77	191.52	169.4	-0.065477	VSPPPQVPPVVVRAASPRAETQENETGLEEL	AAS(0.875)PRAET(0.124)QENETGLEELGEGTTPGGDAGREASQK	AAS(8.48)PRAET(-8.48)QENET(-34.34)GLEELGEGT(-115.88)T(-120.74)PGGDAGREAS(-148.42)QK	By MS/MS	1
TGGT1_228750;TGVEG_228750;TGME49_228750	TGGT1_228750	calcium dependent protein kinase CDPK7	N/A	0	S	4	10	623;623;623		1.7465	0.205185	0.212458	-0.00727272	-0.189143	-0.220523	0.0313797	3.09376	3.0857	3.09492	2.79469	2.97788	2.88625	3.20629	3.10351	2.9864	8	8	8	8	8	8	8	8	8	7.77037	0.991792	166.66	20.8221	1.90911e-90	200.77	193.47	0.022143	REASQKAFAAGTGRGSGPLEEDEAQGNGMLE	AFAAGT(0.008)GRGS(0.992)GPLEEDEAQGNGMLEVPQAAQPSKGPTK	AFAAGT(-20.82)GRGS(20.82)GPLEEDEAQGNGMLEVPQAAQPS(-101.04)KGPT(-115.63)K	By MS/MS	1
TGGT1_228750;TGVEG_228750;TGME49_228750	TGGT1_228750	calcium dependent protein kinase CDPK7	N/A	0	S	4	8	1226;1226;1226		2.58538	0.496074	0.319512	0.176562	-0.189143	-0.220523	0.0313797	-1.75253	-1.77558	-1.6899	-2.10168	-2.26878	-2.33576	-1.61588	-2.1254	-2.00641	1	1	1	1	1	1	1	1	1	7.23588	0.499978	97.057	0	2.58434e-12	97.057	88.299	-0.17074	LAVDIVSKELVDFIRSSHQSLHSAELPRDSR	ELVDFIRS(0.5)S(0.5)HQS(0.993)LHS(0.007)AELPR	ELVDFIRS(0)S(0)HQS(21.36)LHS(-21.36)AELPR	By MS/MS	2
TGGT1_228750;TGVEG_228750;TGME49_228750	TGGT1_228750	calcium dependent protein kinase CDPK7	N/A	0	S	4	9	1227;1227;1227		2.58538	0.496074	0.319512	0.176562	-0.189143	-0.220523	0.0313797	-1.75253	-1.77558	-1.6899	-2.10168	-2.26878	-2.33576	-1.61588	-2.1254	-2.00641	1	1	1	1	1	1	1	1	1	7.23588	0.499978	97.057	0	2.58434e-12	97.057	88.299	-0.17074	AVDIVSKELVDFIRSSHQSLHSAELPRDSRP	ELVDFIRS(0.5)S(0.5)HQS(0.993)LHS(0.007)AELPR	ELVDFIRS(0)S(0)HQS(21.36)LHS(-21.36)AELPR	By MS/MS	2
TGGT1_228750;TGVEG_228750;TGME49_228750	TGGT1_228750	calcium dependent protein kinase CDPK7	N/A	0	S	4	12	1230;1230;1230		2.58538	0.496074	0.319512	0.176562	-0.189143	-0.220523	0.0313797	-1.75253	-1.77558	-1.6899	-2.10168	-2.26878	-2.33576	-1.61588	-2.1254	-2.00641	1	1	1	1	1	1	1	1	1	7.23588	0.99261	97.057	21.362	2.58434e-12	97.057	88.299	-0.17074	IVSKELVDFIRSSHQSLHSAELPRDSRPAPS	ELVDFIRS(0.5)S(0.5)HQS(0.993)LHS(0.007)AELPR	ELVDFIRS(0)S(0)HQS(21.36)LHS(-21.36)AELPR	By MS/MS	2
TGGT1_228750;TGVEG_228750;TGME49_228750	TGGT1_228750	calcium dependent protein kinase CDPK7	N/A	0	S	2	11	1257;1257;1257		2.70377	0.0846939	0.0989043	-0.0142104	-0.189143	-0.220523	0.0313797	0.501291	0.489351	0.494995	0.388191	0.419191	0.424173	0.610006	0.493372	0.42489	3	3	3	3	3	3	3	3	3	6.902	0.993655	72.791	22.8248	7.48075e-06	72.791	60.412	0.31845	PAPSRGALSGASGPGSGALASPSEGASARAQ	GALSGAS(0.001)GPGS(0.994)GALAS(0.005)PSEGASAR	GALS(-49.87)GAS(-31.94)GPGS(22.82)GALAS(-22.82)PS(-33.49)EGAS(-41.54)AR	By MS/MS	1
TGGT1_228750;TGVEG_228750;TGME49_228750	TGGT1_228750	calcium dependent protein kinase CDPK7	N/A	0	S	2	16	1262;1262;1262		0.839497	0.249593	0.0886393	0.160954	-0.189143	-0.220523	0.0313797	-0.557989	-0.931738	-0.888529	-0.911034	-1.15673	-1.05928	-0.888882	-0.904947	-1.06729	1	1	1	1	1	1	1	1	1	7.2104	0.948068	110.17	12.6997	4.00025e-21	110.17	100.27	0.0042545	GALSGASGPGSGALASPSEGASARAQLPYRE	GALSGASGPGS(0.001)GALAS(0.948)PS(0.051)EGASAR	GALS(-77.69)GAS(-58.19)GPGS(-30.66)GALAS(12.7)PS(-12.7)EGAS(-36.81)AR	By MS/MS	1
TGGT1_228750;TGVEG_228750;TGME49_228750	TGGT1_228750	calcium dependent protein kinase CDPK7	N/A	0	S	3	9	1166;1166;1166		2.26232	0.431884	0.459551	-0.0276667	-0.189143	-0.220523	0.0313797	0.951414	1.06693	1.0041	0.718935	0.506884	0.500977	1.10463	1.00366	0.997164	3	3	3	3	3	3	3	3	3	7.64708	1	120.93	65.9989	5.65764e-21	120.93	110.51	0.085403	QGPPDGRGSAGDKVVSEEAFPVIGEEEGERM	GSAGDKVVS(1)EEAFPVIGEEEGER	GS(-66)AGDKVVS(66)EEAFPVIGEEEGER	By MS/MS	1
TGGT1_228750;TGVEG_228750;TGME49_228750	TGGT1_228750	calcium dependent protein kinase CDPK7	N/A	0	S	3	9	849;849;849		1.93342	-0.329955	-0.314676	-0.0152785	-0.189143	-0.220523	0.0313797	-0.301168	-0.162733	-0.417986	0.0158043	0.0605145	0.0316582	-0.227812	-0.309193	-0.299047	1	1	1	1	1	1	1	1	1	7.24262	0.643706	111.64	2.56879	4.03926e-05	111.64	84.872	0.14031	QHFQKVKHLFTNPAHSSPRRPTRDLDPATPA	HLFTNPAHS(0.644)S(0.356)PR	HLFT(-74.68)NPAHS(2.57)S(-2.57)PR	By MS/MS	1
TGGT1_228750;TGVEG_228750	TGGT1_228750	calcium dependent protein kinase CDPK7	N/A	0	S	2	3	754;754		0.0942341	0.0728369	0.0302299	0.042607	-0.189143	-0.220523	0.0313797	-1.36283	-1.00766	-1.14908	-1.00249	-1.75792	-0.977671	-1.52762	-1.18803	-0.931742	1	1	1	1	1	1	1	1	1	8.51638	0.669658	42.785	3.22302	0.0326804	42.785	13.828	0.52778	EEVWGLQGNALYRSTSVQNRPSRLTAAGLQG	S(0.006)T(0.006)S(0.67)VQNRPS(0.319)R	S(-20.66)T(-20.66)S(3.22)VQNRPS(-3.22)R	By MS/MS	1
TGVEG_232280;TGGT1_232280;TGME49_232280	TGVEG_232280	hypothetical protein	N/A	0	S	2	6	22;22;22		0.118717	-0.052084	-0.0377127	-0.0143712	0.103214	0.134413	-0.0311998	2.16798	2.26165	2.16263	1.93712	2.42378	2.3876	2.44123	2.12242	2.07172	4	4	4	4	4	4	4	4	4	7.77966	1	61.423	61.4227	0.000286736	109.15	53.793	2.7661	KSKKQAPHLKLAGQMSLAARSAATIEEFKPG	LAGQMS(1)LAAR	LAGQMS(61.42)LAAR	By MS/MS	1
TGVEG_232280;TGGT1_232280	TGVEG_232280	hypothetical protein	N/A	0	S	5	1	27;27		3.48843	-0.841945	-0.557226	-0.284719	0.103214	0.134413	-0.0311998	0.62096	0.672857	0.494558	1.3424	1.51354	1.45827	0.909662	0.803925	0.928945	4	4	4	4	4	4	4	4	4	7.60351	0.907378	100.81	14.0354	5.63502e-22	100.81	96.314	0.18626	APHLKLAGQMSLAARSAATIEEFKPGDGDGA	S(0.907)AAT(0.033)IEEFKPGDGDGAY(0.024)LLES(0.036)PEDHVSLVSQYAHK	S(14.04)AAT(-14.44)IEEFKPGDGDGAY(-15.76)LLES(-14.04)PEDHVS(-40.52)LVS(-55.06)QY(-65.09)AHK	By MS/MS	1
TGME49_232340;TGVEG_232340;TGGT1_232340	TGME49_232340	protein phosphatase 2C domain-containing protein	N/A	0	S	2	11	542;543;543		1.66491	0.323705	0.310734	0.0129712	0.266063	0.261542	0.00452105	5.47977	5.48467	5.46933	5.00002	5.3062	5.15642	5.59304	5.43919	5.36263	22	22	22	22	22	22	22	22	22	9.7756	1	104.2	97.5791	1.45239e-28	163.49	158.37	-0.22067	GCEDKYLGRDENQFESDNDE___________	YLGRDENQFES(1)DNDE	Y(-97.58)LGRDENQFES(97.58)DNDE	By MS/MS	1
TGME49_232340;TGVEG_232340;TGGT1_232340	TGME49_232340	protein phosphatase 2C domain-containing protein	N/A	0	S	3	6	275;276;276		0.406272	-0.697386	0.180548	-0.877934	0.266063	0.261542	0.00452105	-0.578569	-0.103354	-1.06606	-0.916679	1.37933	-0.118477	1.02972	0.28985	-0.433756	1	1	1	1	1	1	1	1	1	7.00454	0.97	88.596	15.0966	0.00193517	88.596	68.389	-0.20748	KRTAEAETVKLTRLNSTKIEEEDSEKKPESE	LTRLNS(0.97)T(0.03)K	LT(-59.06)RLNS(15.1)T(-15.1)K	By MS/MS	1
TGGT1_233030;TGVEG_233030;TGME49_233030	TGGT1_233030	gliding-associated protein GAP70	N/A	0	S	3	3	55;55;55		2.37453	0.122299	0.173831	-0.0515315	0.343447	0.258694	0.0847524	-1.08969	-1.04201	-1.05042	-1.20685	-1.1559	-1.18627	-0.706556	-1.14946	-1.17152	1	1	1	1	1	1	1	1	1	6.98674	0.999997	116.35	54.7309	1.10944e-09	116.35	97.238	0.59447	MEEAAEQRRQLEKEDSRLREEEEASLASPQR	EDS(1)RLREEEEASLASPQR	EDS(54.73)RLREEEEAS(-54.73)LAS(-75.23)PQR	By MS/MS	1
TGGT1_233030;TGVEG_233030;TGME49_233030	TGGT1_233030	gliding-associated protein GAP70	N/A	0	S	2	8	64;64;64		0.66007	0.148048	0.0437113	0.104336	0.343447	0.258694	0.0847524	-0.140825	-0.155653	-0.339703	-0.342882	-0.504591	-0.232851	-0.319525	-0.327825	-0.30184	2	2	2	2	2	2	2	2	2	6.63246	0.999914	99.496	40.6325	6.38354e-05	123.58	82.489	0.0076188	QLEKEDSRLREEEEASLASPQRAEAEEGKQA	LREEEEAS(1)LASPQR	LREEEEAS(40.63)LAS(-40.63)PQR	By MS/MS	1
TGGT1_233030;TGVEG_233030;TGME49_233030	TGGT1_233030	gliding-associated protein GAP70	N/A	0	S	2	1	261;285;293		2.32542	0.456373	0.367285	0.0890878	0.343447	0.258694	0.0847524	2.33583	2.29087	2.36753	1.85998	2.01553	1.7496	2.11299	2.3208	2.29318	3	3	3	3	3	3	3	3	3	7.2396	0.994648	66.953	24.5072	1.50727e-06	150.44	121.65	2.0672	SGTSSPATVSSRVPRSVTGNTCQRRSRKVHG	S(0.995)VT(0.004)GNT(0.002)CQR	S(24.51)VT(-24.51)GNT(-27.37)CQR	By MS/MS	1
TGVEG_235490;TGGT1_235490;TGME49_235490	TGVEG_235490	high-temperature-induced dauer-formation protein;hypothetical protein	N/A	1	S	2	8	202;202;202		1.2879	0.226014	0.24232	-0.0163059	0.0260188	0.0167154	0.00930341	1.1907	1.35143	1.41653	1.16854	1.10682	1.00525	1.16023	1.35965	1.4877	4	4	4	4	4	4	4	4	4	7.52072	1	114.63	114.627	8.6396e-28	187	124.65	-0.12644	EEASGEDRKREADEESQDERKQSLEGERRTD	KREADEES(1)QDER	KREADEES(114.63)QDER	By MS/MS	1;2
TGVEG_235490;TGGT1_235490	TGVEG_235490	high-temperature-induced dauer-formation protein;hypothetical protein	N/A	1	S	4	3	209;209		3.18066	0.257843	0.268349	-0.0105063	0.0260188	0.0167154	0.00930341	2.9256	2.98194	2.97179	2.68774	2.74241	2.67565	3.03918	2.98384	2.88783	6	6	6	6	6	6	6	6	6	7.77209	1	53.6	53.6003	1.72817e-06	88.021	39.737	-0.28584	RKREADEESQDERKQSLEGERRTDSRMSSVA	KQS(1)LEGERR	KQS(53.6)LEGERR	By MS/MS	1;2
TGVEG_235490;TGGT1_235490;TGME49_235490	TGVEG_235490	high-temperature-induced dauer-formation protein;hypothetical protein	N/A	1	S	4	10	138;138;138		1.10523	-0.133228	-0.11396	-0.019268	0.0260188	0.0167154	0.00930341	0.272495	0.189247	0.207848	0.255379	0.41544	0.398455	0.194891	0.300123	0.23238	2	2	2	2	2	2	2	2	2	7.4691	0.499933	124.06	0	4.51327e-37	124.06	116.72	-0.3831	SALEQKIFWTPLFPLSSDENLVSGGSSPAAA	IFWTPLFPLS(0.5)S(0.5)DENLVSGGSSPAAAAGDREGKEK	IFWT(-45.98)PLFPLS(0)S(0)DENLVS(-36.53)GGS(-47.81)S(-52.8)PAAAAGDREGKEK	By MS/MS	1
TGVEG_235490;TGGT1_235490;TGME49_235490	TGVEG_235490	high-temperature-induced dauer-formation protein;hypothetical protein	N/A	1	S	4	11	139;139;139		1.10523	-0.133228	-0.11396	-0.019268	0.0260188	0.0167154	0.00930341	0.272495	0.189247	0.207848	0.255379	0.41544	0.398455	0.194891	0.300123	0.23238	2	2	2	2	2	2	2	2	2	7.4691	0.499933	124.06	0	4.51327e-37	124.06	116.72	-0.3831	ALEQKIFWTPLFPLSSDENLVSGGSSPAAAA	IFWTPLFPLS(0.5)S(0.5)DENLVSGGSSPAAAAGDREGKEK	IFWT(-45.98)PLFPLS(0)S(0)DENLVS(-36.53)GGS(-47.81)S(-52.8)PAAAAGDREGKEK	By MS/MS	1
TGVEG_235490;TGGT1_235490;TGME49_235490	TGVEG_235490	high-temperature-induced dauer-formation protein;hypothetical protein	N/A	1	S	2	13	232;232;232		3.20332	-0.350498	-0.123501	-0.226997	0.0260188	0.0167154	0.00930341	0.468809	0.523134	0.572596	0.879871	0.83408	0.902082	0.816763	0.772507	0.656261	1	1	1	1	1	1	1	1	1	7.3803	0.596256	88.282	4.88883	5.45489e-05	88.282	73.68	0.53149	DSRMSSVASGVLSQTSSRCTPVLLGNEVVNL	MSSVASGVLS(0.017)QT(0.193)S(0.596)S(0.193)R	MS(-70.93)S(-63.86)VAS(-46.97)GVLS(-15.49)QT(-4.89)S(4.89)S(-4.89)R	By MS/MS	1
TGVEG_235750;TGME49_235750;TGGT1_235750	TGVEG_235750	ULK kinase	N/A	0	S	3	3	352;352;352		0.996938	-0.12391	0.0118198	-0.135729	NaN	NaN	NaN	2.53257	2.56392	2.40503	2.58523	2.68829	2.59972	2.84326	2.54585	2.51959	5	5	5	5	5	5	5	5	5	8.33901	0.999844	240.61	38.0828	6.33618e-59	240.61	201.83	-0.20832	AEKEFRKGKSTGRRISVTDSQQSFHSK____	RIS(1)VTDSQQSFHSK	RIS(38.08)VT(-38.08)DS(-60.8)QQS(-115.62)FHS(-145.06)K	By MS/MS	1;2;3
TGVEG_235750;TGME49_235750;TGGT1_235750	TGVEG_235750	ULK kinase	N/A	0	S	3	7	356;356;356		1.19244	-0.220328	-0.0878162	-0.132512	NaN	NaN	NaN	-0.15621	0.0900974	-0.0251007	0.234211	0.245062	0.090498	0.0694161	0.198566	0.0383396	1	1	1	1	1	1	1	1	1	7.63847	0.982544	73.796	18.0912	0.000268061	73.796	58.251	0.19682	FRKGKSTGRRISVTDSQQSFHSK________	RIS(0.947)VT(0.066)DS(0.983)QQS(0.556)FHS(0.448)K	RIS(12.49)VT(-12.49)DS(18.09)QQS(0.93)FHS(-0.93)K	By MS/MS	3
TGVEG_235750;TGME49_235750;TGGT1_235750	TGVEG_235750	ULK kinase	N/A	0	S	3	9	359;359;359		1.00958	-0.142324	-0.0730279	-0.0692959	NaN	NaN	NaN	1.99367	2.1682	1.96407	2.16485	2.22004	2.16802	2.21766	2.09661	2.01956	3	3	3	3	3	3	3	3	3	8.02453	0.99998	182.57	46.9551	1.54316e-46	182.57	159.99	1.0785	GKSTGRRISVTDSQQSFHSK___________	ISVTDSQQS(1)FHSK	IS(-135.68)VT(-111.22)DS(-80.28)QQS(46.96)FHS(-46.96)K	By MS/MS	1;2;3
TGVEG_235750;TGME49_235750;TGGT1_235750	TGVEG_235750	ULK kinase	N/A	0	S	4	3	315;315;315		0.0416873	0.0129242	-0.115622	0.128546	NaN	NaN	NaN	-0.374939	-0.340099	-0.632193	-0.363005	-0.536747	-0.486252	-0.818541	-0.632992	-0.281336	2	2	2	2	2	2	2	2	2	7.16717	0.998693	72.489	28.7365	0.00108893	72.489	54.393	0.057682	LSIINPENLELARRLSVDSEHTGGHRVAARV	RLS(0.999)VDS(0.979)EHT(0.023)GGHR	RLS(28.74)VDS(16.58)EHT(-16.58)GGHR	By MS/MS	2
TGVEG_235750;TGME49_235750;TGGT1_235750	TGVEG_235750	ULK kinase	N/A	0	S	4	6	318;318;318		0.0416873	0.0129242	-0.115622	0.128546	NaN	NaN	NaN	-0.374939	-0.340099	-0.632193	-0.363005	-0.536747	-0.486252	-0.818541	-0.632992	-0.281336	2	2	2	2	2	2	2	2	2	7.16717	0.978532	72.489	16.582	0.00108893	72.489	54.393	0.057682	INPENLELARRLSVDSEHTGGHRVAARVNSK	RLS(0.999)VDS(0.979)EHT(0.023)GGHR	RLS(28.74)VDS(16.58)EHT(-16.58)GGHR	By MS/MS	2
TGVEG_237820;TGME49_237820;TGGT1_237820	TGVEG_237820	IMC sub-compartment protein ISP2	N/A	0	S	4	4	31;31;31		1.13803	0.322976	0.281752	0.0412248	0.267496	0.270372	-0.00287628	2.66906	2.65558	2.26311	2.2219	2.20796	2.18897	2.51501	2.55397	2.3951	5	5	5	5	5	5	5	5	5	8.12525	0.957836	213.14	14.9216	2.99472e-53	213.14	181.22	-0.062311	NLEIEAPENGSKTSSSHEELPKHYGPDFLER	T(0.006)S(0.006)S(0.031)S(0.958)HEELPKHYGPDFLER	T(-22.28)S(-22.28)S(-14.92)S(14.92)HEELPKHY(-169.04)GPDFLER	By MS/MS	1
TGVEG_238150;TGME49_238150;TGGT1_238150	TGVEG_238150	hypothetical protein;putative transmembrane protein	N/A	8	S	2	9	342;342;342		1.5898	0.364831	0.349538	0.0152938	0.243723	0.193582	0.050141	2.2637	2.21267	2.52618	2.04887	1.91441	1.94478	2.39902	2.39721	2.16045	8	8	8	8	8	8	8	8	8	8.65148	1	77.899	77.8987	3.8752e-05	84.249	76.034	0.043129	SICGPNRNAAVKDEESVEQAEEA________	NAAVKDEES(1)VEQAEEA	NAAVKDEES(77.9)VEQAEEA	By MS/MS	1
TGGT1_240630;TGVEG_240630;TGME49_240630	TGGT1_240630	ULK kinase	N/A	0	S	4	22	382;382;382		1.34748	-0.283088	-0.360194	0.0771062	0.173264	0.359351	-0.186088	-1.72174	-1.57943	-1.65436	-1.49965	-1.19829	-1.40832	-1.59824	-1.78861	-1.79999	1	1	1	1	1	1	1	1	1	7.21333	0.557995	50.478	3.67368	1.13845e-05	50.478	48.48	1.1722	ELCGLPALSVDGLPNSSLPHGGNKESIDVDK	GSLSAEELCGLPALS(0.239)VDGLPNS(0.558)S(0.187)LPHGGNKES(0.016)IDVDK	GS(-46.36)LS(-44.51)AEELCGLPALS(-3.67)VDGLPNS(3.67)S(-4.75)LPHGGNKES(-15.51)IDVDK	By MS/MS	1
TGGT1_240630;TGVEG_240630;TGME49_240630	TGGT1_240630	ULK kinase	N/A	0	S	3	9	449;449;449		0.0561195	0.0292015	-0.132179	0.161381	0.173264	0.359351	-0.186088	-0.489935	0.0646782	-0.268497	-0.416864	-0.158293	-0.206202	-0.0240231	-0.53669	-0.617184	1	1	1	1	1	1	1	1	1	7.08368	0.943357	98.443	13.4681	1.61455e-06	98.443	63.406	-0.18411	ECHSINKSMLTTSIRSPGPSSLRCTDQDPMM	SMLT(0.002)T(0.008)S(0.042)IRS(0.943)PGPS(0.002)S(0.003)LR	S(-45.08)MLT(-27.3)T(-20.81)S(-13.47)IRS(13.47)PGPS(-27.07)S(-25.39)LR	By MS/MS	1
TGVEG_242070;TGME49_242070;TGGT1_242070	TGVEG_242070	cAMP-dependent protein kinase regulatory subunit	N/A	0	S	2	8	17;17;17		1.02656	-0.171279	-0.214556	0.0432771	0.386902	0.37037	0.0165316	-0.283842	-0.310257	-0.167059	-0.146696	-0.147816	0.0471897	-0.401466	-0.186985	-0.302538	1	1	1	1	1	1	1	1	1	7.65879	0.997804	121.21	26.5733	3.69669e-06	121.21	103.24	0.069095	GNVCECQKAEIVNEVSLAAPVVTKGSKGKGA	AEIVNEVS(0.998)LAAPVVT(0.002)K	AEIVNEVS(26.57)LAAPVVT(-26.57)K	By MS/MS	1
TGVEG_242070;TGME49_242070;TGGT1_242070	TGVEG_242070	cAMP-dependent protein kinase regulatory subunit	N/A	0	S	3	2	27;27;27		1.37382	0.614059	0.0636476	0.550411	0.386902	0.37037	0.0165316	1.01975	1.70262	1.20828	0.718714	0.608084	0.761677	1.2081	0.659523	0.411791	2	2	2	2	2	2	2	2	2	NaN	0.996611	48.616	25.6804	2.20803e-26	121.94	111.39	0.1238	IVNEVSLAAPVVTKGSKGKGATGSSSSGQKA	GS(0.997)KGKGAT(0.003)GSSSSGQK	GS(25.68)KGKGAT(-25.68)GS(-33.99)S(-37.64)S(-40.86)S(-43.62)GQK	By MS/MS	1
TGVEG_242070;TGME49_242070;TGGT1_242070	TGVEG_242070	cAMP-dependent protein kinase regulatory subunit	N/A	0	S	4	6	94;94;94		0.0995975	0.0146783	0.108995	-0.0943165	0.386902	0.37037	0.0165316	6.27766	6.43957	6.2896	6.33883	6.30982	6.31415	6.59289	6.45292	6.24398	49	49	49	49	49	49	49	49	49	9.07354	0.999925	209.23	41.2612	1.02662e-49	214.36	189.88	0.1013	PQPSEAYMSRAKNRQSVSAEAYGEWNKRKKF	AKNRQS(1)VSAEAYGEWNK	AKNRQS(41.26)VS(-41.26)AEAY(-120.85)GEWNK	By MS/MS	1
TGVEG_242070;TGME49_242070;TGGT1_242070	TGVEG_242070	cAMP-dependent protein kinase regulatory subunit	N/A	0	S	2	4	96;96;96		1.76146	0.202257	0.13602	0.0662365	0.386902	0.37037	0.0165316	1.80189	1.87258	1.75777	1.67631	1.53991	1.60925	1.7582	1.81548	1.65985	2	2	2	2	2	2	2	2	2	7.47698	0.781844	148.52	5.54384	2.31617e-08	148.52	109	0.73183	PSEAYMSRAKNRQSVSAEAYGEWNKRKKFVA	QS(0.218)VS(0.782)AEAYGEWNK	QS(-5.54)VS(5.54)AEAY(-47.13)GEWNK	By MS/MS	1
TGGT1_242570;TGVEG_242570;TGME49_242570	TGGT1_242570	hypothetical protein	N/A	0	S	3	10	33;33;33		0.3112	0.13758	0.170362	-0.0327822	-0.025294	-0.0430781	0.0177841	0.0754013	0.510197	0.411135	-0.0463257	0.362776	0.267544	0.778595	0.192902	0.123583	1	1	1	1	1	1	1	1	1	7.85772	0.999409	126.77	32.2831	3.55839e-05	126.77	108.75	-0.014825	SHQARKAACAAGPSLSLKKRAAAGGLFARKA	AACAAGPS(0.001)LS(0.999)LKK	AACAAGPS(-32.28)LS(32.28)LKK	By MS/MS	1
TGGT1_242570;TGVEG_242570;TGME49_242570	TGGT1_242570	hypothetical protein	N/A	0	S	4	3	49;49;49		0.324326	-0.0617727	-0.0221049	-0.0396678	-0.025294	-0.0430781	0.0177841	2.30208	2.40675	2.1431	2.34871	2.37121	2.31733	2.43667	2.38356	2.1507	7	7	7	7	7	7	7	7	7	7.55634	0.994644	101.45	22.689	4.04036e-27	171.3	159.88	0.18259	LKKRAAAGGLFARKASQLVTHEDGDPAATML	KAS(0.995)QLVT(0.005)HEDGDPAATMLLK	KAS(22.69)QLVT(-22.69)HEDGDPAAT(-64.16)MLLK	By MS/MS	1
TGGT1_242570	TGGT1_242570	hypothetical protein	N/A	0	S	4	3	196		2.23894	0.203458	0.232168	-0.0287094	-0.025294	-0.0430781	0.0177841	2.14245	2.06014	2.11174	1.95969	1.8699	1.87436	2.15111	2.09837	2.15098	7	7	7	7	7	7	7	7	7	7.76667	1	118.9	67.6753	1.26001e-17	149.99	132.27	-0.36997	ATRASLTAQSEERKHSANDGPAADGEPTTEE	KHS(1)ANDGPAADGEPTTEEMR	KHS(67.68)ANDGPAADGEPT(-67.68)T(-72.39)EEMR	By MS/MS	1
TGGT1_242570;TGVEG_242570;TGME49_242570	TGGT1_242570	hypothetical protein	N/A	0	S	4	28	661;661;661		2.63398	-0.364368	-0.458674	0.0943057	-0.025294	-0.0430781	0.0177841	-0.658892	-0.603807	-0.581089	-0.15514	-0.296368	-0.299175	-0.52177	-0.90976	-0.695175	3	3	3	3	3	3	3	3	3	8.01632	0.998892	184.3	29.5487	2.22685e-69	184.3	178.43	-0.36312	AAICQEPIHEADEEESDGERLAASRETEQAT	LLQPVPLSATEMAAICQEPIHEADEEES(0.999)DGERLAAS(0.001)R	LLQPVPLS(-154.94)AT(-141.64)EMAAICQEPIHEADEEES(29.55)DGERLAAS(-29.55)R	By MS/MS	1
TGGT1_242570;TGVEG_242570;TGME49_242570	TGGT1_242570	hypothetical protein	N/A	0	S	3	10	76;76;76		1.063	0.209792	0.327575	-0.117783	-0.025294	-0.0430781	0.0177841	0.738834	0.49173	0.5336	0.459988	0.394924	0.279875	0.63945	0.809704	0.668358	5	5	7	5	7	7	6	7	7	6.66139	0.997226	132.6	25.5576	1.02526e-29	132.6	116.27	0.29885	ATMLLKNEQVDPDVLSLDGADGTLVPERELA	NEQVDPDVLS(0.997)LDGADGT(0.003)LVPERELAGK	NEQVDPDVLS(25.56)LDGADGT(-25.56)LVPERELAGK	By MS/MS	1
TGGT1_242570;TGVEG_242570;TGME49_242570	TGGT1_242570	hypothetical protein	N/A	0	S	3	1	105;105;105		2.32269	-0.548617	-0.384544	-0.164073	-0.025294	-0.0430781	0.0177841	-0.50198	-0.827915	-0.701315	-0.148001	-0.0912952	-0.146063	-0.62295	-0.45229	-0.463753	1	1	1	1	1	1	1	1	1	6.93	1	98.898	98.8983	0.000644653	98.898	79.941	-0.15206	LAGKQNEEDAASRRRSLRQNIIMKLNSRKIS	S(1)LRQNIIMK	S(98.9)LRQNIIMK	By MS/MS	1
TGGT1_242570;TGVEG_242570;TGME49_242570	TGGT1_242570	hypothetical protein	N/A	0	S	2	11	137;137;137		1.05205	0.539423	0.369809	0.169614	-0.025294	-0.0430781	0.0177841	-1.92286	-1.87014	-2.22471	-2.89012	-2.15307	-2.59279	-1.93718	-2.3339	-2.25547	1	1	1	1	1	1	1	1	1	7.07595	0.670137	92.679	3.4787	3.25467e-10	92.679	82.731	0.0067504	RTFRRSSGSGETIPSSQDPESPRQTKGACVA	SSGSGETIPS(0.028)S(0.67)QDPES(0.301)PRQT(0.001)K	S(-66.16)S(-66.16)GS(-52.58)GET(-37.43)IPS(-13.76)S(3.48)QDPES(-3.48)PRQT(-29.52)K	By MS/MS	1
TGGT1_242570;TGVEG_242570;TGME49_242570	TGGT1_242570	hypothetical protein	N/A	0	S	3	16	142;142;142		1.70287	0.304153	0.337475	-0.0333227	-0.025294	-0.0430781	0.0177841	1.44825	1.64751	1.41012	1.21121	1.24832	1.1339	1.70103	1.46435	1.44047	4	4	4	4	4	4	4	4	4	8.11076	0.987481	106.93	20.1386	6.38262e-14	106.93	92.944	0.76997	SSGSGETIPSSQDPESPRQTKGACVAAGGEA	SSGSGETIPSS(0.003)QDPES(0.987)PRQT(0.01)K	S(-92.55)S(-92.55)GS(-82.78)GET(-68.05)IPS(-38.48)S(-25.45)QDPES(20.14)PRQT(-20.14)K	By MS/MS	1;2
TGGT1_242570;TGVEG_242570;TGME49_242570	TGGT1_242570	hypothetical protein	N/A	0	S	3	3	752;752;752		1.68055	-0.346516	-0.0793819	-0.267134	-0.025294	-0.0430781	0.0177841	-0.644913	-0.362949	-0.555695	-0.2421	-0.0945034	-0.187406	-0.21492	-0.197331	-0.349905	1	1	1	1	1	1	1	1	1	6.98142	0.56481	50.029	4.08829	0.000734818	50.029	36.899	0.15508	LDEMAPLPLLQLRTRSMTPESDDGSAEKFTP	T(0.179)RS(0.565)MT(0.22)PES(0.012)DDGS(0.023)AEKFT(0.001)PELR	T(-4.99)RS(4.09)MT(-4.09)PES(-16.55)DDGS(-13.98)AEKFT(-29.55)PELR	By MS/MS	1
TGGT1_247690;TGVEG_247690;TGME49_247690	TGGT1_247690	phospholipid-translocating P-type ATPase, flippase subfamily protein	N/A	8	S	3	10	755;755;755		0.419212	0.0742747	-0.0802148	0.15449	0.0327899	0.130805	-0.0980148	-0.263727	-0.496557	-0.384815	-0.474449	-0.504021	-0.389454	-0.674965	-0.537126	-0.396477	2	2	2	2	2	2	2	2	2	7.24477	0.983632	159.01	18.4598	1.29023e-30	159.01	141.79	0.020484	ARDANREATSLTRGDSLSPSYEASGPSAASR	EATSLT(0.014)RGDS(0.984)LS(0.002)PSYEASGPSAASR	EAT(-40.33)S(-34.19)LT(-18.46)RGDS(18.46)LS(-27.2)PS(-55.83)Y(-114.33)EAS(-89.49)GPS(-108.91)AAS(-120.08)R	By MS/MS	1
TGGT1_247690;TGVEG_247690;TGME49_247690	TGGT1_247690	phospholipid-translocating P-type ATPase, flippase subfamily protein	N/A	8	S	3	20	1640;1640;1640		2.21458	-0.38949	-0.268078	-0.121412	0.0327899	0.130805	-0.0980148	-0.488312	-0.456617	-0.474808	-0.0787582	-0.212551	0.0400429	-0.365116	-0.33485	-0.355536	3	3	3	3	3	3	3	3	3	7.23573	0.922901	89.145	11.0652	7.90679e-11	93.125	84.449	-0.52785	EASPPEAEPVLCSVESPAGSRSSFIPDGVSR	DRGVEASPPEAEPVLCS(0.005)VES(0.923)PAGS(0.072)R	DRGVEAS(-54.02)PPEAEPVLCS(-22.77)VES(11.07)PAGS(-11.07)R	By MS/MS	1
TGGT1_247690;TGVEG_247690;TGME49_247690	TGGT1_247690	phospholipid-translocating P-type ATPase, flippase subfamily protein	N/A	8	S	2	9	827;827;827		0.42479	0.0682335	0.179675	-0.111441	0.0327899	0.130805	-0.0980148	1.51599	1.61269	1.7248	1.59604	1.48678	1.56595	1.7657	1.79719	1.62492	2	2	2	2	2	2	2	2	2	7.83761	0.898122	90.412	9.45253	0.000518925	90.412	56.412	0.32871	AGGRGGREIAFVATGSPKSAVSRVADERTEE	EIAFVAT(0.102)GS(0.898)PK	EIAFVAT(-9.45)GS(9.45)PK	By MS/MS	1
TGGT1_247690	TGGT1_247690	phospholipid-translocating P-type ATPase, flippase subfamily protein	N/A	8	S	3	6	1768		1.96045	-0.894508	-0.886935	-0.00757345	0.0327899	0.130805	-0.0980148	-0.662689	-0.517868	-1.03976	-0.0869083	0.21929	0.330828	-1.11643	-0.685183	-0.395979	1	1	1	1	1	1	1	1	1	7.09244	0.868209	52.056	8.25228	0.000107919	52.056	43.882	0.55975	HDSSRRHSSRRTDGESAGEGVVEGGDSVGSM	RT(0.13)DGES(0.868)AGEGVVEGGDS(0.002)VGSMADVSSRK	RT(-8.25)DGES(8.25)AGEGVVEGGDS(-27.47)VGS(-33.64)MADVS(-48.56)S(-48.56)RK	By MS/MS	1
TGVEG_249970;TGME49_249970;TGGT1_249970	TGVEG_249970	hypothetical protein	N/A	0	S	2	4	79;79;79		0.364917	-0.35859	-0.370921	0.0123304	-0.0230026	0.0119178	-0.0349204	0.550964	0.0579453	0.225033	1.33046	0.00435448	0.5749	-0.408848	0.675817	0.529982	1	1	1	1	1	1	1	1	1	NaN	0.69028	71.379	3.48222	0.0545293	71.379	33.652	0.098041	AAPVPERPMRRRQTYSLKAKKSDTEMSSMSE	QT(0.31)YS(0.69)LK	QT(-3.48)Y(-37.64)S(3.48)LK	By MS/MS	1
TGVEG_261440;TGME49_261440;TGGT1_261440	TGVEG_261440	ARM repeats containing protein	N/A	0	S	2	12	27;27;27		0.993927	0.171349	0.262192	-0.0908432	0.152748	0.191188	-0.0384394	5.29147	5.28533	5.35063	4.98695	5.24846	5.17798	5.34907	5.43778	5.41311	16	16	16	16	16	16	16	16	16	8.93703	1	127.59	93.7444	2.03505e-19	175.19	160.31	-0.40942	AYKRKAQENEYGNRGSFRHMLSFGAVGDDVV	KAQENEYGNRGS(1)FR	KAQENEY(-93.74)GNRGS(93.74)FR	By MS/MS	1
TGVEG_261440;TGME49_261440;TGGT1_261440	TGVEG_261440	ARM repeats containing protein	N/A	0	S	4	4	33;33;33		0.0790275	-0.0124016	0.0247644	-0.037166	0.152748	0.191188	-0.0384394	4.78842	4.71205	4.78226	4.67447	4.81524	4.83023	4.85658	4.76845	4.76921	46	46	46	46	46	46	46	46	46	8.64955	1	102.98	102.978	5.06056e-65	199.09	171.55	-0.013744	QENEYGNRGSFRHMLSFGAVGDDVVRFDRAY	HMLS(1)FGAVGDDVVRFDR	HMLS(102.98)FGAVGDDVVRFDR	By MS/MS	1
TGVEG_261440;TGME49_261440;TGGT1_261440	TGVEG_261440	ARM repeats containing protein	N/A	0	S	2	4	62;62;62		3.41161	0.964331	0.607128	0.357204	0.152748	0.191188	-0.0384394	2.22656	2.24548	2.15871	1.23636	1.10617	1.39523	1.8042	1.87718	1.87776	2	2	2	2	2	2	2	2	2	8.21069	0.727656	120.77	5.38213	6.54859e-13	159.75	125.57	0.32079	AYDNNDIAEFVRLCSSTCEIEKLEERMHPWA	LCS(0.062)S(0.728)T(0.211)CEIEKLEER	LCS(-10.72)S(5.38)T(-5.38)CEIEKLEER	By MS/MS	1
TGVEG_261500;TGME49_261500;TGGT1_261500	TGVEG_261500	hydrolase	N/A	0	S	2	8	390;390;390		1.59537	0.156812	0.100271	0.0565408	0.0158971	0.000752131	0.015145	0.746914	0.650324	0.748926	0.516527	0.539665	0.619535	0.573921	0.712477	0.690144	3	3	3	3	3	3	3	3	3	7.51886	0.969191	73.11	17.2642	1.29588e-10	93.505	75.505	-0.16956	PERLAEAKEALEDSQSPATEAVVEASRGGPA	EALEDS(0.018)QS(0.969)PAT(0.013)EAVVEASR	EALEDS(-17.26)QS(17.26)PAT(-18.86)EAVVEAS(-53.71)R	By MS/MS	1
TGVEG_261500;TGME49_261500;TGGT1_261500	TGVEG_261500	hydrolase	N/A	0	S	3	2	478;478;478		0.750255	-0.131294	0.0758254	-0.20712	0.0158971	0.000752131	0.015145	1.31549	1.30786	1.0854	1.33907	1.34062	1.42293	1.27951	1.57142	1.47918	6	6	6	6	6	6	6	6	6	7.04509	1	98.676	98.6762	4.5125e-105	247.61	221.79	-0.27433	RRFSHILESGLFSKGSLDEIRGEALREVTRD	GS(1)LDEIRGEALR	GS(98.68)LDEIRGEALR	By MS/MS	1
TGVEG_261500;TGME49_261500;TGGT1_261500	TGVEG_261500	hydrolase	N/A	0	S	4	16	417;417;417		2.5374	-0.354108	-0.227683	-0.126425	0.0158971	0.000752131	0.015145	0.907976	0.83429	0.840509	1.18213	1.15123	1.31174	1.02981	0.963627	0.968615	5	5	5	5	5	5	5	5	5	7.71117	0.999869	153.77	39.6592	2.90071e-42	153.77	140.61	-0.14766	GGPAVVAATTHAVDRSNSALGNLIATATGSK	GGPAVVAATTHAVDRS(1)NS(1)ALGNLIATATGSK	GGPAVVAAT(-46.38)T(-39.66)HAVDRS(39.66)NS(50.72)ALGNLIAT(-69.4)AT(-81.86)GS(-92.68)K	By MS/MS	2
TGVEG_261500;TGME49_261500;TGGT1_261500	TGVEG_261500	hydrolase	N/A	0	S	4	18	419;419;419		1.51247	-0.270004	-0.0342026	-0.235802	0.0158971	0.000752131	0.015145	2.74442	2.6564	2.70595	2.84408	2.95789	3.11482	2.91069	2.98326	2.92022	8	8	8	8	8	8	8	8	8	8.09248	0.999989	153.77	50.7155	2.14495e-66	190.44	179.24	-0.14766	PAVVAATTHAVDRSNSALGNLIATATGSKGG	GGPAVVAATTHAVDRS(1)NS(1)ALGNLIATATGSK	GGPAVVAAT(-46.38)T(-39.66)HAVDRS(39.66)NS(50.72)ALGNLIAT(-69.4)AT(-81.86)GS(-92.68)K	By MS/MS	1;2
TGVEG_261500;TGME49_261500;TGGT1_261500	TGVEG_261500	hydrolase	N/A	0	S	3	3	152;152;152		1.29537	0.561983	0.443157	0.118827	0.0158971	0.000752131	0.015145	4.05777	4.02684	4.19484	3.88302	3.20292	3.50756	3.61899	4.07101	4.23297	2	2	2	2	2	2	2	2	2	8.1714	0.917624	89.011	13.4789	1.0753e-05	116.37	35.181	0.22362	IRAESSGEAAPRRTTSGLAKNQMGELINKWS	T(0.041)T(0.041)S(0.918)GLAKNQMGELINK	T(-13.48)T(-13.48)S(13.48)GLAKNQMGELINK	By MS/MS	1
TGVEG_261780;TGME49_261780;TGGT1_261780	TGVEG_261780	microneme protein MIC7	N/A	1	S	2	12	81;81;81		0.173984	0.111152	-0.0745732	0.185725	0.0468814	0.114358	-0.0674763	-1.67864	-1.11277	-1.70935	-1.40828	-1.89172	-1.53421	-1.8891	-1.54918	-1.61966	1	1	1	1	1	1	1	1	1	6.99319	0.946572	93.5	12.4838	9.15279e-06	93.5	79.068	-0.13535	CFSKIENSECVNTPGSFECRCNEYRTLKNNV	IENSECVNT(0.053)PGS(0.947)FECR	IENS(-68.13)ECVNT(-12.48)PGS(12.48)FECR	By MS/MS	1
TGVEG_261780;TGME49_261780;TGGT1_261780	TGVEG_261780	microneme protein MIC7	N/A	1	S	3	22	337;337;337		0.57341	-0.159842	-0.214079	0.054237	0.0468814	0.114358	-0.0674763	-1.10204	-1.28087	-1.0717	-1.16137	-1.01549	-0.798233	-1.56799	-1.00027	-1.04906	3	3	3	3	3	3	3	3	3	7.17661	0.999146	74.321	34.6763	1.24297e-07	81.197	74.598	0.34266	DALLSGYGYDYGAAHSFRG____________	TNESEDDALLSGYGYDYGAAHS(0.999)FRG	T(-71.03)NES(-68.12)EDDALLS(-34.68)GY(-35.11)GY(-39.88)DY(-39.88)GAAHS(34.68)FRG	By MS/MS	1
TGVEG_261980;TGME49_261980;TGGT1_261980	TGVEG_261980	gorasp2-prov protein	N/A	0	S	3	20	473;473;473		2.44548	-0.319682	-0.272936	-0.0467466	NaN	NaN	NaN	-0.193064	-0.131987	-0.120895	0.125614	0.265139	0.122349	-0.0552578	-0.0807743	-0.169674	1	1	1	1	1	1	1	1	1	7.12733	0.949599	71.06	12.788	1.71312e-05	71.06	58.268	0.36136	VFTGPPRPGEVVSIPSLH_____________	HTSAVFTGPPRPGEVVS(0.05)IPS(0.95)LH	HT(-59.6)S(-52.2)AVFT(-33.53)GPPRPGEVVS(-12.79)IPS(12.79)LH	By MS/MS	1
TGGT1_262390;TGME49_262390;TGVEG_262390	TGGT1_262390	TLD protein	N/A	0	S	3	3	1100;1101;1100		1.50122	0.0810909	0.075559	0.00553195	-0.501542	-0.327091	-0.174451	1.90719	1.89314	1.87241	1.85471	1.79492	1.77985	1.82526	1.87321	1.95768	4	4	4	4	4	4	4	4	4	7.99847	0.999998	68.168	56.2433	2.49003e-05	110.74	97.699	0.19872	ASRSSDLSGSRSRRASSAALSLSGKPRTPSG	RAS(1)S(1)AALS(0.957)LS(0.043)GKPR	RAS(56.24)S(51.84)AALS(13.5)LS(-13.5)GKPR	By MS/MS	1;2;3
TGGT1_262390;TGME49_262390;TGVEG_262390	TGGT1_262390	TLD protein	N/A	0	S	3	4	1101;1102;1101		1.02	0.142763	0.085975	0.0567875	-0.501542	-0.327091	-0.174451	1.32284	1.28234	1.20048	1.21046	1.02273	1.14418	1.05001	1.21488	1.3704	2	2	2	2	2	2	2	2	2	7.68397	0.999994	68.168	51.8442	2.37365e-08	144.4	121.56	0.19872	SRSSDLSGSRSRRASSAALSLSGKPRTPSGT	RAS(1)S(1)AALS(0.957)LS(0.043)GKPR	RAS(56.24)S(51.84)AALS(13.5)LS(-13.5)GKPR	By MS/MS	1;3
TGGT1_262390;TGME49_262390;TGVEG_262390	TGGT1_262390	TLD protein	N/A	0	S	3	8	1105;1106;1105		2.00405	0.115893	0.11629	-0.000396729	-0.501542	-0.327091	-0.174451	1.6979	1.67533	1.74242	1.60744	1.60215	1.55838	1.66565	1.66384	1.78735	3	3	3	3	3	3	3	3	3	7.96141	0.999647	99.092	35.0942	5.07378e-05	99.092	88.538	0.23836	DLSGSRSRRASSAALSLSGKPRTPSGTRAHR	RAS(0.873)S(0.127)AALS(1)LSGKPR	RAS(8.37)S(-8.37)AALS(35.09)LS(-35.09)GKPR	By MS/MS	1;2;3
TGGT1_262390;TGME49_262390;TGVEG_262390	TGGT1_262390	TLD protein	N/A	0	S	3	15	118;119;118		0.435773	-0.0627403	-0.0149752	-0.0477651	-0.501542	-0.327091	-0.174451	1.86798	1.67417	1.70842	1.78259	1.83326	1.82294	1.82173	1.78285	1.78929	8	8	8	8	8	8	8	8	8	7.9491	0.999851	108.5	38.2668	1.39643e-14	108.5	100.46	-0.27275	REAAIMPSCAGPGQISHPPSPRSSPNEVFAS	EAAIMPSCAGPGQIS(1)HPPS(1)PR	EAAIMPS(-38.27)CAGPGQIS(38.27)HPPS(52.71)PR	By MS/MS	2
TGGT1_262390;TGME49_262390;TGVEG_262390	TGGT1_262390	TLD protein	N/A	0	S	3	19	122;123;122		0.0656353	0.0122782	0.0625102	-0.0502319	-0.501542	-0.327091	-0.174451	2.34785	2.19594	2.41451	2.30114	2.29729	2.32303	2.42866	2.35979	2.32054	9	9	9	9	9	9	9	9	9	8.07295	0.999995	108.5	52.7065	1.39643e-14	108.5	100.46	-0.27275	IMPSCAGPGQISHPPSPRSSPNEVFASPLRL	EAAIMPSCAGPGQIS(1)HPPS(1)PR	EAAIMPS(-38.27)CAGPGQIS(38.27)HPPS(52.71)PR	By MS/MS	1;2
TGGT1_262390;TGVEG_262390	TGGT1_262390	TLD protein	N/A	0	S	3	16	68;68		0.127595	-0.0636717	0.0719646	-0.135636	-0.501542	-0.327091	-0.174451	-1.49429	-1.73141	-1.61942	-1.87417	-1.48075	-1.29918	-1.26659	-1.60059	-1.57103	1	1	1	1	1	1	1	1	1	6.66002	0.792731	75.539	5.8356	7.38896e-07	75.539	64.04	-0.45651	EFEEESGSASHALPPSPSGRLGSYVPSAISR	EFEEESGSASHALPPS(0.793)PS(0.207)GR	EFEEES(-53.59)GS(-44.18)AS(-32.68)HALPPS(5.84)PS(-5.84)GR	By MS/MS	1
TGGT1_262390;TGME49_262390;TGVEG_262390	TGGT1_262390	TLD protein	N/A	0	S	2	6	1089;1090;1089		2.12543	0.357464	0.313034	0.0444291	-0.501542	-0.327091	-0.174451	-0.95508	-0.72151	-0.829607	-1.14774	-1.20343	-1.22742	-0.853542	-1.00388	-0.782059	1	1	1	1	1	1	1	1	1	6.91472	0.788468	70.119	6.05318	0.00171006	70.119	48.091	0.28393	ADGPRASVGRGASRSSDLSGSRSRRASSAAL	GAS(0.01)RS(0.202)S(0.788)DLS(0.795)GS(0.205)R	GAS(-19.74)RS(-6.05)S(6.05)DLS(6.05)GS(-6.05)R	By MS/MS	2
TGGT1_262390;TGME49_262390;TGVEG_262390	TGGT1_262390	TLD protein	N/A	0	S	2	9	1092;1093;1092		2.12543	0.357464	0.313034	0.0444291	-0.501542	-0.327091	-0.174451	-0.95508	-0.72151	-0.829607	-1.14774	-1.20343	-1.22742	-0.853542	-1.00388	-0.782059	1	1	1	1	1	1	1	1	1	6.91472	0.795209	70.119	6.05318	0.00171006	70.119	48.091	0.28393	PRASVGRGASRSSDLSGSRSRRASSAALSLS	GAS(0.01)RS(0.202)S(0.788)DLS(0.795)GS(0.205)R	GAS(-19.74)RS(-6.05)S(6.05)DLS(6.05)GS(-6.05)R	By MS/MS	2
TGGT1_262390;TGME49_262390;TGVEG_262390	TGGT1_262390	TLD protein	N/A	0	S	2	3	575;576;575		0.400691	0.162633	0.121544	0.0410887	-0.501542	-0.327091	-0.174451	1.53165	1.36988	1.40201	1.55534	0.98534	1.27496	0.787321	1.59699	1.79596	1	1	1	1	1	1	1	1	1	8.02403	1	57.204	57.2038	0.0293612	57.204	8.0147	0.24691	TSAGEVSQELGRRGRSVEARQAPPALARQPA	GRS(1)VEAR	GRS(57.2)VEAR	By MS/MS	1
TGGT1_262390	TGGT1_262390	TLD protein	N/A	0	S	5	16	34		2.08939	-0.251015	-0.273202	0.0221863	-0.501542	-0.327091	-0.174451	0.742508	0.58362	0.669695	0.92592	0.950594	0.872355	0.750067	0.562963	0.616234	4	4	4	4	4	4	4	4	4	7.32147	1	180.71	78.1978	2.09368e-48	180.71	165.41	0.13123	GSSLSSLGVGDREFNSPREHHDEEHVGRDTR	GSSLSSLGVGDREFNS(1)PREHHDEEHVGR	GS(-99.99)S(-93.94)LS(-80.16)S(-78.2)LGVGDREFNS(78.2)PREHHDEEHVGR	By MS/MS	1
TGGT1_262390;TGME49_262390	TGGT1_262390	TLD protein	N/A	0	S	4	7	727;728		1.15446	0.18143	0.0654977	0.115932	-0.501542	-0.327091	-0.174451	0.801893	0.612657	0.72965	0.436495	0.566315	0.597101	0.619986	0.606733	0.569685	4	4	4	4	4	4	4	4	4	7.98312	0.994318	108.72	24.7766	3.293e-42	208.3	177.73	0.011149	LSASASSSRIQASTLSPTEGGGRASDEDSRD	IQAST(0.002)LS(0.994)PT(0.004)EGGGRAS(0.974)DEDS(0.025)RDR	IQAS(-33.84)T(-27.19)LS(24.78)PT(-24.78)EGGGRAS(15.86)DEDS(-15.86)RDR	By MS/MS	1;2
TGGT1_262390;TGME49_262390	TGGT1_262390	TLD protein	N/A	0	S	4	16	736;737		0.206507	-0.0316779	-0.109142	0.0774644	-0.501542	-0.327091	-0.174451	1.06608	0.906235	0.980515	1.08999	0.985594	0.972286	0.874739	0.912626	0.933075	7	7	7	7	7	7	7	7	7	8.26463	0.998568	135.3	31.4505	1.32528e-21	135.3	110.05	-0.38249	IQASTLSPTEGGGRASDEDSRDRLGSSSSRG	IQASTLSPT(0.001)EGGGRAS(0.999)DEDS(0.001)RDR	IQAS(-93.25)T(-87.57)LS(-57.79)PT(-31.45)EGGGRAS(31.45)DEDS(-31.45)RDR	By MS/MS	1;2
TGGT1_262390;TGME49_262390	TGGT1_262390	TLD protein	N/A	0	S	3	20	740;741		0.0730579	0.0100435	0.034085	-0.0240415	-0.501542	-0.327091	-0.174451	1.13191	1.0368	1.08944	1.1237	1.10691	0.99741	1.14686	1.06752	1.1159	4	4	4	4	4	4	4	4	4	7.95582	0.986666	69.523	21.2969	4.94649e-15	97.771	77.844	0.059795	TLSPTEGGGRASDEDSRDRLGSSSSRGRDSS	IQAS(0.013)T(0.034)LS(0.096)PT(0.123)EGGGRAS(0.747)DEDS(0.987)RDR	IQAS(-17.93)T(-13.55)LS(-9.06)PT(-8.02)EGGGRAS(8.02)DEDS(21.3)RDR	By MS/MS	1;2
TGGT1_262390;TGME49_262390;TGVEG_262390	TGGT1_262390	TLD protein	N/A	0	S	4	16	152;153;152		0.541058	-0.179344	-0.120945	-0.0583998	-0.501542	-0.327091	-0.174451	-1.46959	-1.27555	-1.22077	-1.38331	-0.961161	-1.0834	-1.04608	-1.40708	-1.33755	1	1	1	1	1	1	1	1	1	7.1212	0.794312	97.469	5.86955	2.22527e-15	97.469	83.364	-0.16727	LFSSRPGEPVSAAPSSPGDGSLHARSATVTL	LFSSRPGEPVSAAPS(0.206)S(0.794)PGDGSLHAR	LFS(-66.87)S(-66.87)RPGEPVS(-42.06)AAPS(-5.87)S(5.87)PGDGS(-43.92)LHAR	By MS/MS	1
TGGT1_262390;TGME49_262390;TGVEG_262390	TGGT1_262390	TLD protein	N/A	0	S	2	10	82;82;82		2.69466	-0.737752	-0.422792	-0.31496	-0.501542	-0.327091	-0.174451	-0.800816	-0.942318	-0.760843	-0.270214	-0.0270672	0.00656128	-0.619905	-0.580591	-0.358599	1	1	1	1	1	1	1	1	1	6.62779	0.994094	78.401	22.262	0.00141685	78.401	50.118	0.42179	PSPSGRLGSYVPSAISRSATWASSLLWRRNS	LGSYVPS(0.006)AIS(0.994)R	LGS(-63.41)Y(-74.23)VPS(-22.26)AIS(22.26)R	By MS/MS	1
TGGT1_262390;TGME49_262390;TGVEG_262390	TGGT1_262390	TLD protein	N/A	0	S	3	3	905;906;905		0.830484	-0.444789	-0.0519927	-0.392796	-0.501542	-0.327091	-0.174451	-1.32291	-1.78665	-1.37257	-1.42686	-0.745478	-0.975428	-1.27244	-0.999983	-1.03132	1	1	1	1	1	1	1	1	1	6.67066	0.81907	59.372	6.55827	0.00113694	59.372	41.707	0.14801	APRTASFALSPLRLLSRGASGFVDFWSKWKG	LLS(0.819)RGAS(0.181)GFVDFWSK	LLS(6.56)RGAS(-6.56)GFVDFWS(-50.58)K	By MS/MS	1
TGGT1_262390;TGME49_262390;TGVEG_262390	TGGT1_262390	TLD protein	N/A	0	S	2	3	879;880;879		1.57219	0.161718	0.301502	-0.139784	-0.501542	-0.327091	-0.174451	2.45361	2.55748	2.54315	2.37762	2.4023	2.28916	2.61358	2.64967	2.71034	9	9	9	9	9	9	9	9	9	8.73162	0.99999	157.57	51.729	3.70976e-63	225.02	176.12	0.67705	PTSPSATVQAFLRRGSDGDHSGSQAPAPRTA	RGS(1)DGDHSGSQAPAPR	RGS(51.73)DGDHS(-54.55)GS(-51.73)QAPAPR	By MS/MS	1
TGGT1_262390;TGME49_262390;TGVEG_262390	TGGT1_262390	TLD protein	N/A	0	S	2	8	958;959;958		1.07936	0.177455	0.112129	0.0653261	-0.501542	-0.327091	-0.174451	2.32214	2.39122	2.28178	2.18946	2.25467	2.01865	2.30634	2.24598	2.24683	8	8	8	8	8	8	8	8	8	7.90408	1	187.65	102.163	1.39013e-27	187.65	152.57	0.3108	EKSRPEERRSDAEGGSPLARTDGKRTQVKRV	RSDAEGGS(1)PLAR	RS(-102.16)DAEGGS(102.16)PLAR	By MS/MS	1
TGGT1_262390;TGME49_262390;TGVEG_262390	TGGT1_262390	TLD protein	N/A	0	S	2	1	245;246;245		0.923849	-0.189955	0.0843557	-0.274311	-0.501542	-0.327091	-0.174451	-0.172663	-0.278835	-0.373131	0.0298843	-0.230316	-0.0543308	-0.11087	0.116371	-0.00719643	1	1	1	1	1	1	1	1	1	7.10599	0.5	182.52	0	3.51596e-27	182.52	151.61	-0.033888	AEPSHAPPAQSPSRRSSGLFLNSTSLRGARG	S(0.5)S(0.5)GLFLNSTSLR	S(0)S(0)GLFLNS(-89.49)T(-93.72)S(-108.8)LR	By MS/MS	1
TGGT1_262390;TGME49_262390;TGVEG_262390	TGGT1_262390	TLD protein	N/A	0	S	3	3	246;247;246		1.81676	-0.274242	-0.0127048	-0.261538	-0.501542	-0.327091	-0.174451	0.232842	0.11879	0.0926533	0.526115	0.370319	0.370577	0.324102	0.504267	0.400528	2	2	2	2	2	2	2	2	2	7.4464	0.947945	143.22	12.6032	3.51596e-27	182.52	151.61	-0.064502	EPSHAPPAQSPSRRSSGLFLNSTSLRGARGA	RS(0.052)S(0.948)GLFLNSTSLR	RS(-12.6)S(12.6)GLFLNS(-84.53)T(-98.95)S(-109.76)LR	By MS/MS	1
TGGT1_262390;TGME49_262390;TGVEG_262390	TGGT1_262390	TLD protein	N/A	0	S	3	1	162;163;162		0.921069	-0.42307	-0.117554	-0.305516	-0.501542	-0.327091	-0.174451	-3.47072	-3.41008	-3.49521	-2.78379	-3.45923	-2.86378	-2.84389	-3.49787	-3.1177	1	1	1	1	1	1	1	1	1	NaN	0.512355	46.415	0.529928	4.77132e-05	71.853	63.729	0.14988	SAAPSSPGDGSLHARSATVTLPPHFLFQPGS	S(0.512)AT(0.454)VT(0.034)LPPHFLFQPGSIR	S(0.53)AT(-0.53)VT(-11.76)LPPHFLFQPGS(-44.97)IR	By MS/MS	1
TGGT1_262390;TGME49_262390;TGVEG_262390	TGGT1_262390	TLD protein	N/A	0	S	2	4	1133;1134;1133		1.06435	0.0520446	0.160522	-0.108478	-0.501542	-0.327091	-0.174451	0.445999	0.497023	0.440462	0.425413	0.421289	0.380648	0.582052	0.49995	0.626915	2	2	2	2	2	2	2	2	2	6.80294	0.975248	93.495	15.9894	4.34937e-11	100.43	81.129	-0.034639	AHRASRPHPQLRSSSSIVSDGDGEKALSPSL	SSS(0.025)S(0.975)IVS(1)DGDGEK	S(-44.46)S(-37.81)S(-15.99)S(15.99)IVS(39.49)DGDGEK	By MS/MS	1;2
TGGT1_262390;TGME49_262390;TGVEG_262390	TGGT1_262390	TLD protein	N/A	0	S	2	7	1136;1137;1136		0.53949	0.125974	0.229212	-0.103238	-0.501542	-0.327091	-0.174451	2.33091	2.28468	2.20618	1.96536	2.29304	2.18544	2.35941	2.45216	2.31991	3	3	3	3	3	3	3	3	3	6.80294	0.999888	93.495	39.4909	2.72315e-10	95.57	70.04	-0.034639	ASRPHPQLRSSSSIVSDGDGEKALSPSLYQF	SSS(0.025)S(0.975)IVS(1)DGDGEK	S(-44.46)S(-37.81)S(-15.99)S(15.99)IVS(39.49)DGDGEK	By MS/MS	1;2
TGGT1_262390;TGME49_262390;TGVEG_262390	TGGT1_262390	TLD protein	N/A	0	S	2	3	895;896;895		0.681674	-0.237701	-0.11699	-0.120711	-0.501542	-0.327091	-0.174451	-0.720392	-0.683582	-0.438238	-0.639116	-0.25415	-0.235844	-0.484564	-0.533846	-0.46167	1	1	1	1	1	1	1	1	1	7.13472	0.932853	98.902	11.9911	0.000454319	98.902	64.147	0.58824	DGDHSGSQAPAPRTASFALSPLRLLSRGASG	T(0.008)AS(0.933)FALS(0.059)PLR	T(-20.58)AS(11.99)FALS(-11.99)PLR	By MS/MS	1
TGVEG_264990;TGME49_264990;TGGT1_264990	TGVEG_264990	hypothetical protein	N/A	0	S	2	9	201;201;201		1.15994	0.0975494	0.0433763	0.0541732	0.411147	0.258903	0.152245	2.15037	2.15829	2.06158	2.05601	2.04437	1.97722	2.03561	2.16925	2.00286	4	4	4	4	4	4	4	4	4	7.70316	1	163.4	129.295	7.18158e-14	163.4	136.69	0.216	AQQQAMRTDIPQMAGSPRMPAPQPFPSMFSG	TDIPQMAGS(1)PR	T(-129.3)DIPQMAGS(129.3)PR	By MS/MS	1
TGVEG_265270;TGME49_265270;TGGT1_265270	TGVEG_265270	hypothetical protein	N/A	0	S	4	22	345;345;345		1.71117	-0.414134	-0.343928	-0.0702063	NaN	NaN	NaN	-0.445396	-0.241989	-0.566004	0.0814552	-0.10762	0.0151787	-0.337248	-0.413277	-0.292246	2	2	2	2	2	2	2	2	2	7.21704	0.947437	151.37	12.5706	4.88556e-42	151.37	136.39	-0.017921	ASPDSEGTTTIGSPLSNREDDLERR______	HPVGGLASPDSEGTTTIGS(0.052)PLS(0.947)NREDDLERR	HPVGGLAS(-115.83)PDS(-91.55)EGT(-64.01)T(-51.46)T(-38.42)IGS(-12.57)PLS(12.57)NREDDLERR	By MS/MS	1
TGVEG_267080;TGGT1_267080	TGVEG_267080	putative 26S protease regulatory subunit 4	N/A	0	S	4	8	15;15		0.465097	-0.0785592	0.05281	-0.131369	-0.0217368	0.0120474	-0.0337842	2.12779	2.2321	2.19168	2.3759	2.14583	2.26552	2.25442	2.4615	2.22975	4	4	4	4	4	4	4	4	4	7.50892	1	60.489	60.4891	0.00016295	79.837	67.917	-0.098236	_MGNAQPRGGGFPGGSEEDKKKERKRLEAAP	GGGFPGGS(1)EEDKKK	GGGFPGGS(60.49)EEDKKK	By MS/MS	1
TGVEG_267100;TGGT1_267100	TGVEG_267100	protein phosphatase 2C domain-containing protein	N/A	0	S	4	29	437;437		1.03991	-0.311687	-0.054142	-0.257545	0.152702	0.336767	-0.184065	-2.06387	-2.45204	-2.24212	-2.01766	-1.77113	-2.03416	-1.98414	-2.02506	-1.97619	1	1	1	1	1	1	1	1	1	7.0558	0.502763	62.405	0.885278	2.24673e-08	62.405	58.635	-0.15762	CGASAGATAFDSESSSDGFFIPQPRSPAAGV	ARHEETAETPSEACGAS(0.009)AGAT(0.173)AFDS(0.438)ES(0.438)S(0.438)S(0.503)DGFFIPQPR	ARHEET(-51.81)AET(-49.09)PS(-45.72)EACGAS(-18.6)AGAT(-4.83)AFDS(0)ES(0)S(0)S(0.89)DGFFIPQPR	By MS/MS	2
TGVEG_267100;TGGT1_267100;TGME49_267100	TGVEG_267100	protein phosphatase 2C domain-containing protein	N/A	0	S	3	6	119;119;119		0.94877	0.296369	0.358781	-0.0624123	0.152702	0.336767	-0.184065	-0.279408	0.0169525	-0.360653	-0.619787	-0.325592	-0.566835	-0.0442772	-0.0962601	-0.295334	1	1	1	1	1	1	1	1	1	7.72428	0.767129	136.24	7.63437	4.67573e-47	136.24	115.22	-0.083218	AESPVRASSRASQPRSPSAEGPTGASASASG	AS(0.009)QPRS(0.767)PS(0.042)AEGPT(0.132)GAS(0.048)AS(0.001)AS(0.001)GLLGSSALAVGPDEK	AS(-19.32)QPRS(7.63)PS(-12.58)AEGPT(-7.63)GAS(-12.08)AS(-30.01)AS(-28.86)GLLGS(-67.2)S(-72.33)ALAVGPDEK	By MS/MS	1
TGVEG_267100;TGGT1_267100;TGME49_267100	TGVEG_267100	protein phosphatase 2C domain-containing protein	N/A	0	S	4	17	69;69;69		1.36747	-0.0976404	-0.1143	0.0166601	0.152702	0.336767	-0.184065	0.342722	0.324173	0.373985	0.386322	0.486208	0.461271	0.324102	0.356731	0.310066	2	2	2	2	2	2	2	2	2	7.41617	0.576956	87.196	1.34758	4.65032e-09	87.196	74.53	0.1554	AQASLGADREAPVRDSSGPKRLGLEAETPAE	LAQASLGADREAPVRDS(0.577)S(0.423)GPK	LAQAS(-77.63)LGADREAPVRDS(1.35)S(-1.35)GPK	By MS/MS	1
TGVEG_267100;TGGT1_267100;TGME49_267100	TGVEG_267100	protein phosphatase 2C domain-containing protein	N/A	0	S	3	8	70;70;70		4.04855	0.595306	0.363368	0.231938	0.152702	0.336767	-0.184065	3.66465	3.70845	3.72344	3.15778	3.04452	3.10832	3.20425	3.64841	3.54807	6	6	6	6	6	6	6	6	6	8.05084	0.977858	95.264	16.4506	5.87397e-68	220.13	194.51	0.35587	QASLGADREAPVRDSSGPKRLGLEAETPAES	EAPVRDS(0.022)S(0.978)GPK	EAPVRDS(-16.45)S(16.45)GPK	By MS/MS	1;2
TGVEG_267100;TGGT1_267100;TGME49_267100	TGVEG_267100	protein phosphatase 2C domain-containing protein	N/A	0	S	2	3	369;369;369		1.70987	0.503146	0.496669	0.00647672	0.152702	0.336767	-0.184065	-0.465897	-0.580044	-0.67901	-1.25114	-0.852184	-1.13106	-0.561024	-0.544373	-0.638985	1	1	1	1	1	1	1	1	1	6.84422	0.5	131.29	0	1.6373e-05	131.29	105	-0.11903	FSFGGSLGEGDKRGGSETPEEAPERGVSRPA	GGS(0.5)ET(0.5)PEEAPER	GGS(0)ET(0)PEEAPER	By MS/MS	1
TGVEG_267100;TGGT1_267100;TGME49_267100	TGVEG_267100	protein phosphatase 2C domain-containing protein	N/A	0	S	4	5	57;57;57		0.573992	0.119486	0.0292937	0.0901928	0.152702	0.336767	-0.184065	0.818939	0.918482	1.04934	0.858807	0.887566	0.681925	0.707098	0.900185	0.908895	2	2	2	2	2	2	2	2	2	7.69979	1	154.26	77.0233	2.19946e-18	154.26	143.26	0.6388	HLVLYAKTCPRLAQASLGADREAPVRDSSGP	LAQAS(1)LGADREAPVRDS(0.251)S(0.749)GPK	LAQAS(77.02)LGADREAPVRDS(-4.74)S(4.74)GPK	By MS/MS	1;2
TGVEG_267100;TGGT1_267100;TGME49_267100	TGVEG_267100	protein phosphatase 2C domain-containing protein	N/A	0	S	3	5	345;345;345		1.60816	-0.0675367	-0.0412935	-0.0262432	0.152702	0.336767	-0.184065	0.46159	0.453821	0.404013	0.494139	0.515745	0.51215	0.62022	0.401409	0.376524	3	3	3	3	3	3	3	3	3	7.51497	1	70.197	70.197	2.68224e-05	104.95	82.899	-0.0082133	VLGSNGSFSRRLNRLSGSGLVNRTFSFGGSL	LNRLS(1)GS(1)GLVNR	LNRLS(70.2)GS(70.2)GLVNR	By MS/MS	1;2
TGVEG_267100;TGGT1_267100;TGME49_267100	TGVEG_267100	protein phosphatase 2C domain-containing protein	N/A	0	S	3	7	347;347;347		1.32288	-0.176401	-0.0147521	-0.161649	0.152702	0.336767	-0.184065	1.15782	1.23412	1.04499	1.26396	1.34078	1.36139	1.28339	1.37349	1.265	3	3	3	3	3	3	3	3	3	7.85425	1	70.197	70.197	0.000813987	77.124	45.646	-0.0082133	GSNGSFSRRLNRLSGSGLVNRTFSFGGSLGE	LNRLS(1)GS(1)GLVNR	LNRLS(70.2)GS(70.2)GLVNR	By MS/MS	1;2
TGVEG_267100;TGGT1_267100;TGME49_267100	TGVEG_267100	protein phosphatase 2C domain-containing protein	N/A	0	S	3	15	336;336;336		0.603138	-0.284042	-0.184479	-0.0995636	0.152702	0.336767	-0.184065	-1.23752	-1.08366	-0.718399	-0.620762	-1.01484	-0.551846	-0.838867	-0.856731	-1.04529	1	1	1	1	1	1	1	1	1	7.47525	0.938985	117.35	11.8837	1.2731e-09	117.35	100.42	0.1219	RLRLEQNALVLGSNGSFSRRLNRLSGSGLVN	LRLEQNALVLGSNGS(0.939)FS(0.061)R	LRLEQNALVLGS(-37.66)NGS(11.88)FS(-11.88)R	By MS/MS	1
TGVEG_267100;TGGT1_267100;TGME49_267100	TGVEG_267100	protein phosphatase 2C domain-containing protein	N/A	0	S	3	4	798;798;798		1.13352	-0.0840302	0.0764631	-0.160493	0.152702	0.336767	-0.184065	2.32735	2.37735	2.40491	2.43308	2.50644	2.42218	2.50348	2.59339	2.49422	7	7	7	7	7	7	7	7	7	8.07566	0.996196	40.086	25.5145	1.02227e-08	152.83	131.24	0.14761	SGSQISRLHSFRRRGSSVATLAASTSRLKEA	RRGS(0.996)S(0.992)VAT(0.039)LAAS(0.617)T(0.186)S(0.169)R	RRGS(25.51)S(22.09)VAT(-13.24)LAAS(5.25)T(-5.25)S(-5.65)R	By MS/MS	1;2;3
TGVEG_267100;TGGT1_267100;TGME49_267100	TGVEG_267100	protein phosphatase 2C domain-containing protein	N/A	0	S	3	5	799;799;799		0.171269	0.0292562	0.189309	-0.160053	0.152702	0.336767	-0.184065	1.48759	1.61232	1.50198	1.41373	1.59088	1.5095	1.61118	1.77848	1.69238	4	4	4	4	4	4	4	4	4	7.77572	0.992394	40.086	22.0864	0.00135682	77.473	63.028	0.14761	GSQISRLHSFRRRGSSVATLAASTSRLKEAD	RRGS(0.996)S(0.992)VAT(0.039)LAAS(0.617)T(0.186)S(0.169)R	RRGS(25.51)S(22.09)VAT(-13.24)LAAS(5.25)T(-5.25)S(-5.65)R	By MS/MS	2;3
TGVEG_267100;TGGT1_267100;TGME49_267100	TGVEG_267100	protein phosphatase 2C domain-containing protein	N/A	0	S	3	12	806;806;806		0.115226	0.0677363	0.200403	-0.132667	0.152702	0.336767	-0.184065	-1.1901	-0.903349	-1.57517	-1.43225	-1.3099	-1.12968	-1.2001	-1.06863	-1.00189	1	1	1	1	1	1	1	1	1	7.16095	0.617291	40.086	5.24739	0.0140551	40.086	24.645	0.14761	HSFRRRGSSVATLAASTSRLKEADCCAEAVS	RRGS(0.996)S(0.992)VAT(0.039)LAAS(0.617)T(0.186)S(0.169)R	RRGS(25.51)S(22.09)VAT(-13.24)LAAS(5.25)T(-5.25)S(-5.65)R	By MS/MS	3
TGVEG_267100;TGGT1_267100;TGME49_267100	TGVEG_267100	protein phosphatase 2C domain-containing protein	N/A	0	S	3	17	90;90;90		1.27872	0.419719	0.254672	0.165047	0.152702	0.336767	-0.184065	2.31499	2.65504	2.20542	2.11317	1.86688	1.93624	2.25839	2.34363	2.07828	2	2	2	2	2	2	2	2	2	8.24358	0.545082	200.98	0.786096	4.45099e-45	200.98	159.69	-0.092229	LGLEAETPAESPPRASSGPKRLGPETETPAE	RLGLEAETPAESPPRAS(0.545)S(0.455)GPK	RLGLEAET(-76.14)PAES(-38.07)PPRAS(0.79)S(-0.79)GPK	By MS/MS	1
TGVEG_267100;TGGT1_267100;TGME49_267100	TGVEG_267100	protein phosphatase 2C domain-containing protein	N/A	0	S	3	18	91;91;91		0.928467	0.271078	0.0627683	0.20831	0.152702	0.336767	-0.184065	1.63838	2.0242	1.66585	1.60681	1.41228	1.4961	1.58915	1.74425	1.37011	2	2	2	2	2	2	2	2	2	8.24358	0.747787	57.145	4.77871	3.8989e-35	186.44	168.99	-0.88113	GLEAETPAESPPRASSGPKRLGPETETPAES	RLGLEAETPAES(0.003)PPRAS(0.249)S(0.748)GPK	RLGLEAET(-40.68)PAES(-23.53)PPRAS(-4.78)S(4.78)GPK	By MS/MS	1
TGVEG_267100;TGGT1_267100;TGME49_267100	TGVEG_267100	protein phosphatase 2C domain-containing protein	N/A	0	S	3	3	222;222;222		1.23148	0.247749	0.242918	0.00483131	0.152702	0.336767	-0.184065	0.900179	1.11531	1.05049	0.866623	0.818645	0.637461	1.03284	0.982233	1.03641	4	4	4	4	4	4	4	4	4	7.89644	1	54.951	54.9505	5.77062e-11	86.191	79.407	1.334	CRGGAARRSFRRRRRSSAGEEEKGIAEEEDA	RRS(1)S(1)AGEEEK	RRS(54.95)S(54.95)AGEEEK	By MS/MS	1;2
TGVEG_267100;TGGT1_267100;TGME49_267100	TGVEG_267100	protein phosphatase 2C domain-containing protein	N/A	0	S	3	4	223;223;223		0.0512536	0.057696	0.0518074	0.00588862	0.152702	0.336767	-0.184065	-1.11029	-0.273026	-1.31015	-0.571489	-0.958372	-1.33669	-1.1494	-1.13646	-0.425276	1	1	1	1	1	1	1	1	1	7.32451	1	54.951	54.9505	0.00614386	54.951	38.288	1.334	RGGAARRSFRRRRRSSAGEEEKGIAEEEDAI	RRS(1)S(1)AGEEEK	RRS(54.95)S(54.95)AGEEEK	By MS/MS	2
TGVEG_267100;TGGT1_267100;TGME49_267100	TGVEG_267100	protein phosphatase 2C domain-containing protein	N/A	0	S	3	1	447;447;447		0.952551	0.249795	0.178919	0.0708758	0.152702	0.336767	-0.184065	0.781229	0.530747	0.620338	0.262642	0.58695	0.333336	0.474093	0.518614	0.72698	2	2	2	2	2	2	2	2	2	7.03866	1	91.926	79.7207	3.08795e-06	98.868	69.25	-0.77421	DSESSSDGFFIPQPRSPAAGVAGGADASQRR	S(1)PAAGVAGGADASQRR	S(79.72)PAAGVAGGADAS(-79.72)QRR	By MS/MS	1
TGVEG_267100;TGGT1_267100;TGME49_267100	TGVEG_267100	protein phosphatase 2C domain-containing protein	N/A	0	S	4	11	788;788;788		1.78049	-0.342736	-0.0124432	-0.330293	0.152702	0.336767	-0.184065	-1.89771	-1.94576	-1.71787	-1.43773	-1.61038	-1.48502	-1.35367	-1.52711	-1.68968	1	1	1	1	1	1	1	1	1	7.23636	0.997764	94.456	26.5789	3.48186e-08	94.456	73.899	-0.14367	MRSYRSSTMDSGSQISRLHSFRRRGSSVATL	SSTMDSGS(0.003)QIS(0.998)RLHS(1)FRR	S(-85.94)S(-85.94)T(-80.83)MDS(-44.3)GS(-26.58)QIS(26.58)RLHS(34.92)FRR	By MS/MS	2
TGVEG_267100;TGGT1_267100;TGME49_267100	TGVEG_267100	protein phosphatase 2C domain-containing protein	N/A	0	S	4	15	792;792;792		1.78049	-0.342736	-0.0124432	-0.330293	0.152702	0.336767	-0.184065	-1.89771	-1.94576	-1.71787	-1.43773	-1.61038	-1.48502	-1.35367	-1.52711	-1.68968	1	1	1	1	1	1	1	1	1	7.23636	0.999666	94.456	34.9176	3.48186e-08	94.456	73.899	-0.14367	RSSTMDSGSQISRLHSFRRRGSSVATLAAST	SSTMDSGS(0.003)QIS(0.998)RLHS(1)FRR	S(-85.94)S(-85.94)T(-80.83)MDS(-44.3)GS(-26.58)QIS(26.58)RLHS(34.92)FRR	By MS/MS	2
TGVEG_267100;TGGT1_267100;TGME49_267100	TGVEG_267100	protein phosphatase 2C domain-containing protein	N/A	0	S	3	3	355;355;355		0.289978	-0.0848726	-0.070975	-0.0138976	0.152702	0.336767	-0.184065	-0.205936	-0.370794	0.0248222	-0.145994	-0.105139	-0.0461578	0.0160923	-0.166174	-0.360134	1	1	1	1	1	1	1	1	1	7.9599	0.97022	78.078	15.1379	0.000142879	78.078	60.322	-0.064309	RLNRLSGSGLVNRTFSFGGSLGEGDKRGGSE	T(0.03)FS(0.97)FGGSLGEGDKR	T(-15.14)FS(15.14)FGGS(-42.31)LGEGDKR	By MS/MS	1
TGVEG_267440;TGME49_267440;TGGT1_267440	TGVEG_267440	RING zinc finger protein	N/A	0	S	3	18	316;316;316		0.105691	0.0804669	0.205787	-0.12532	-0.166845	-0.394844	0.227999	-1.34613	-1.33951	-1.65935	-1.65865	-1.03963	-1.88812	-1.37234	-1.27196	-1.32473	1	1	1	1	1	1	1	1	1	NaN	0.666318	42.923	6.39897	6.3989e-06	42.923	36.904	0.66102	NVGASSGGDESDSRNSGDCQVDNLAGRECVI	GGNVGAS(0.018)S(0.036)GGDES(0.153)DS(0.126)RNS(0.666)GDCQVDNLAGR	GGNVGAS(-15.57)S(-12.65)GGDES(-6.4)DS(-7.22)RNS(6.4)GDCQVDNLAGR	By MS/MS	1
TGVEG_267440;TGME49_267440;TGGT1_267440	TGVEG_267440	RING zinc finger protein	N/A	0	S	3	15	287;287;287		1.38667	-0.136629	0.022145	-0.158774	-0.166845	-0.394844	0.227999	-0.112654	-0.043932	-0.0128841	0.00961113	0.116699	0.114107	-0.111065	0.232555	0.185362	3	3	3	3	3	3	3	3	3	7.25777	0.935006	82.639	11.5795	5.37579e-13	160.95	142.32	0.35015	RTFEVQEIFGIERGNSTEMQRLPSGTRGGNV	TFEVQEIFGIERGNS(0.935)T(0.065)EMQR	T(-62.61)FEVQEIFGIERGNS(11.58)T(-11.58)EMQR	By MS/MS	1;2
TGVEG_267440;TGME49_267440;TGGT1_267440	TGVEG_267440	RING zinc finger protein	N/A	0	S	3	11	295;295;295		1.42022	-0.139264	0.0389531	-0.178217	-0.166845	-0.394844	0.227999	0.373543	0.384754	0.419657	0.552286	0.448505	0.594953	0.562096	0.583202	0.567307	3	3	3	3	3	3	3	3	3	7.49425	0.776754	160.95	5.41772	5.37579e-13	160.95	142.32	-0.18667	FGIERGNSTEMQRLPSGTRGGNVGASSGGDE	GNS(0.923)T(0.077)EMQRLPS(0.777)GT(0.223)R	GNS(10.82)T(-10.82)EMQRLPS(5.42)GT(-5.42)R	By MS/MS	1;2
TGGT1_269990;TGVEG_269990;TGME49_269990	TGGT1_269990	hypothetical protein	N/A	0	S	4	6	984;984;984		0.17608	0.0397218	0.00540352	0.0343183	-0.152328	-0.110206	-0.0421225	1.36828	1.602	1.5676	1.38514	1.53331	1.50027	1.47749	1.53251	1.42494	3	3	3	3	3	3	3	3	3	7.02535	1	88.627	88.6267	3.26882e-08	88.627	66.227	0.3341	DDDAVGADGKALGLGSGKHDEGRNFGLIKAV	ALGLGS(1)GKHDEGRNFGLIK	ALGLGS(88.63)GKHDEGRNFGLIK	By MS/MS	1
TGGT1_269990;TGVEG_269990	TGGT1_269990	hypothetical protein	N/A	0	S	3	19	139;139		0.205334	0.0617987	0.1785	-0.116702	-0.152328	-0.110206	-0.0421225	0.241221	-0.0107498	0.322527	0.176334	0.18619	0.00507736	0.32819	0.361908	0.213005	2	2	2	2	2	2	2	2	2	7.59409	0.998174	125.48	27.4741	3.14742e-37	125.48	112.03	0.18382	PSGSTGPTGEGIGPASPGGEKPANASDVVVA	ALGPSGSTGPT(0.002)GEGIGPAS(0.998)PGGEKPANASDVVVAR	ALGPS(-70.16)GS(-59.1)T(-46.83)GPT(-27.47)GEGIGPAS(27.47)PGGEKPANAS(-47.29)DVVVAR	By MS/MS	1
TGGT1_269990;TGVEG_269990	TGGT1_269990	hypothetical protein	N/A	0	S	2	3	113;113		0.397951	-0.0765508	-0.0816898	0.00513903	-0.152328	-0.110206	-0.0421225	0.240919	0.285255	0.374222	0.391647	0.491993	0.246409	0.195362	0.324734	0.364883	2	2	2	2	2	2	2	2	2	7.31582	1	42.031	42.0307	2.78813e-05	119.21	91.008	0.16468	SGPTTRLSLLAAREVSPGLQLLKALGPSGST	EVS(1)PGLQLLK	EVS(42.03)PGLQLLK	By MS/MS	1
TGGT1_269990;TGVEG_269990;TGME49_269990	TGGT1_269990	hypothetical protein	N/A	0	S	3	5	1014;1014;1014		1.98789	-0.409134	-0.381674	-0.0274595	-0.152328	-0.110206	-0.0421225	-0.710255	-0.787214	-0.986912	-0.357309	-0.421015	-0.478655	-0.72246	-0.795069	-0.884474	1	1	1	1	1	1	1	1	1	6.94617	0.86964	85.988	8.24195	0.000252671	85.988	57.627	-0.21721	VRLRKRRGETRGSIRSDLALAGKSDHLLDSR	GS(0.13)IRS(0.87)DLALAGK	GS(-8.24)IRS(8.24)DLALAGK	By MS/MS	1
TGGT1_269990;TGVEG_269990;TGME49_269990	TGGT1_269990	hypothetical protein	N/A	0	S	3	8	1146;1146;1146		1.36826	-0.317244	-0.290988	-0.0262559	-0.152328	-0.110206	-0.0421225	1.92998	2.12204	2.21458	2.47942	2.26909	2.46981	2.05079	2.15856	2.13601	5	5	5	5	5	5	5	5	5	7.58813	0.968052	54.559	15.8352	1.39495e-06	81.565	48.058	-0.28985	DEDGDLFRHFLTTAGSPKAGAEGMERSEKKQ	HFLT(0.007)T(0.025)AGS(0.968)PKAGAEGMER	HFLT(-21.6)T(-15.84)AGS(15.84)PKAGAEGMER	By MS/MS	1
TGGT1_269990;TGVEG_269990;TGME49_269990	TGGT1_269990	hypothetical protein	N/A	0	S	2	4	1184;1184;1184		1.9599	0.33571	0.315637	0.0200729	-0.152328	-0.110206	-0.0421225	1.43252	1.30022	1.21541	0.985851	1.04709	0.908077	1.13863	1.33524	1.41406	3	3	3	3	3	3	3	3	3	7.72197	0.997206	139.5	27.4476	2.37185e-13	151.95	127.44	-0.18084	SEETPLLEAAPRRSGSPTTGQSPRSEEHQQR	RSGS(0.997)PT(0.008)T(0.004)GQS(0.99)PR	RS(-34.74)GS(27.45)PT(-21.7)T(-25.15)GQS(21.7)PR	By MS/MS	2
TGGT1_269990;TGVEG_269990;TGME49_269990	TGGT1_269990	hypothetical protein	N/A	0	S	2	10	1190;1190;1190		1.9599	0.33571	0.315637	0.0200729	-0.152328	-0.110206	-0.0421225	1.43252	1.30022	1.21541	0.985851	1.04709	0.908077	1.13863	1.33524	1.41406	3	3	3	3	3	3	3	3	3	7.72197	0.990305	139.5	21.7044	2.37185e-13	151.95	127.44	-0.18084	LEAAPRRSGSPTTGQSPRSEEHQQRVSTVLL	RSGS(0.997)PT(0.008)T(0.004)GQS(0.99)PR	RS(-34.74)GS(27.45)PT(-21.7)T(-25.15)GQS(21.7)PR	By MS/MS	2
TGGT1_269990;TGVEG_269990;TGME49_269990	TGGT1_269990	hypothetical protein	N/A	0	S	4	9	1022;1022;1022		1.07328	0.130536	0.24068	-0.110144	-0.152328	-0.110206	-0.0421225	2.42038	2.46283	2.4467	2.26177	2.42426	2.25227	2.48733	2.68788	2.48513	2	2	2	2	2	2	2	2	2	8.02301	0.999999	138.66	60.3011	1.69496e-14	163.95	136.02	0.12117	ETRGSIRSDLALAGKSDHLLDSREDSTRPRA	SDLALAGKS(1)DHLLDSR	S(-60.3)DLALAGKS(60.3)DHLLDS(-85.94)R	By MS/MS	1
TGGT1_269990;TGVEG_269990;TGME49_269990	TGGT1_269990	hypothetical protein	N/A	0	S	3	3	1274;1274;1274		0.117288	0.0422077	0.281115	-0.238907	-0.152328	-0.110206	-0.0421225	0.276173	0.617357	0.444475	0.423794	0.542215	0.245373	0.566595	0.760618	0.727514	1	1	1	1	1	1	1	1	1	7.26458	0.995402	96.059	23.354	0.000362693	96.059	67.435	0.11314	GAGEGEKPELTGKSGSGVRALERGVTASDRL	S(0.005)GS(0.995)GVRALER	S(-23.35)GS(23.35)GVRALER	By MS/MS	1
TGGT1_269990;TGVEG_269990;TGME49_269990	TGGT1_269990	hypothetical protein	N/A	0	S	2	7	52;52;52		2.31522	-0.317466	-0.24202	-0.0754458	-0.152328	-0.110206	-0.0421225	0.525971	0.676615	0.499401	0.864935	0.887837	0.901613	0.759338	0.623777	0.545208	1	1	1	1	1	1	1	1	1	7.40312	0.704011	49.768	4.42114	2.44699e-36	190.37	137.18	-0.20516	PSVSSSGQRTAFNAGSTESLETGKASPASGP	T(0.005)AFNAGS(0.704)T(0.254)ES(0.021)LET(0.016)GK	T(-21.44)AFNAGS(4.42)T(-4.42)ES(-15.29)LET(-16.5)GK	By MS/MS	1
TGGT1_269990;TGVEG_269990;TGME49_269990	TGGT1_269990	hypothetical protein	N/A	0	S	2	10	55;55;55		0.512896	0.0923297	0.263716	-0.171387	-0.152328	-0.110206	-0.0421225	1.59298	1.68381	1.63572	1.5333	1.67961	1.4226	1.94504	1.90749	1.57413	2	2	2	2	2	2	2	2	2	7.48739	0.947169	95.5	12.8905	5.7811e-05	95.5	80.338	0.52983	SSSGQRTAFNAGSTESLETGKASPASGPAPA	TAFNAGS(0.417)T(0.605)ES(0.947)LET(0.031)GK	T(-39.21)AFNAGS(-1.72)T(1.72)ES(12.89)LET(-16.03)GK	By MS/MS	1;2
TGGT1_269990;TGVEG_269990;TGME49_269990	TGGT1_269990	hypothetical protein	N/A	0	S	3	3	158;158;158		1.51802	0.249717	0.207843	0.0418746	-0.152328	-0.110206	-0.0421225	1.78335	1.72023	1.94218	1.57963	1.49445	1.62253	1.80054	1.78797	1.73161	4	4	4	4	4	4	4	4	4	7.32987	0.874008	90.422	8.41173	8.14583e-15	113.93	100.72	0.96595	EKPANASDVVVARTESFQQPPHFLEMKEVEE	T(0.126)ES(0.874)FQQPPHFLEMK	T(-8.41)ES(8.41)FQQPPHFLEMK	By MS/MS	1
TGVEG_281580;TGME49_281580;TGGT1_281580	TGVEG_281580	PP2C, putative;putative PP2C	N/A	0	S	3	9	99;99;99		2.80707	1.13818	0.354182	0.783995	1.45061	0.517688	0.932922	1.93037	1.9077	1.69126	0.85215	0.451	0.811646	0.992563	1.07946	1.10532	5	5	5	5	5	5	5	5	5	7.32455	0.999998	177.32	56.9938	4.65791e-28	177.32	144.19	-0.0096259	ETGERGKAGPVDAPGSPGVETVGDLRRRRLT	AGPVDAPGS(1)PGVETVGDLRR	AGPVDAPGS(56.99)PGVET(-56.99)VGDLRR	By MS/MS	1
TGVEG_281580;TGME49_281580;TGGT1_281580	TGVEG_281580	PP2C, putative;putative PP2C	N/A	0	S	2	1	263;263;263		2.69101	2.10997	1.27877	0.831204	1.45061	0.517688	0.932922	3.19894	3.23369	3.34153	1.64518	0.632603	1.16646	2.38987	2.48865	2.40203	7	7	7	7	6	7	7	7	7	8.00121	1	52.52	52.5198	3.39778e-12	143.47	125.91	0.40071	AENEAELIQQIRREKSLPVAVEEDDPIAAKA	S(1)LPVAVEEDDPIAAK	S(52.52)LPVAVEEDDPIAAK	By MS/MS	1
TGVEG_281580;TGME49_281580;TGGT1_281580	TGVEG_281580	PP2C, putative;putative PP2C	N/A	0	S	2	5	209;209;209		2.34086	0.522602	0.0276712	0.494931	1.45061	0.517688	0.932922	-0.0428925	0.0557213	-0.191055	-0.490642	-0.684	-0.57139	-0.508537	-0.659565	-0.494917	2	2	2	2	2	2	2	2	2	6.87537	0.834973	69.081	7.98552	0.00125148	69.081	55.99	0.5752	STLVRQGSFSRSLHSSPPASVDGRLSLREDE	S(0.032)LHS(0.133)S(0.835)PPAS(0.999)VDGR	S(-14.12)LHS(-7.99)S(7.99)PPAS(31.39)VDGR	By MS/MS	2
TGVEG_281580;TGME49_281580;TGGT1_281580	TGVEG_281580	PP2C, putative;putative PP2C	N/A	0	S	2	9	213;213;213		2.34086	0.522602	0.0276712	0.494931	1.45061	0.517688	0.932922	-0.0428925	0.0557213	-0.191055	-0.490642	-0.684	-0.57139	-0.508537	-0.659565	-0.494917	2	2	2	2	2	2	2	2	2	6.87537	0.999257	69.081	31.3942	0.00125148	69.081	55.99	0.5752	RQGSFSRSLHSSPPASVDGRLSLREDEERGE	S(0.032)LHS(0.133)S(0.835)PPAS(0.999)VDGR	S(-14.12)LHS(-7.99)S(7.99)PPAS(31.39)VDGR	By MS/MS	2
TGVEG_285190;TGGT1_285190;TGME49_285190	TGVEG_285190	zinc finger, C3HC4 type (RING finger) domain-containing protein	N/A	0	S	3	3	171;171;171		0.422768	0.0471217	-0.00497882	0.0521005	-0.180159	-0.0228125	-0.157347	1.55309	1.66147	1.60822	1.61845	1.49509	1.56788	1.57193	1.53969	1.55487	5	5	5	5	5	5	5	5	5	8.10958	1	79.652	79.6515	1.13191e-05	121.24	99.866	0.024017	DFEEHGAEGRSSRRASQGDPLCPRVVFGSEQ	RAS(1)QGDPLCPR	RAS(79.65)QGDPLCPR	By MS/MS	1;2
TGVEG_285190;TGGT1_285190	TGVEG_285190	zinc finger, C3HC4 type (RING finger) domain-containing protein	N/A	0	S	3	1	166;166		0.896665	0.133256	0.0169436	0.116313	-0.180159	-0.0228125	-0.157347	-0.670883	-0.850016	-0.829334	-0.84745	-0.916464	-0.986088	-1.03587	-0.85182	-0.811485	1	1	1	1	1	1	1	1	1	7.27379	0.502946	75.608	0	0.000284203	75.608	53.941	0.21676	FYGDADFEEHGAEGRSSRRASQGDPLCPRVV	S(0.503)S(0.503)RRAS(0.994)QGDPLCPR	S(0)S(0)RRAS(19.26)QGDPLCPR	By MS/MS	2
TGVEG_285190;TGGT1_285190	TGVEG_285190	zinc finger, C3HC4 type (RING finger) domain-containing protein	N/A	0	S	3	2	167;167		0.896665	0.133256	0.0169436	0.116313	-0.180159	-0.0228125	-0.157347	-0.670883	-0.850016	-0.829334	-0.84745	-0.916464	-0.986088	-1.03587	-0.85182	-0.811485	1	1	1	1	1	1	1	1	1	7.27379	0.502946	75.608	0	0.000284203	75.608	53.941	0.21676	YGDADFEEHGAEGRSSRRASQGDPLCPRVVF	S(0.503)S(0.503)RRAS(0.994)QGDPLCPR	S(0)S(0)RRAS(19.26)QGDPLCPR	By MS/MS	2
TGVEG_289615;TGGT1_289615;TGME49_289615	TGVEG_289615	hypothetical protein	N/A	0	S	2	5	171;171;172		2.19742	0.456801	0.177962	0.278839	0.00791677	-0.14184	0.149757	-2.56229	-2.44988	-2.60615	-2.85695	-3.02389	-3.10789	-2.78223	-2.55562	-3.11699	1	1	1	1	1	1	1	1	1	7.02853	1	67.385	67.385	0.00486978	67.385	40.678	-0.12378	DPEEVNEAMARFDVFSPDERQSRVDEILEKY	FDVFS(1)PDER	FDVFS(67.38)PDER	By MS/MS	1
TGVEG_289615;TGGT1_289615;TGME49_289615	TGVEG_289615	hypothetical protein	N/A	0	S	4	11	177;177;178		0.566411	0.15498	-0.0324809	0.187461	0.00791677	-0.14184	0.149757	-0.340057	-0.215483	-0.0121861	-0.335552	-0.478516	-0.218597	-0.341116	-0.342676	-0.446316	2	2	2	2	2	2	2	2	2	7.21622	0.999992	156.23	50.7225	3.89618e-17	156.23	129.03	0.0021087	EAMARFDVFSPDERQSRVDEILEKYVEAQVE	FDVFSPDERQS(1)RVDEILEK	FDVFS(-50.72)PDERQS(50.72)RVDEILEK	By MS/MS	1
TGVEG_289615;TGGT1_289615;TGME49_289615	TGVEG_289615	hypothetical protein	N/A	0	S	4	5	138;138;139		0.0390739	0.02972	0.061909	-0.0321891	0.00791677	-0.14184	0.149757	-0.872209	-1.35123	-1.33623	-1.62517	-1.03769	-0.985968	-1.27088	-1.08831	-1.10391	1	1	1	1	1	1	1	1	1	7.24886	0.999491	64.173	34.2786	1.41669e-07	64.173	57.93	0.029578	YILNEEAKLRRGKPYSRVPTLQAGEGPETLV	GKPYS(0.999)RVPT(0.996)LQAGEGPET(0.005)LVPVDPEEVNEAMAR	GKPY(-39.62)S(34.28)RVPT(23.79)LQAGEGPET(-23.79)LVPVDPEEVNEAMAR	By MS/MS	2
TGVEG_289615;TGGT1_289615;TGME49_289615	TGVEG_289615	hypothetical protein	N/A	0	S	4	4	52;52;52		0.729633	-0.149497	0.098807	-0.248304	0.00791677	-0.14184	0.149757	1.32749	1.4712	1.63597	1.68315	1.61697	1.58303	1.67576	1.83518	1.66863	3	3	3	3	3	3	3	3	3	7.55985	1	60.196	60.1963	0.00397779	64.82	37.339	0.060741	NASPARRPSRRRSKGSIKGVGKGLSFRPSGT	S(1)KGS(1)IKGVGK	S(60.2)KGS(60.2)IKGVGK	By MS/MS	1;2
TGVEG_289615;TGGT1_289615;TGME49_289615	TGVEG_289615	hypothetical protein	N/A	0	S	3	3	122;122;123		1.85135	-0.303953	-0.24507	-0.058883	0.00791677	-0.14184	0.149757	-0.152151	-0.27977	-0.151449	0.0569458	0.0438862	0.227657	-0.182829	-0.13908	-0.0848122	2	2	2	2	2	2	2	2	2	NaN	0.98347	79.089	17.7448	3.54579e-06	83.204	66.98	-0.65277	RSFYERNLVEQERHVSYILNEEAKLRRGKPY	HVS(0.983)Y(0.017)ILNEEAK	HVS(17.74)Y(-17.74)ILNEEAK	By MS/MS	1
TGVEG_289615;TGGT1_289615;TGME49_289615	TGVEG_289615	hypothetical protein	N/A	0	S	4	1	49;49;49		0.523685	-0.182551	0.102531	-0.285082	0.00791677	-0.14184	0.149757	0.713283	0.902205	1.22969	1.17965	1.12693	1.08625	1.05949	1.36651	1.27443	2	2	2	2	2	2	2	2	2	7.50922	1	60.196	60.1963	0.00397779	60.196	43.846	0.060741	CGSNASPARRPSRRRSKGSIKGVGKGLSFRP	S(1)KGS(1)IKGVGK	S(60.2)KGS(60.2)IKGVGK	By MS/MS	2
TGVEG_289615;TGGT1_289615;TGME49_289615	TGVEG_289615	hypothetical protein	N/A	0	S	3	12	108;108;109		0.110218	-0.0211471	-0.0290829	0.00793584	0.00791677	-0.14184	0.149757	-2.45502	-2.39099	-2.55299	-2.45035	-2.53083	-2.35439	-2.67954	-2.23943	-2.50384	1	1	1	1	1	1	1	1	1	6.70592	0.99982	68.639	37.5504	0.000197152	68.639	54.363	-0.097542	RSSRTLAPEEEDQLRSFYERNLVEQERHVSY	TLAPEEEDQLRS(1)FYER	T(-53.24)LAPEEEDQLRS(37.55)FY(-37.55)ER	By MS/MS	1
TGVEG_290200;TGME49_290200;TGGT1_290200	TGVEG_290200	NAD/NADP octopine/nopaline dehydrogenase, alpha-helical domain-containing protein	HMM: MGAPSPVAAGVAARTKSPLLTVCVCGGGNSAHAVAA, NN: MGAPSPVAAGVAARTKSPLLTV	0	S	2	4	5;5;5		1.46562	0.235557	0.303055	-0.0674979	0.432838	0.458634	-0.0257956	1.81196	1.64691	1.65765	1.45775	1.56574	1.38636	1.86225	1.83622	1.62054	2	2	2	2	2	2	2	2	2	8.21018	1	163.4	163.4	4.76042e-13	163.4	140.33	0.22115	___________MGAPSPVAAGVAARTKSPLL	GAPS(1)PVAAGVAAR	GAPS(163.4)PVAAGVAAR	By MS/MS	1
TGVEG_292120;TGME49_292120;TGGT1_292120	TGVEG_292120	membrane occupation and recognition nexus protein MORN2	N/A	0	S	3	18	425;425;425		4.04466	-1.29958	-0.642106	-0.657474	0.212163	0.099528	0.112635	-3.11506	-3.29712	-3.38688	-1.96567	-1.94045	-1.99421	-2.88255	-2.46876	-2.47533	1	1	1	1	1	1	1	1	1	6.79571	0.578321	41.832	4.84695	0.000301846	41.832	38.787	0.38382	ASTAGSAQPATGSRASLNGAQLSSQGSGSGR	QTAS(0.002)T(0.003)AGS(0.006)AQPAT(0.085)GS(0.208)RAS(0.578)LNGAQLS(0.184)S(0.178)QGS(0.545)GS(0.209)GR	QT(-34.48)AS(-27.24)T(-24.37)AGS(-20.88)AQPAT(-9.16)GS(-4.85)RAS(4.85)LNGAQLS(-6.69)S(-6.98)QGS(4.56)GS(-4.56)GR	By MS/MS	2
TGVEG_292120;TGME49_292120;TGGT1_292120	TGVEG_292120	membrane occupation and recognition nexus protein MORN2	N/A	0	S	2	9	432;432;432		2.6684	-0.695651	-0.517374	-0.178277	0.212163	0.099528	0.112635	-1.35336	-1.60866	-1.6254	-0.91112	-0.83379	-0.75556	-1.44256	-1.45893	-1.15109	1	1	1	1	1	1	1	1	1	6.74487	0.758728	56.453	4.62669	0.0016222	56.453	48.329	-0.69663	QPATGSRASLNGAQLSSQGSGSGRTLHPGNS	ASLNGAQLS(0.759)S(0.317)QGS(0.826)GS(0.098)GR	AS(-44.88)LNGAQLS(4.63)S(-4.63)QGS(8.52)GS(-9.64)GR	By MS/MS	2
TGVEG_292120;TGME49_292120;TGGT1_292120	TGVEG_292120	membrane occupation and recognition nexus protein MORN2	N/A	0	S	2	10	433;433;433		0.0307684	0.0119769	-0.108101	0.120078	0.212163	0.099528	0.112635	-1.47304	-1.39748	-1.50235	-1.50607	-1.23309	-1.66963	-1.81078	-1.34922	-1.5731	1	1	1	1	1	1	1	1	1	6.98323	0.901661	55.177	9.87224	1.12832e-52	134.58	126.21	-0.21871	PATGSRASLNGAQLSSQGSGSGRTLHPGNSG	ASLNGAQLS(0.095)S(0.902)QGS(0.674)GS(0.329)GR	AS(-46.05)LNGAQLS(-9.87)S(9.87)QGS(3.16)GS(-3.16)GR	By MS/MS	2
TGVEG_292120;TGME49_292120;TGGT1_292120	TGVEG_292120	membrane occupation and recognition nexus protein MORN2	N/A	0	S	2	13	436;436;436		1.60019	0.101545	0.0199521	0.0815926	0.212163	0.099528	0.112635	4.56108	4.54133	4.47564	4.39871	4.4437	4.431	4.45618	4.46482	4.41227	22	22	22	22	22	22	22	22	22	8.62866	0.998958	260.51	29.8952	2.34496e-89	260.51	236.61	0.075341	GSRASLNGAQLSSQGSGSGRTLHPGNSGNAE	ASLNGAQLSSQGS(0.999)GS(0.001)GR	AS(-179.29)LNGAQLS(-56.87)S(-47.77)QGS(29.9)GS(-29.9)GR	By MS/MS	1;2
TGVEG_292120;TGME49_292120;TGGT1_292120	TGVEG_292120	membrane occupation and recognition nexus protein MORN2	N/A	0	S	3	7	447;447;447		2.52005	-0.249334	-0.251925	0.00259018	0.212163	0.099528	0.112635	1.60952	1.58733	1.60895	1.77586	1.87922	1.89872	1.69546	1.56631	1.53627	6	6	6	6	6	6	6	6	6	8.83828	0.998149	124.03	27.9061	1.6965e-27	158.06	138.14	0.30306	SSQGSGSGRTLHPGNSGNAEHTQFLGVESAP	T(0.002)LHPGNS(0.998)GNAEHTQFLGVESAPVTA	T(-27.91)LHPGNS(27.91)GNAEHT(-36.29)QFLGVES(-89.34)APVT(-102.4)A	By MS/MS	1;2
TGVEG_293470;TGME49_293470;TGGT1_293470	TGVEG_293470	hypothetical protein;immune mapped protein 1	N/A	0	S	3	9	106;106;106		1.63776	0.175325	0.344397	-0.169072	0.0322005	0.121148	-0.0889473	2.14414	2.27421	2.2054	2.02244	1.98423	2.09112	2.48502	2.42698	2.21897	4	4	4	4	4	4	4	4	4	7.17745	0.996464	126.91	25.7445	1.34013e-05	126.91	102	-0.016726	EPAAVIRKEEVVTVKSDNGDTRVHVAVVEAV	KEEVVT(0.001)VKS(0.996)DNGDT(0.003)R	KEEVVT(-30.53)VKS(25.74)DNGDT(-25.74)R	By MS/MS	1
TGVEG_293470;TGME49_293470;TGGT1_293470	TGVEG_293470	hypothetical protein;immune mapped protein 1	N/A	0	S	3	9	77;77;77		1.20291	-0.209225	-0.195491	-0.0137342	0.0322005	0.121148	-0.0889473	3.27039	3.12837	3.10914	3.50186	3.28718	3.34653	3.12288	3.22316	3.20306	23	23	23	23	23	23	23	23	23	8.62685	0.995459	42.218	23.3986	1.92188e-66	193.54	180.97	-0.053676	IDEEDRKQLNEERTNSVDEAAAAVVQQSPEP	QLNEERT(0.998)NS(0.995)VDEAAAAVVQQS(0.007)PEPAAVIR	QLNEERT(26.11)NS(23.4)VDEAAAAVVQQS(-23.4)PEPAAVIR	By MS/MS	1;2
TGVEG_293470;TGME49_293470;TGGT1_293470	TGVEG_293470	hypothetical protein;immune mapped protein 1	N/A	0	S	3	14	137;137;137		3.33042	-0.523507	-0.346312	-0.177195	0.0322005	0.121148	-0.0889473	0.621481	0.728165	0.724594	1.28552	1.17149	1.18775	0.706381	0.858715	1.04073	12	12	12	11	12	12	12	12	12	8.69115	1	108.44	82.9249	4.84409e-15	135.8	120.36	-0.13174	IRSDLPDLPDHVENVSAEDLELLRQARKQVM	SDLPDLPDHVENVS(1)AEDLELLR	S(-82.92)DLPDLPDHVENVS(82.92)AEDLELLR	By MS/MS	1
TGVEG_297150;TGME49_297150;TGGT1_297150	TGVEG_297150	MORN repeat-containing protein	N/A	0	S	3	4	409;409;409		0.502269	-0.0856527	0.137156	-0.222808	0.0879154	0.256598	-0.168682	1.27621	1.36043	1.35354	1.5378	1.41217	1.29718	1.45991	1.62456	1.57413	4	4	4	4	4	4	4	4	4	6.82993	1	98.175	98.1752	4.18349e-05	98.175	68.202	-0.46132	KGGTRPGMATGKREVSAEDWEGDQRKHKERR	REVS(1)AEDWEGDQRK	REVS(98.18)AEDWEGDQRK	By MS/MS	1
TGVEG_297150;TGME49_297150;TGGT1_297150	TGVEG_297150	MORN repeat-containing protein	N/A	0	S	2	3	44;44;44		0.864482	0.310718	0.303205	0.00751241	0.0879154	0.256598	-0.168682	0.800974	1.15175	1.09154	0.958668	0.582605	0.570833	0.585892	1.0085	1.42733	1	1	1	1	1	1	1	1	1	7.58378	1	111.85	111.851	0.000320624	111.85	74.238	0.89702	KAENGPQRGRNDRQGSDNAVDRSQVIYEGAY	QGS(1)DNAVDR	QGS(111.85)DNAVDR	By MS/MS	1
TGVEG_297150;TGME49_297150;TGGT1_297150	TGVEG_297150	MORN repeat-containing protein	N/A	0	S	3	2	312;312;312		1.57834	-0.543285	-0.273881	-0.269403	0.0879154	0.256598	-0.168682	0.247456	0.072279	0.409458	0.561886	0.804768	0.992393	0.516253	0.563013	0.458138	2	2	2	2	2	2	2	2	2	7.20868	0.999981	95.483	47.2951	0.00109413	95.483	59.165	-0.027505	SNSGKGEAEERSRKRSLFSVSRSHQSRKSAE	RS(1)LFSVSR	RS(47.3)LFS(-47.3)VS(-62.48)R	By MS/MS	1
TGVEG_305860;TGME49_305860;TGGT1_305860	TGVEG_305860	calcium-dependent protein kinase CDPK3	N/A	0	S	4	7	34;34;34		2.21321	0.414369	0.300811	0.113558	0.0114854	0.0543741	-0.0428886	3.98468	4.1268	3.86889	3.61415	3.58957	3.53354	3.60657	4.07558	3.95754	9	9	9	9	9	9	9	9	9	8.45381	0.980798	129.84	17.752	3.06207e-35	156.43	142.63	-0.0216	EKPDASLEKGGQSKGSAPSSGTGDSGKGTGS	GGQS(0.002)KGS(0.981)APS(0.965)S(0.049)GT(0.002)GDSGKGTGSPDTK	GGQS(-26.05)KGS(17.75)APS(14.57)S(-14.57)GT(-28.49)GDS(-41.75)GKGT(-58.41)GS(-69.19)PDT(-84.53)K	By MS/MS	1;2
TGVEG_305860;TGME49_305860;TGGT1_305860	TGVEG_305860	calcium-dependent protein kinase CDPK3	N/A	0	S	4	10	37;37;37		2.07892	0.401006	0.267764	0.133242	0.0114854	0.0543741	-0.0428886	2.07764	2.18556	1.95689	1.76503	1.65732	1.59472	1.78578	2.10052	1.93406	2	2	2	2	2	2	2	2	2	7.29994	0.965219	129.84	14.5654	2.29883e-29	129.84	117.09	-0.0216	DASLEKGGQSKGSAPSSGTGDSGKGTGSPDT	GGQS(0.002)KGS(0.981)APS(0.965)S(0.049)GT(0.002)GDSGKGTGSPDTK	GGQS(-26.05)KGS(17.75)APS(14.57)S(-14.57)GT(-28.49)GDS(-41.75)GKGT(-58.41)GS(-69.19)PDT(-84.53)K	By MS/MS	2
TGVEG_305860;TGME49_305860;TGGT1_305860	TGVEG_305860	calcium-dependent protein kinase CDPK3	N/A	0	S	3	6	38;38;38		1.70756	0.220317	-0.0335293	0.253846	0.0114854	0.0543741	-0.0428886	2.55362	2.7215	2.59466	2.34856	2.41092	2.44934	1.83983	2.59689	2.67152	3	3	3	3	3	3	3	3	3	8.01055	0.901762	74.123	10.8506	3.06207e-35	156.43	142.63	1.0546	ASLEKGGQSKGSAPSSGTGDSGKGTGSPDTK	GS(0.002)APS(0.074)S(0.902)GT(0.021)GDS(0.001)GKGTGSPDTK	GS(-27.47)APS(-10.85)S(10.85)GT(-16.39)GDS(-27.98)GKGT(-35.84)GS(-40.08)PDT(-48.71)K	By MS/MS	1;2
TGVEG_305860;TGME49_305860;TGGT1_305860	TGVEG_305860	calcium-dependent protein kinase CDPK3	N/A	0	S	3	11	43;43;43		0.340224	-0.104212	0.23562	-0.339833	0.0114854	0.0543741	-0.0428886	2.12514	2.31435	2.41263	2.2727	2.57549	2.31657	2.90446	2.53717	2.43	6	6	6	6	6	6	6	6	6	7.61117	0.995135	93.596	22.8783	2.22289e-21	155.46	134.23	-0.19159	GGQSKGSAPSSGTGDSGKGTGSPDTKRDSMP	GSAPS(0.01)S(0.207)GT(0.787)GDS(0.995)GKGTGSPDTK	GS(-32.57)APS(-19.08)S(-5.86)GT(5.86)GDS(22.88)GKGT(-36.74)GS(-40.88)PDT(-41.81)K	By MS/MS	1;2
TGVEG_305860;TGME49_305860;TGGT1_305860	TGVEG_305860	calcium-dependent protein kinase CDPK3	N/A	0	S	3	17	49;49;49		0.373917	0.130472	0.14962	-0.0191485	0.0114854	0.0543741	-0.0428886	1.09157	1.25531	0.769796	0.971424	0.863579	0.890255	1.07074	1.14474	0.958637	2	2	2	2	2	2	2	2	2	7.35763	0.948267	147.76	13.1336	1.48168e-17	147.76	134.47	-0.11725	SAPSSGTGDSGKGTGSPDTKRDSMPMTPGMY	GSAPSSGTGDSGKGT(0.046)GS(0.948)PDT(0.005)K	GS(-103.58)APS(-74.11)S(-70.09)GT(-45.91)GDS(-33.55)GKGT(-13.13)GS(13.13)PDT(-22.61)K	By MS/MS	1
TGVEG_305860;TGME49_305860;TGGT1_305860	TGVEG_305860	calcium-dependent protein kinase CDPK3	N/A	0	S	3	12	24;24;24		2.22801	0.41316	0.272615	0.140545	0.0114854	0.0543741	-0.0428886	2.34413	2.56118	2.32943	2.03436	1.99206	1.96884	2.338	2.3893	2.08579	3	3	3	3	3	3	3	3	3	7.39503	1	84.208	84.2082	2.13507e-18	154.69	134.9	-0.51345	PHSKHAGAAGEKPDASLEKGGQSKGSAPSSG	HAGAAGEKPDAS(1)LEK	HAGAAGEKPDAS(84.21)LEK	By MS/MS	1
TGVEG_305860;TGME49_305860;TGGT1_305860	TGVEG_305860	calcium-dependent protein kinase CDPK3	N/A	0	S	2	3	84;84;84		0.275009	-0.0476615	-0.191363	0.143702	0.0114854	0.0543741	-0.0428886	1.16053	1.12536	1.34425	1.26128	1.28218	1.22968	1.30367	1.00757	0.887814	3	3	3	3	3	3	3	3	3	7.11737	0.999969	89.484	45.0786	2.13599e-13	101.45	89.068	0.30164	KAHLSDRYQRVKKLGSGAYGEVLLCKDKLTG	LGS(1)GAYGEVLLCK	LGS(45.08)GAY(-45.08)GEVLLCK	By MS/MS	1
TGVEG_305860;TGME49_305860;TGGT1_305860	TGVEG_305860	calcium-dependent protein kinase CDPK3	N/A	0	S	4	4	11;11;11		1.74899	0.589916	0.40817	0.181746	0.0114854	0.0543741	-0.0428886	-0.17477	0.196592	0.131521	-0.661713	-0.613916	-0.340775	0.0246029	-0.2442	-0.172296	1	1	1	1	1	1	1	1	1	7.06021	1	106.11	64.6637	1.27828e-13	106.11	97.764	0.14676	_____MGCVHSKNPHSKHAGAAGEKPDASLE	NPHS(1)KHAGAAGEKPDASLEK	NPHS(64.66)KHAGAAGEKPDAS(-64.66)LEK	By MS/MS	1
TGVEG_305860;TGME49_305860;TGGT1_305860	TGVEG_305860	calcium-dependent protein kinase CDPK3	N/A	0	S	3	3	56;56;56		3.51703	-1.0015	-0.385468	-0.616029	0.0114854	0.0543741	-0.0428886	-0.294716	-0.373789	-0.419012	0.792658	0.545654	0.578663	0.205767	0.384977	0.169826	1	1	1	1	1	1	1	1	1	7.54152	0.999944	144.57	42.5067	8.4277e-10	144.57	126.91	-0.11773	GDSGKGTGSPDTKRDSMPMTPGMYITQQKAH	RDS(1)MPMTPGMYITQQK	RDS(42.51)MPMT(-42.51)PGMY(-88.82)IT(-106.2)QQK	By MS/MS	1
TGVEG_305860;TGME49_305860;TGGT1_305860	TGVEG_305860	calcium-dependent protein kinase CDPK3	N/A	0	S	2	9	118;118;118		1.87137	-0.360673	-0.141169	-0.219503	0.0114854	0.0543741	-0.0428886	0.197743	0.0620537	0.154059	0.425951	0.420391	0.64953	0.285381	0.411091	0.375893	1	1	1	1	1	1	1	1	1	7.29299	0.953271	98.3	13.9729	9.2824e-13	98.3	85.461	-0.054244	AIKIIKKSSVTTTSNSGALLDEVAVLKQLDH	SSVTT(0.001)T(0.007)S(0.038)NS(0.953)GALLDEVAVLK	S(-48.03)S(-48.03)VT(-34.92)T(-28.6)T(-21.41)S(-13.97)NS(13.97)GALLDEVAVLK	By MS/MS	1
TGVEG_310420;TGME49_310420;TGGT1_310420	TGVEG_310420	hypothetical protein	N/A	0	S	2	3	41;41;41		0.366238	0.430748	0.295365	0.135383	0.526157	-0.00558726	0.531744	5.45394	6.09448	4.71268	5.49868	4.96346	4.50671	5.24685	5.43069	5.17741	13	13	13	13	13	13	13	13	13	7.07631	1	85.554	85.5541	0.00109734	110.31	35.344	0.056824	NPEPAVPAAPVEKKESAVEQKKEETSEQPAQ	KES(1)AVEQKK	KES(85.55)AVEQKK	By MS/MS	1
TGVEG_310420;TGME49_310420;TGGT1_310420	TGVEG_310420	hypothetical protein	N/A	0	S	3	4	17;17;17		0.377351	0.0372079	-0.0647233	0.101931	0.526157	-0.00558726	0.531744	-0.267042	-0.235416	-0.216083	-0.208546	-0.34227	-0.27935	-0.491121	-0.308165	-0.22505	1	1	1	1	1	1	1	1	1	6.97699	0.735434	58.565	5.47348	0.000170609	58.565	45.933	0.51795	GNCLSGGAQPARESGSAASPEKPANPEPAVP	ES(0.056)GS(0.735)AAS(0.209)PEKPANPEPAVPAAPVEK	ES(-11.18)GS(5.47)AAS(-5.47)PEKPANPEPAVPAAPVEK	By MS/MS	1
TGVEG_310420;TGME49_310420;TGGT1_310420	TGVEG_310420	hypothetical protein	N/A	0	S	3	7	20;20;20		3.08086	0.472246	0.1862	0.286046	0.526157	-0.00558726	0.531744	4.26541	4.29826	4.26066	3.84471	3.70121	3.86167	3.75951	4.07002	4.13666	7	7	7	7	7	7	7	7	7	9.03096	0.989695	102.51	20.1	4.9247e-34	173.95	158.66	-0.0014806	LSGGAQPARESGSAASPEKPANPEPAVPAAP	ES(0.001)GS(0.01)AAS(0.99)PEKPANPEPAVPAAPVEK	ES(-31.94)GS(-20.1)AAS(20.1)PEKPANPEPAVPAAPVEK	By MS/MS	1
TGVEG_310930;TGME49_310930;TGGT1_310930	TGVEG_310930	hypothetical protein	N/A	0	S	3	6	182;182;182		0.0714607	-0.0242634	0.0255928	-0.0498562	-0.0131315	-0.0169341	0.00380262	2.98142	3.06076	3.27295	3.01679	3.08454	3.2866	3.01291	3.23235	3.21944	5	5	5	5	5	5	5	5	5	7.95392	0.995705	83.395	23.6515	7.54847e-05	92.932	83.733	0.22669	CAVESPAHFKLQTKESGVKAPSPRLFPCETL	LQT(0.004)KES(0.996)GVKAPS(1)PR	LQT(-23.65)KES(23.65)GVKAPS(58.45)PR	By MS/MS	1;2
TGVEG_310930;TGME49_310930;TGGT1_310930	TGVEG_310930	hypothetical protein	N/A	0	S	4	12	188;188;188		1.07022	0.136638	0.17358	-0.0369415	-0.0131315	-0.0169341	0.00380262	3.92666	4.05644	4.07223	3.80853	3.89856	3.93832	4.05808	4.11722	3.99084	9	9	9	9	9	9	9	9	9	8.70135	1	92.932	83.132	7.54847e-05	99.668	79.083	0.0088528	AHFKLQTKESGVKAPSPRLFPCETLYEVTSQ	LQT(0.009)KES(0.991)GVKAPS(1)PR	LQT(-20.36)KES(20.36)GVKAPS(83.13)PR	By MS/MS	1;2
TGVEG_310930;TGME49_310930;TGGT1_310930	TGVEG_310930	hypothetical protein	N/A	0	S	3	6	31;31;31		1.17074	0.238954	0.0913426	0.147611	-0.0131315	-0.0169341	0.00380262	-0.878527	-0.923263	-0.971335	-1.34481	-1.04476	-1.10041	-0.996229	-1.22726	-0.992464	1	1	1	1	1	1	1	1	1	7.41182	0.962596	62.469	14.0776	0.00121564	62.469	40.793	0.016066	LAVLKSVEGRLGQYPSRTLSPRSQSSGVDRS	LGQYPS(0.963)RT(0.047)LS(0.991)PR	LGQY(-40.37)PS(14.08)RT(-14.08)LS(20.15)PR	By MS/MS	2
TGVEG_310930;TGME49_310930;TGGT1_310930	TGVEG_310930	hypothetical protein	N/A	0	S	3	10	35;35;35		1.17074	0.238954	0.0913426	0.147611	-0.0131315	-0.0169341	0.00380262	-0.878527	-0.923263	-0.971335	-1.34481	-1.04476	-1.10041	-0.996229	-1.22726	-0.992464	1	1	1	1	1	1	1	1	1	7.41182	0.990734	62.469	20.1544	0.00121564	62.469	40.793	0.016066	KSVEGRLGQYPSRTLSPRSQSSGVDRSRARV	LGQYPS(0.963)RT(0.047)LS(0.991)PR	LGQY(-40.37)PS(14.08)RT(-14.08)LS(20.15)PR	By MS/MS	2
TGVEG_310930;TGME49_310930;TGGT1_310930	TGVEG_310930	hypothetical protein	N/A	0	S	3	4	73;73;73		0.681517	-0.179632	-0.0385971	-0.141035	-0.0131315	-0.0169341	0.00380262	1.19265	1.39169	1.53511	1.49237	1.47928	1.6867	1.44536	1.59059	1.50661	3	3	3	3	3	3	3	3	3	7.65792	0.999969	65.374	45.1446	0.00154866	65.374	49.025	-0.0058254	DPGKRGAGNRPRNLPSKGEKPSRSAHKSGST	NLPS(1)KGEKPSR	NLPS(45.14)KGEKPS(-45.14)R	By MS/MS	1
TGVEG_310930;TGME49_310930;TGGT1_310930	TGVEG_310930	hypothetical protein	N/A	0	S	3	3	87;87;87		0.569868	0.134136	0.238083	-0.103947	-0.0131315	-0.0169341	0.00380262	0.328764	0.661905	0.444982	0.297318	0.419043	0.316885	0.940485	0.490152	0.316856	1	1	1	1	1	1	1	1	1	7.13056	0.51858	80.236	5.46036	5.67632e-07	80.236	67.444	0.86249	PSKGEKPSRSAHKSGSTSSVDQFNNGPGANR	S(0.105)GS(0.519)T(0.105)S(0.124)S(0.147)VDQFNNGPGANRK	S(-6.94)GS(5.46)T(-6.94)S(-6.21)S(-5.46)VDQFNNGPGANRK	By MS/MS	1
TGVEG_310930;TGME49_310930;TGGT1_310930	TGVEG_310930	hypothetical protein	N/A	0	S	3	5	89;89;89		1.41893	-0.28624	-0.30179	0.01555	-0.0131315	-0.0169341	0.00380262	0.317598	0.470552	0.474136	0.756185	0.553326	0.811495	0.37532	0.348516	0.4918	1	1	1	1	1	1	1	1	1	7.06539	0.944668	69.704	13.5728	4.63105e-05	69.704	59.089	0.069105	KGEKPSRSAHKSGSTSSVDQFNNGPGANRKH	S(0.007)GS(0.023)T(0.087)S(0.945)S(0.938)VDQFNNGPGANRK	S(-24.96)GS(-19.43)T(-13.02)S(13.57)S(13.02)VDQFNNGPGANRK	By MS/MS	2
TGVEG_310930;TGME49_310930;TGGT1_310930	TGVEG_310930	hypothetical protein	N/A	0	S	3	6	90;90;90		1.41893	-0.28624	-0.30179	0.01555	-0.0131315	-0.0169341	0.00380262	0.317598	0.470552	0.474136	0.756185	0.553326	0.811495	0.37532	0.348516	0.4918	1	1	1	1	1	1	1	1	1	7.06539	0.938367	69.704	13.0227	4.63105e-05	69.704	59.089	0.069105	GEKPSRSAHKSGSTSSVDQFNNGPGANRKHG	S(0.007)GS(0.023)T(0.087)S(0.945)S(0.938)VDQFNNGPGANRK	S(-24.96)GS(-19.43)T(-13.02)S(13.57)S(13.02)VDQFNNGPGANRK	By MS/MS	2
TGVEG_310930;TGME49_310930;TGGT1_310930	TGVEG_310930	hypothetical protein	N/A	0	S	3	6	306;306;306		0.890912	-0.0978025	0.0581404	-0.155943	-0.0131315	-0.0169341	0.00380262	0.971788	0.973103	0.87463	1.00059	1.11647	0.995872	1.16172	1.0655	1.06013	3	3	3	3	3	3	3	3	3	7.27784	0.776284	70.145	5.4435	7.35883e-07	77.509	65.096	-0.20434	SDGRGASSQRSRDEASNSGEPPSQSKPSQLS	S(0.002)RDEAS(0.776)NS(0.222)GEPPSQSKPSQLSK	S(-26.84)RDEAS(5.44)NS(-5.44)GEPPS(-35.36)QS(-35.36)KPS(-52.28)QLS(-60.76)K	By MS/MS	1
TGVEG_310930;TGME49_310930;TGGT1_310930	TGVEG_310930	hypothetical protein	N/A	0	S	3	4	350;350;350		1.1409	-0.326695	-0.408461	0.0817655	-0.0131315	-0.0169341	0.00380262	0.842798	0.94694	0.660589	0.932625	1.24151	1.25628	0.605404	0.67761	0.922016	1	1	1	1	1	1	1	1	1	7.13261	1	42.425	42.4248	0.0164097	42.425	25.194	-0.61497	RAADIDLSSDVRVGASLKGGKGGKGDAEGDN	VGAS(1)LKGGK	VGAS(42.42)LKGGK	By MS/MS	1
TGVEG_311360;TGME49_311360;TGGT1_311360	TGVEG_311360	protein kinase G AGC kinase family member PKG	N/A	0	S	2	9	129;129;129		1.863	0.198099	0.255566	-0.0574671	0.0964108	0.11462	-0.0182095	0.0536213	0.0543194	0.0111694	-0.133923	-0.0956802	-0.245585	0.298086	0.0864773	-0.0930519	2	2	2	2	2	2	2	2	2	7.42346	1	68.411	68.4109	3.15028e-05	83.229	69.606	0.0047467	QEDDLKREAPNQDVPSEAPEGPKEKPGGDRK	EAPNQDVPS(1)EAPEGPK	EAPNQDVPS(68.41)EAPEGPK	By MS/MS	1
TGVEG_311360;TGME49_311360;TGGT1_311360	TGVEG_311360	protein kinase G AGC kinase family member PKG	N/A	0	S	2	8	105;105;105		1.56714	0.209216	0.286025	-0.0768083	0.0964108	0.11462	-0.0182095	2.94422	3.00133	3.10602	2.88338	2.78791	2.75262	3.14582	3.10272	3.03346	5	5	5	5	5	5	5	5	5	7.60983	0.997932	83.877	26.8347	3.86901e-28	164.22	136.81	0.41584	VTEKKDTRETLAGMNSPKTLEAEAQEDDLKR	ET(0.002)LAGMNS(0.998)PK	ET(-26.83)LAGMNS(26.83)PK	By MS/MS	1
TGVEG_311360;TGME49_311360;TGGT1_311360	TGVEG_311360	protein kinase G AGC kinase family member PKG	N/A	0	S	3	29	52;52;52		0.202893	0.104807	0.0880369	0.01677	0.0964108	0.11462	-0.0182095	-1.09028	-0.996132	-1.00378	-1.33267	-1.33105	-0.740889	-1.03147	-1.12333	-0.985714	1	1	1	1	1	1	1	1	1	7.90555	0.863548	133.39	8.01576	6.07358e-40	133.39	122.19	-0.11107	DETSATGAAEEASRNSLARVDGTRASAAELE	QTVAASAPPGAAGDETSATGAAEEAS(0.136)RNS(0.864)LAR	QT(-129.85)VAAS(-113.45)APPGAAGDET(-56.17)S(-51.06)AT(-40.57)GAAEEAS(-8.02)RNS(8.02)LAR	By MS/MS	1
TGVEG_311360;TGME49_311360;TGGT1_311360	TGVEG_311360	protein kinase G AGC kinase family member PKG	N/A	0	S	3	7	62;62;62		0.480264	-0.13582	0.115061	-0.250881	0.0964108	0.11462	-0.0182095	0.723343	1.08057	0.809689	1.01136	1.10742	0.902269	1.15152	1.0336	1.18112	4	4	4	4	4	4	4	4	4	7.30131	0.99482	120.9	22.8344	4.7162e-05	124.45	77.657	-0.083903	EASRNSLARVDGTRASAAELERAPDGVCPDR	VDGT(0.005)RAS(0.995)AAELER	VDGT(-22.83)RAS(22.83)AAELER	By MS/MS	1
TGVEG_313290;TGME49_313290;TGGT1_313290	TGVEG_313290	MORN repeat-containing protein	N/A	0	S	2	10	427;427;427		0.102117	-0.0223204	0.165334	-0.187654	0.222247	0.152738	0.0695095	0.540358	0.549603	0.360828	0.560903	0.408205	0.548641	0.879829	0.607872	0.526051	2	2	2	2	2	2	2	2	2	7.78204	1	117.2	117.203	3.43533e-05	117.2	105.28	0.25201	GVLHGKAGAAPEFHASPQ_____________	AGAAPEFHAS(1)PQ	AGAAPEFHAS(117.2)PQ	By MS/MS	1
TGVEG_313290;TGME49_313290;TGGT1_313290	TGVEG_313290	MORN repeat-containing protein	N/A	0	S	3	8	21;21;21		0.21331	-0.0548865	-0.115669	0.0607821	0.222247	0.152738	0.0695095	0.17861	0.0491924	-0.0956459	-0.00403595	0.094244	0.206608	0.127687	-0.138166	-0.039711	2	2	2	2	2	2	2	2	2	7.60604	0.969317	99.357	14.9949	1.90441e-15	99.357	94.008	0.0095233	STANETTKKPAQSAPSGLSQQSQQPAEHAVS	KPAQS(0.031)APS(0.969)GLS(1)QQS(1)QQPAEHAVSLR	KPAQS(-14.99)APS(14.99)GLS(36.5)QQS(46.25)QQPAEHAVS(-46.25)LR	By MS/MS	3
TGVEG_313290;TGME49_313290;TGGT1_313290	TGVEG_313290	MORN repeat-containing protein	N/A	0	S	3	11	24;24;24		0.608378	-0.0939636	-0.120389	0.026425	0.222247	0.152738	0.0695095	0.488918	0.390125	0.343924	0.396332	0.52998	0.578547	0.525902	0.288801	0.328989	3	3	3	3	3	3	3	3	3	7.60604	0.999783	99.357	36.5042	1.90441e-15	99.357	94.008	0.0095233	NETTKKPAQSAPSGLSQQSQQPAEHAVSLRV	KPAQS(0.031)APS(0.969)GLS(1)QQS(1)QQPAEHAVSLR	KPAQS(-14.99)APS(14.99)GLS(36.5)QQS(46.25)QQPAEHAVS(-46.25)LR	By MS/MS	1;3
TGVEG_313290;TGME49_313290;TGGT1_313290	TGVEG_313290	MORN repeat-containing protein	N/A	0	S	3	14	27;27;27		0.21331	-0.0548865	-0.115669	0.0607821	0.222247	0.152738	0.0695095	0.17861	0.0491924	-0.0956459	-0.00403595	0.094244	0.206608	0.127687	-0.138166	-0.039711	2	2	2	2	2	2	2	2	2	7.60604	0.999971	99.357	46.2536	1.90441e-15	99.357	94.008	0.0095233	TKKPAQSAPSGLSQQSQQPAEHAVSLRVAGT	KPAQS(0.031)APS(0.969)GLS(1)QQS(1)QQPAEHAVSLR	KPAQS(-14.99)APS(14.99)GLS(36.5)QQS(46.25)QQPAEHAVS(-46.25)LR	By MS/MS	3
TGVEG_313290;TGME49_313290;TGGT1_313290	TGVEG_313290	MORN repeat-containing protein	N/A	0	S	4	23	36;36;36		1.55151	-0.328039	-0.0994689	-0.22857	0.222247	0.152738	0.0695095	0.167244	0.190298	0.365723	0.44017	0.568817	0.698395	0.509952	0.545282	0.353741	3	3	3	3	3	3	3	3	3	7.14666	1	179.66	84.8567	4.91443e-41	179.66	159.73	-0.015992	SGLSQQSQQPAEHAVSLRVAGTGGHSPTENT	KPAQSAPSGLSQQSQQPAEHAVS(1)LR	KPAQS(-146.84)APS(-132)GLS(-116.95)QQS(-84.86)QQPAEHAVS(84.86)LR	By MS/MS	1
TGVEG_313290;TGME49_313290;TGGT1_313290	TGVEG_313290	MORN repeat-containing protein	N/A	0	S	2	8	46;46;46		0.0638605	-0.0197201	0.162411	-0.182131	0.222247	0.152738	0.0695095	2.19345	2.15272	2.02295	2.01974	2.32808	2.08046	2.35464	2.25376	2.30712	5	5	5	5	5	5	5	5	5	8.20994	0.999705	266.27	35.5778	3.37631e-79	266.27	225.77	-0.0078995	AEHAVSLRVAGTGGHSPTENTERQCSPTASV	VAGTGGHS(1)PTENTER	VAGT(-47.42)GGHS(35.58)PT(-35.58)ENT(-89.45)ER	By MS/MS	1;2
TGVEG_316540;TGME49_316540;TGGT1_316540	TGVEG_316540	IMC sub-compartment protein ISP3	N/A	0	S	4	21	102;102;102		0.562449	-0.266508	0.159176	-0.425683	0.0947056	0.134041	-0.0393359	-2.07399	-1.99779	-1.7761	-1.32363	-1.75271	-1.97202	-1.58548	-1.32499	-1.66036	1	1	1	1	1	1	1	1	1	6.98313	0.712234	62.401	4.46739	7.02454e-06	62.401	53.789	0.010244	LDDIAAVLYGSDPRSSECADSKMLRNPCVVG	VRPIQLDDIAAVLY(0.012)GS(0.013)DPRS(0.255)S(0.712)ECADS(0.008)K	VRPIQLDDIAAVLY(-17.8)GS(-17.36)DPRS(-4.47)S(4.47)ECADS(-19.36)K	By MS/MS	1
TGME49_207460	TGME49_207460	Rab5B protein	N/A	0	S	2	7	25		2.04544	0.401639	0.182702	0.218938	0.05815	0.123374	-0.0652237	1.54265	1.41431	1.51478	1.22866	1.06704	0.971123	1.15386	1.32984	1.33122	3	3	3	3	3	3	3	3	3	7.50255	0.999805	181.6	37.1979	6.03391e-27	181.6	153.3	-0.070954	SAGGESQLRMTNAGGSLDDGFSERLNLEAKI	MTNAGGS(1)LDDGFSER	MT(-37.2)NAGGS(37.2)LDDGFS(-53.16)ER	By MS/MS	1
TGVEG_285980;TGME49_285980;TGGT1_285980A	TGVEG_285980	glucosephosphate-mutase GPM1	N/A	0	S	3	7	18;18;35		0.224541	0.0401656	0.592873	-0.552707	0.130065	0.122009	0.00805664	1.20119	1.31411	1.19807	1.3126	1.15938	1.1209	1.86221	1.76491	1.74438	3	3	3	3	3	3	3	3	3	7.05208	0.999942	114.96	42.38	5.79808e-05	114.96	88.192	-0.49424	AKASRMRTKEEACRGSANPSHKGLPADQILS	EEACRGS(1)ANPSHK	EEACRGS(42.38)ANPS(-42.38)HK	By MS/MS	1
TGVEG_285980;TGME49_285980;TGGT1_285980A	TGVEG_285980	glucosephosphate-mutase GPM1	N/A	0	S	4	16	146;146;163		0.359309	0.0810801	0.080581	0.00049909	0.130065	0.122009	0.00805664	3.90104	3.79433	3.64064	3.58623	3.763	3.74355	3.87247	3.77827	3.68378	20	20	20	20	20	20	20	20	20	8.78721	0.987133	128.82	18.8491	8.64077e-33	146	118.07	-0.14807	ERENGICFGGFLLTASHNPGGIDEDFGVKYD	ERENGICFGGFLLT(0.013)AS(0.987)HNPGGIDEDFGVK	ERENGICFGGFLLT(-18.85)AS(18.85)HNPGGIDEDFGVK	By MS/MS	1
TGVEG_299970;TGME49_299970	TGVEG_299970	tetratricopeptide repeat-containing protein	N/A	0	S	3	3	141;141		0.638378	-0.264418	-0.544696	0.280277	0.0736745	0.0114358	0.0622387	3.38546	3.3755	3.38776	3.96282	3.31625	3.6629	2.43896	3.39985	3.46907	2	2	2	2	2	2	2	2	2	8.38374	0.81599	90.718	6.46913	2.42813e-06	120.71	100.95	0.074308	SEAGRGTEGESCRAASTCGDCDREASFSKAE	AAS(0.816)T(0.184)CGDCDREASFSK	AAS(6.47)T(-6.47)CGDCDREAS(-44.8)FS(-55.59)K	By MS/MS	1
TGVEG_299970;TGME49_299970	TGVEG_299970	tetratricopeptide repeat-containing protein	N/A	0	S	2	11	165;165		2.50132	0.128915	0.0445194	0.0843951	0.0736745	0.0114358	0.0622387	0.25411	0.216789	0.249079	0.0874329	0.143084	0.102718	-0.0945549	0.351715	0.209633	1	1	1	1	1	1	1	1	1	7.53584	0.99912	226.23	31.1747	2.18182e-76	226.23	207.37	-0.66078	ASFSKAEICSASTALSVGGGSSSRLQSEELQ	AEICSAST(0.001)ALS(0.999)VGGGSSSR	AEICS(-55.86)AS(-39.55)T(-31.17)ALS(31.17)VGGGS(-53.46)S(-67.13)S(-80.5)R	By MS/MS	1
TGVEG_299970;TGME49_299970	TGVEG_299970	tetratricopeptide repeat-containing protein	N/A	0	S	2	16	170;170		0.239878	0.0577901	0.10213	-0.0443401	0.0736745	0.0114358	0.0622387	1.53171	1.40586	1.33006	1.21702	1.42133	1.45591	1.4452	1.48765	1.4678	2	2	2	2	2	2	2	2	2	7.83853	0.876286	229.35	8.70072	1.51277e-76	229.35	215	-0.2513	AEICSASTALSVGGGSSSRLQSEELQDVSFE	AEICSASTALSVGGGS(0.876)S(0.118)S(0.006)R	AEICS(-120.37)AS(-106.81)T(-92.61)ALS(-66.94)VGGGS(8.7)S(-8.7)S(-22)R	By MS/MS	1
TGVEG_299970;TGME49_299970;TGGT1_299970	TGVEG_299970	tetratricopeptide repeat-containing protein	N/A	0	S	3	7	233;233;48		1.36208	0.502686	0.556182	-0.0534957	0.0736745	0.0114358	0.0622387	-1.76306	-1.597	-1.31586	-2.24429	-1.8559	-2.08379	-1.64646	-1.43576	-1.43321	1	1	1	1	1	1	1	1	1	6.96129	0.764694	83.319	5.69415	2.81114e-11	90.559	79.278	-0.12411	PRSGLGAGRFFQSSSSSLALEAAAASTEESG	FFQS(0.037)S(0.124)S(0.361)S(0.765)S(0.713)LALEAAAASTEESGALLTAK	FFQS(-15.64)S(-10.22)S(-4.63)S(5.69)S(4.63)LALEAAAAS(-40.58)T(-44.84)EES(-47.39)GALLT(-67.8)AK	By MS/MS	2
TGVEG_299970;TGME49_299970;TGGT1_299970	TGVEG_299970	tetratricopeptide repeat-containing protein	N/A	0	S	3	8	234;234;49		0.687343	0.310323	0.375155	-0.0648327	0.0736745	0.0114358	0.0622387	-1.20956	-0.940361	-0.660076	-1.47919	-1.02752	-1.23425	-0.905239	-0.969505	-0.740749	2	2	2	2	2	2	2	2	2	7.28612	0.71251	83.319	4.62939	1.40714e-08	83.319	75.695	-0.12411	RSGLGAGRFFQSSSSSLALEAAAASTEESGA	FFQS(0.037)S(0.124)S(0.361)S(0.765)S(0.713)LALEAAAASTEESGALLTAK	FFQS(-15.64)S(-10.22)S(-4.63)S(5.69)S(4.63)LALEAAAAS(-40.58)T(-44.84)EES(-47.39)GALLT(-67.8)AK	By MS/MS	2
TGVEG_299970;TGME49_299970	TGVEG_299970	tetratricopeptide repeat-containing protein	N/A	0	S	3	7	26;26		1.53523	0.10689	0.0574716	0.0494188	0.0736745	0.0114358	0.0622387	1.8114	1.78141	1.76049	1.67614	1.72762	1.62887	1.81441	1.77313	1.61751	4	4	4	4	4	4	4	4	4	8.23724	0.999881	191.9	39.2635	1.82858e-43	191.9	175.57	-0.42971	RHYGYSSMRTGPGGDSPLHADASLCGCPRTH	TGPGGDS(1)PLHADASLCGCPR	T(-39.26)GPGGDS(39.26)PLHADAS(-67.59)LCGCPR	By MS/MS	1
TGGT1_204050;TGVEG_204050;TGME49_204050	TGGT1_204050	subtilisin SUB1	HMM: MGSSHAIVACAALIVLLSTNARGL, NN: MGSSHAIVACAALIVLLSTNARGL	0	T	3	12	717;739;683		1.14588	-0.186392	0.123262	-0.309654	-0.228734	-0.016264	-0.21247	0.131548	0.282934	0.391714	0.451469	0.435221	0.478684	0.610596	0.624414	0.500149	1	1	1	1	1	1	1	1	1	7.39429	0.936418	96.016	12.621	6.17837e-06	96.016	73.582	0.016365	SSPRSGSQPKPPQDNTTTPKMPSLSSPPTEH	SGSQPKPPQDNT(0.936)T(0.051)T(0.012)PK	S(-51.23)GS(-51.78)QPKPPQDNT(12.62)T(-12.62)T(-18.8)PK	By MS/MS	1
TGVEG_207830;TGME49_207830;TGGT1_207830	TGVEG_207830	MORN repeat-containing protein	N/A	0	T	2	11	365;365;365		2.32881	0.251736	0.363464	-0.111729	-0.122822	-0.0790361	-0.0437864	-0.32951	-0.318781	-0.231689	-0.570145	-0.582594	-0.482449	-0.142277	-0.135346	-0.267172	1	1	1	1	1	1	1	1	1	6.87493	0.577484	50.077	1.45491	0.0305735	50.077	33.164	-0.27344	VLETKETEGQSKVPSTQ______________	ETEGQS(0.009)KVPS(0.413)T(0.577)Q	ET(-43.13)EGQS(-17.89)KVPS(-1.45)T(1.45)Q	By MS/MS	1
TGVEG_207830;TGME49_207830;TGGT1_207830	TGVEG_207830	MORN repeat-containing protein	N/A	0	T	5	11	31;31;31		1.74301	-0.474402	-0.319504	-0.154898	-0.122822	-0.0790361	-0.0437864	0.612314	0.357861	0.534555	1.14634	0.81061	0.970989	0.850861	0.735457	0.383106	1	1	1	1	1	1	1	1	1	7.55687	0.540429	49.022	0.7041	9.75539e-05	49.022	42.862	-0.13163	SPEDKREANDKPQLSTGHAEALPGVVAAGGA	REANDKPQLS(0.46)T(0.54)GHAEALPGVVAAGGAQDSSDAK	REANDKPQLS(-0.7)T(0.7)GHAEALPGVVAAGGAQDS(-45.79)S(-46.96)DAK	By MS/MS	1
TGVEG_209450;TGME49_209450;TGGT1_209450	TGVEG_209450	TLD protein	N/A	0	T	3	6	568;568;568		0.132436	0.0315005	0.095644	-0.0641435	0.0409857	0.121651	-0.0806656	0.10623	0.0216026	0.282549	0.186157	0.0458298	0.0838928	0.247259	0.14859	0.206963	1	1	1	1	1	1	1	1	1	7.89854	0.720808	52.143	6.43987	2.76631e-24	151.37	136.4	-0.28406	RANSLQNLQRSPSLDTLCQSTGGWRGDGPLD	S(0.024)PS(0.164)LDT(0.721)LCQS(0.046)T(0.046)GGWRGDGPLDGFSK	S(-14.73)PS(-6.44)LDT(6.44)LCQS(-12)T(-12)GGWRGDGPLDGFS(-33.87)K	By MS/MS	1
TGME49_211630;TGGT1_211630;TGVEG_211630	TGME49_211630	hypothetical protein	N/A	0	T	4	4	44;44;44		0.899531	-0.268096	-0.123246	-0.14485	0.310721	0.379199	-0.0684776	0.745377	0.711727	0.857395	0.788994	1.09377	1.23602	0.989668	0.919384	0.839998	3	3	3	3	3	3	3	3	3	7.60551	1	66.246	66.2462	6.75839e-05	112.34	89.018	0.40313	EIMAQRRAASLRRIETAKHEALQKLKTSRAL	RIET(1)AKHEALQK	RIET(66.25)AKHEALQK	By MS/MS	1
TGME49_211630;TGGT1_211630;TGVEG_211630	TGME49_211630	hypothetical protein	N/A	0	T	2	7	26;26;26		0.419723	0.121321	0.0719585	0.0493628	0.310721	0.379199	-0.0684776	2.17912	2.14376	1.8334	2.02451	1.93631	1.83149	1.97318	2.10205	1.93296	5	5	5	5	5	5	5	5	5	7.87679	0.787972	63.421	5.94424	7.905e-68	251.81	223.18	0.31067	IRETHPPSKLETSDSTEAEIMAQRRAASLRR	LET(0.003)S(0.009)DS(0.2)T(0.788)EAEIMAQR	LET(-24.76)S(-19.47)DS(-5.94)T(5.94)EAEIMAQR	By MS/MS	1
TGVEG_212210;TGME49_212210;TGGT1_212210	TGVEG_212210	hypothetical protein	N/A	0	T	2	3	160;160;160		1.97224	-0.386506	-0.179488	-0.207017	0.350564	0.252021	0.0985432	1.10006	0.888617	1.09837	1.3253	1.42823	1.49302	1.05361	1.29853	1.35596	10	10	10	10	10	10	10	10	10	7.76063	0.928666	71.678	12.8655	3.28843e-14	127.41	108.83	0.20492	LTTSFDGVSELFRSLTQESSAVATEACAETQ	S(0.048)LT(0.929)QES(0.018)S(0.005)AVATEACAETQEK	S(-12.87)LT(12.87)QES(-17.16)S(-22.41)AVAT(-38.88)EACAET(-60.01)QEK	By MS/MS	1;2
TGVEG_219710;TGGT1_219710	TGVEG_219710	hypothetical protein	N/A	0	T	3	27	1136;1136		0.459792	-0.107896	-0.00928879	-0.0986067	0.106229	0.108486	-0.00225703	1.40362	1.24898	1.54449	1.61035	1.4856	1.42483	1.59202	1.49369	1.40719	3	3	3	3	3	3	3	3	3	8.16322	0.871572	165.12	11.4584	5.60673e-37	165.12	144.36	-0.066267	APPLASQAGASGVSTTPRSKEEASREILMRL	SEALVRPAAVSAPPLASQAGAS(0.004)GVS(0.062)T(0.062)T(0.872)PR	S(-130.98)EALVRPAAVS(-86.91)APPLAS(-48.95)QAGAS(-23.58)GVS(-11.46)T(-11.46)T(11.46)PR	By MS/MS	1
TGVEG_219710;TGGT1_219710;TGME49_219710	TGVEG_219710	hypothetical protein	N/A	0	T	2	8	1559;1559;1559		1.48222	0.225586	0.239568	-0.0139821	0.106229	0.108486	-0.00225703	-0.861776	-0.785263	-0.681963	-1.09667	-0.961258	-0.947828	-0.515717	-0.858097	-0.913242	1	1	1	1	1	1	1	1	1	NaN	0.71333	78.69	4.35187	6.77769e-07	78.69	64.258	1.9301	ECQAPLQRQNSLSAETVDSMRQNLAALEEGL	QNS(0.022)LS(0.262)AET(0.713)VDS(0.003)MR	QNS(-15.08)LS(-4.35)AET(4.35)VDS(-24.35)MR	By MS/MS	1
TGVEG_223940;TGGT1_223940;TGME49_223940	TGVEG_223940	GAP45;GAP45 protein	N/A	0	T	3	14	171;171;171		1.00327	-0.0726503	0.000347773	-0.072998	0.571422	0.404357	0.167065	3.25575	3.32407	3.21359	3.32739	3.35879	3.32517	3.27672	3.43628	3.2994	10	10	10	10	10	10	10	10	10	7.77685	0.765006	156.73	8.42457	9.54517e-22	156.73	142.36	0.13465	EKYDKLASPEDSASETTMATQPQKVAEHSSA	YDKLAS(0.038)PEDS(0.956)AS(0.13)ET(0.765)T(0.111)MATQPQK	Y(-119.04)DKLAS(-16.28)PEDS(16.28)AS(-8.42)ET(8.42)T(-8.42)MAT(-40.44)QPQK	By MS/MS	2;3
TGVEG_223940;TGGT1_223940;TGME49_223940	TGVEG_223940	GAP45;GAP45 protein	N/A	0	T	2	12	172;172;172		0.329695	-0.0295296	0.0596663	-0.0891959	0.571422	0.404357	0.167065	2.95252	3.03695	2.92088	2.97594	3.01902	3.00396	3.06498	3.11792	2.99503	10	10	10	10	10	10	10	10	10	8.14965	0.84358	115.56	10.1655	1.9964e-09	116	95.413	-0.074938	KYDKLASPEDSASETTMATQPQKVAEHSSAA	LAS(0.002)PEDS(0.004)AS(0.026)ET(0.081)T(0.844)MAT(0.043)QPQK	LAS(-25.73)PEDS(-22.99)AS(-15.17)ET(-10.17)T(10.17)MAT(-12.92)QPQK	By MS/MS	1;2;3
TGVEG_223940;TGGT1_223940	TGVEG_223940	GAP45;GAP45 protein	N/A	0	T	3	18	197;197		0.916694	0.305036	0.382193	-0.0771573	0.571422	0.404357	0.167065	-1.11749	-1.15119	-0.715874	-1.42047	-1.1859	-1.2933	-1.02545	-0.746403	-0.981232	1	1	1	1	1	1	1	1	1	7.75098	0.590576	47.803	0	0.000390836	47.803	39.77	-0.43216	EHSSAAVTDRSVVGYTVTPCDMAAIDETAKY	VAEHS(0.02)S(0.044)AAVT(0.595)DRS(0.594)VVGY(0.566)T(0.591)VT(0.591)PCDMAAIDETAK	VAEHS(-17.19)S(-12.77)AAVT(0)DRS(0)VVGY(-0.42)T(0)VT(0)PCDMAAIDET(-35.34)AK	By MS/MS	3
TGVEG_223940;TGGT1_223940	TGVEG_223940	GAP45;GAP45 protein	N/A	0	T	2	8	199;199		0.978688	0.120902	0.118753	0.00214895	0.571422	0.404357	0.167065	0.328905	0.359398	0.49494	0.219667	0.308765	0.292103	0.279911	0.59354	0.303345	4	4	4	4	4	4	4	4	4	7.78345	0.993409	85.937	21.958	2.72764e-09	85.937	77.275	-2.032	SSAAVTDRSVVGYTVTPCDMAAIDETAKYLS	SVVGYT(0.006)VT(0.993)PCDMAAIDETAK	S(-51.1)VVGY(-36.17)T(-21.96)VT(21.96)PCDMAAIDET(-48.25)AK	By MS/MS	1;3
TGVEG_223940;TGGT1_223940	TGVEG_223940	GAP45;GAP45 protein	N/A	0	T	3	18	209;209		0.366007	-0.108512	-0.107416	-0.00109609	0.571422	0.404357	0.167065	-0.232243	-0.468187	-0.0486584	-0.181801	-0.144819	-0.0969334	-0.134262	-0.122555	-0.488983	1	1	1	1	1	1	1	1	1	6.99416	0.991068	76.294	20.6317	1.41566e-06	76.294	69.791	-0.74952	VGYTVTPCDMAAIDETAKYLSKRCGCDLGDQ	SVVGYTVTPCDMAAIDET(0.991)AKYLS(0.009)K	S(-66.67)VVGY(-62.41)T(-52.26)VT(-38.48)PCDMAAIDET(20.63)AKY(-36.64)LS(-20.63)K	By MS/MS	1
TGVEG_223940;TGGT1_223940;TGME49_223940	TGVEG_223940	GAP45;GAP45 protein	N/A	0	T	3	10	189;189;189		1.11905	0.173285	0.102918	0.0703672	0.571422	0.404357	0.167065	1.66741	1.72884	1.86395	1.66699	1.52487	1.54849	1.66825	1.7353	1.64555	9	9	9	9	9	9	9	9	9	7.74262	0.99966	94.717	35.4228	1.18292e-07	94.717	79.926	-0.029291	ATQPQKVAEHSSAAVTDRSVVGYTVTPCDMA	VAEHSSAAVT(1)DR	VAEHS(-42.78)S(-35.42)AAVT(35.42)DR	By MS/MS	1;2;3
TGVEG_226700;TGGT1_226700	TGVEG_226700	putative nuclease	N/A	0	T	5	14	422;422		0.933704	0.207519	-0.0773951	0.284914	0.0503616	0.00721296	0.0431487	-0.601877	-0.327894	-0.501087	-0.554369	-0.771681	-0.727365	-0.994921	-0.770788	-0.519892	2	2	2	2	2	2	2	2	2	6.91691	1	51.566	51.5662	2.42779e-10	87.511	80.094	-0.24387	EKKDEERDEEADFECTPQQHGRKKKRNRKRR	KDEERDEEADFECT(1)PQQHGR	KDEERDEEADFECT(51.57)PQQHGR	By MS/MS	1
TGGT1_228750;TGVEG_228750	TGGT1_228750	calcium dependent protein kinase CDPK7	N/A	0	T	3	13	591;591		0.855251	0.112052	-0.0137011	0.125753	-0.189143	-0.220523	0.0313797	-0.765812	-0.820541	-0.625542	-0.881876	-0.847687	-0.818489	-0.899862	-0.762827	-0.926466	2	2	2	2	2	2	2	2	2	7.79705	0.990707	120.34	22.7857	1.30018e-27	120.34	109.14	-0.076876	VVRAASPRAETQENETGLEELGEGTTPGGDA	AAS(0.003)PRAET(0.005)QENET(0.991)GLEELGEGTTPGGDAGR	AAS(-24.55)PRAET(-22.79)QENET(22.79)GLEELGEGT(-33.28)T(-38.57)PGGDAGR	By MS/MS	1
TGGT1_228750;TGVEG_228750;TGME49_228750	TGGT1_228750	calcium dependent protein kinase CDPK7	N/A	0	T	3	3	1098;1098;1098		0.263495	-0.0890729	-0.10548	0.0164067	-0.189143	-0.220523	0.0313797	-2.56919	-2.51804	-2.65141	-2.74218	-2.31418	-2.41507	-2.3235	-2.71119	-2.75318	2	2	2	2	2	2	2	2	2	7.30963	0.611192	141.68	3.22473	3.80177e-47	141.68	132.39	0.28865	VSEGPATTPSITRQVTTTLDPTTAGAAAGAA	QVT(0.611)T(0.291)T(0.098)LDPTTAGAAAGAAAAAATAAAAAFVEETR	QVT(3.22)T(-3.22)T(-7.95)LDPT(-47.92)T(-53.44)AGAAAGAAAAAAT(-123.36)AAAAAFVEET(-141.13)R	By MS/MS	1
TGVEG_232280;TGGT1_232280;TGME49_232280	TGVEG_232280	hypothetical protein	N/A	0	T	2	1	154;154;154		2.49683	-0.31396	-0.193989	-0.11997	0.103214	0.134413	-0.0311998	2.01968	2.10507	2.1731	2.40332	2.45554	2.38088	2.25327	2.25508	2.14942	5	5	5	5	5	5	5	5	5	7.82151	1	135.09	135.09	1.29283e-12	135.09	119.25	0.02423	IKQPFTILYLEPEQRTFAEPEQPDIEVKDTV	T(1)FAEPEQPDIEVK	T(135.09)FAEPEQPDIEVK	By MS/MS	1
TGVEG_237820;TGME49_237820;TGGT1_237820	TGVEG_237820	IMC sub-compartment protein ISP2	N/A	0	T	2	3	52;52;52		1.42429	0.253625	0.168871	0.0847537	0.267496	0.270372	-0.00287628	-0.350571	-0.316112	-0.315607	-0.633205	-0.42021	-0.689749	-0.483936	-0.394903	-0.357712	1	1	1	1	1	1	1	1	1	6.86221	1	119.62	119.615	7.14227e-05	119.62	83.959	-0.17456	KHYGPDFLERLQKGLTIGLILQDKSRLDCKV	GLT(1)IGLILQDK	GLT(119.62)IGLILQDK	By MS/MS	1
TGVEG_242070;TGME49_242070;TGGT1_242070	TGVEG_242070	cAMP-dependent protein kinase regulatory subunit	N/A	0	T	3	6	380;380;380		0.918412	0.3246	0.224292	0.100307	0.386902	0.37037	0.0165316	-0.652584	-0.3808	-0.237383	-0.687452	-0.964325	-0.592789	-0.295162	-0.610121	-0.666407	1	1	1	1	1	1	1	1	1	6.69515	0.999991	67.136	50.5168	0.0031052	67.136	52.148	0.30644	NQDNYRKAMKQLGLDTKYLDK__________	QLGLDT(1)KYLDK	QLGLDT(50.52)KY(-50.52)LDK	By MS/MS	1
TGGT1_242570;TGVEG_242570;TGME49_242570	TGGT1_242570	hypothetical protein	N/A	0	T	2	6	53;53;53		3.64678	-0.326003	-0.179907	-0.146097	-0.025294	-0.0430781	0.0177841	2.07246	2.15637	2.13597	2.45324	2.45232	2.43725	2.42398	2.27708	2.10204	5	5	5	5	5	5	5	5	5	6.88325	0.998201	130.49	27.4537	3.89481e-21	157.9	146.24	0.19497	AAAGGLFARKASQLVTHEDGDPAATMLLKNE	AS(0.002)QLVT(0.998)HEDGDPAATMLLK	AS(-27.45)QLVT(27.45)HEDGDPAAT(-53.27)MLLK	By MS/MS	1
TGGT1_242570;TGVEG_242570;TGME49_242570	TGGT1_242570	hypothetical protein	N/A	0	T	3	7	133;133;133		0.132446	0.0558802	0.207451	-0.151571	-0.025294	-0.0430781	0.0177841	-1.10782	-0.583763	-0.813185	-0.838923	-0.95291	-0.880571	-0.658836	-0.689192	-0.702023	1	1	1	1	1	1	1	1	1	7.09068	0.659973	86.519	3.28249	4.42739e-10	86.519	74.051	0.49872	KISLRTFRRSSGSGETIPSSQDPESPRQTKG	S(0.012)S(0.014)GS(0.311)GET(0.66)IPS(0.019)S(0.016)QDPES(0.957)PRQT(0.011)K	S(-17.5)S(-16.94)GS(-3.28)GET(3.28)IPS(-17.45)S(-18.69)QDPES(17.45)PRQT(-19.59)K	By MS/MS	2
TGGT1_242570;TGVEG_242570;TGME49_242570	TGGT1_242570	hypothetical protein	N/A	0	T	4	1	750;750;750		0.331728	0.107907	0.358695	-0.250788	-0.025294	-0.0430781	0.0177841	-0.407257	-0.17284	-0.105364	-0.528147	-0.20583	-0.275206	0.127109	-0.0203667	-0.0398407	1	1	1	1	1	1	1	1	1	7.30625	0.607517	159.56	1.89848	3.15455e-21	159.56	143.24	-0.12953	QDLDEMAPLPLLQLRTRSMTPESDDGSAEKF	T(0.608)RS(0.392)MTPESDDGSAEKFTPELR	T(1.9)RS(-1.9)MT(-37.84)PES(-74.4)DDGS(-88.46)AEKFT(-119.57)PELR	By MS/MS	1
TGVEG_243800;TGME49_243800;TGGT1_243800	TGVEG_243800	long-chain fatty acid CoA ligase, putative;putative long-chain fatty acid CoA ligase	N/A	0	T	4	14	220;220;220		1.16202	0.378239	0.236965	0.141273	0.155342	0.197356	-0.0420138	-1.31808	-0.871302	-1.15831	-1.41474	-1.41424	-1.65343	-1.42341	-0.983984	-1.36412	1	1	1	1	1	1	1	1	1	7.13494	0.939943	98.977	11.9727	2.30612e-18	98.977	86.541	-0.23961	SRVTPETSEDAAEQTTEGAGKEEATETAGRE	VTPETSEDAAEQT(0.06)T(0.94)EGAGKEEATETAGREEGK	VT(-78.76)PET(-63.95)S(-59.28)EDAAEQT(-11.97)T(11.97)EGAGKEEAT(-37.46)ET(-36.57)AGREEGK	By MS/MS	1
TGVEG_249970;TGME49_249970;TGGT1_249970	TGVEG_249970	hypothetical protein	N/A	0	T	3	3	77;77;77		2.02911	-0.797195	-0.569714	-0.227481	-0.0230026	0.0119178	-0.0349204	1.49183	1.06472	1.31261	1.85953	2.15864	2.24258	1.25876	1.66217	1.63066	2	2	2	2	2	2	2	2	2	8.01047	0.999869	113.1	38.8288	0.0052949	113.1	76.254	-0.029559	GAAAPVPERPMRRRQTYSLKAKKSDTEMSSM	RQT(1)YSLK	RQT(38.83)Y(-78.27)S(-38.83)LK	By MS/MS	1
TGVEG_261440;TGME49_261440;TGGT1_261440	TGVEG_261440	ARM repeats containing protein	N/A	0	T	3	5	63;63;63		2.32292	0.84316	0.572308	0.270852	0.152748	0.191188	-0.0384394	1.06255	1.16992	0.995422	0.432005	-0.0361881	0.302593	0.827494	0.889797	0.698044	1	1	1	1	1	1	1	1	1	NaN	0.526059	166.9	3.4634	3.50547e-47	166.9	138.94	0.22603	YDNNDIAEFVRLCSSTCEIEKLEERMHPWAA	LCS(0.237)S(0.237)T(0.526)CEIEKLEER	LCS(-3.46)S(-3.46)T(3.46)CEIEKLEER	By MS/MS	1
TGVEG_261500;TGME49_261500;TGGT1_261500	TGVEG_261500	hydrolase	N/A	0	T	2	3	151;151;151		1.97581	0.440859	0.409671	0.0311877	0.0158971	0.000752131	0.015145	2.29176	2.41543	2.45779	1.78109	2.04486	2.01646	2.23155	2.533	2.30686	2	2	2	2	2	2	2	2	2	8.19438	0.72916	99.506	4.34385	0.00581324	99.506	50.017	0.24629	AIRAESSGEAAPRRTTSGLAKNQMGELINKW	RT(0.003)T(0.729)S(0.268)GLAK	RT(-24.39)T(4.34)S(-4.34)GLAK	By MS/MS	1
TGVEG_267100;TGGT1_267100;TGME49_267100	TGVEG_267100	protein phosphatase 2C domain-containing protein	N/A	0	T	3	6	371;371;371		2.60559	0.228759	0.367689	-0.13893	0.152702	0.336767	-0.184065	3.74389	3.82235	3.81883	3.52454	3.57475	3.59949	3.95571	3.96129	3.88485	9	9	9	9	9	9	9	9	9	8.02239	0.998213	106.4	27.4718	4.26593e-41	224.52	171.48	-0.19073	FGGSLGEGDKRGGSETPEEAPERGVSRPASW	RGGS(0.002)ET(0.998)PEEAPER	RGGS(-27.47)ET(27.47)PEEAPER	By MS/MS	1
TGGT1_269990;TGVEG_269990;TGME49_269990	TGGT1_269990	hypothetical protein	N/A	0	T	2	4	1142;1142;1142		0.26947	0.062259	0.0218646	0.0403945	-0.152328	-0.110206	-0.0421225	0.263109	0.321157	0.554354	0.351193	0.268221	0.33243	0.480873	0.235058	0.301506	1	1	1	1	1	1	1	1	1	6.99858	0.815435	129.34	6.95058	2.52902e-05	129.34	108.28	0.42324	DEEEDEDGDLFRHFLTTAGSPKAGAEGMERS	HFLT(0.815)T(0.02)AGS(0.165)PK	HFLT(6.95)T(-16.1)AGS(-6.95)PK	By MS/MS	1
TGGT1_269990;TGVEG_269990;TGME49_269990	TGGT1_269990	hypothetical protein	N/A	0	T	3	5	1143;1143;1143		0.315717	-0.122597	-0.0856222	-0.0369752	-0.152328	-0.110206	-0.0421225	-0.380718	-0.00540733	-0.332722	0.0733032	-0.294891	-0.129467	-0.159445	-0.146328	-0.302149	2	2	2	2	2	2	2	2	2	7.67673	0.798706	85.813	6.32075	0.0014812	85.813	51.922	0.1325	EEEDEDGDLFRHFLTTAGSPKAGAEGMERSE	HFLT(0.015)T(0.799)AGS(0.186)PK	HFLT(-17.28)T(6.32)AGS(-6.32)PK	By MS/MS	1
TGGT1_269990;TGVEG_269990;TGME49_269990	TGGT1_269990	hypothetical protein	N/A	0	T	2	5	1186;1186;1186		0.507914	0.184803	0.205282	-0.0204786	-0.152328	-0.110206	-0.0421225	-0.206758	-0.315792	-0.383213	-0.248539	-0.765959	-0.445675	-0.393532	-0.280769	-0.170027	1	1	1	1	1	1	1	1	1	7.09899	0.562431	105.19	2.68631	7.17311e-05	105.19	62.855	0.57744	ETPLLEAAPRRSGSPTTGQSPRSEEHQQRVS	S(0.011)GS(0.303)PT(0.562)T(0.123)GQSPR	S(-16.91)GS(-2.69)PT(2.69)T(-6.6)GQS(-42.01)PR	By MS/MS	1
TGGT1_269990;TGVEG_269990;TGME49_269990	TGGT1_269990	hypothetical protein	N/A	0	T	2	8	53;53;53		4.24645	0.448654	0.370785	0.0778688	-0.152328	-0.110206	-0.0421225	0.844385	0.812109	0.852427	0.399288	0.345522	0.418148	0.596514	0.918945	0.759855	1	1	1	1	1	1	1	1	1	7.36457	0.60518	95.5	1.72349	5.7811e-05	95.5	80.338	0.52983	SVSSSGQRTAFNAGSTESLETGKASPASGPA	TAFNAGS(0.417)T(0.605)ES(0.947)LET(0.031)GK	T(-39.21)AFNAGS(-1.72)T(1.72)ES(12.89)LET(-16.03)GK	By MS/MS	2
TGVEG_277870;TGME49_277870;TGGT1_277870	TGVEG_277870	hypothetical protein	N/A	0	T	2	4	512;512;512		0.350541	-0.20099	0.213	-0.41399	0.100643	0.210324	-0.109681	-1.07866	-1.35077	-1.42039	-1.47962	-1.02169	-0.745543	-0.845734	-0.95647	-0.805641	1	1	1	1	1	1	1	1	1	6.98067	0.645202	132.62	2.59998	2.1399e-06	132.62	123.14	-0.35383	KKTEETRPAFERMATTPWSILNAPQRLT___	MAT(0.355)T(0.645)PWSILNAPQRLT	MAT(-2.6)T(2.6)PWS(-34.45)ILNAPQRLT(-78.75)	By MS/MS	1
TGVEG_289615;TGGT1_289615;TGME49_289615	TGVEG_289615	hypothetical protein	N/A	0	T	4	9	142;142;143		0.0390739	0.02972	0.061909	-0.0321891	0.00791677	-0.14184	0.149757	-0.872209	-1.35123	-1.33623	-1.62517	-1.03769	-0.985968	-1.27088	-1.08831	-1.10391	1	1	1	1	1	1	1	1	1	7.24886	0.995794	64.173	23.7948	1.41669e-07	64.173	57.93	0.029578	EEAKLRRGKPYSRVPTLQAGEGPETLVPVDP	GKPYS(0.999)RVPT(0.996)LQAGEGPET(0.005)LVPVDPEEVNEAMAR	GKPY(-39.62)S(34.28)RVPT(23.79)LQAGEGPET(-23.79)LVPVDPEEVNEAMAR	By MS/MS	2
TGVEG_292120;TGME49_292120;TGGT1_292120	TGVEG_292120	membrane occupation and recognition nexus protein MORN2	N/A	0	T	2	11	403;403;403		1.52949	-0.363532	-0.289733	-0.0737985	0.212163	0.099528	0.112635	0.652206	0.573061	0.849148	0.916166	1.08657	1.16227	0.520145	0.746923	1.02874	3	3	3	3	3	3	3	3	3	7.26498	0.996319	115.2	24.3249	1.70761e-05	115.2	88.649	0.14841	NVESRSANAAPARTDTNAIRQTASTAGSAQP	SANAAPART(0.004)DT(0.996)NAIR	S(-89.61)ANAAPART(-24.32)DT(24.32)NAIR	By MS/MS	1
TGVEG_293470;TGME49_293470;TGGT1_293470	TGVEG_293470	hypothetical protein;immune mapped protein 1	N/A	0	T	2	3	389;389;389		0.215005	-0.133563	-0.115127	-0.0184364	0.0322005	0.121148	-0.0889473	-1.01375	-1.6716	-1.18188	-1.36165	-1.21411	-0.890779	-1.41557	-1.31461	-1.08174	1	1	1	1	1	1	1	1	1	6.88174	1	63.216	63.2161	0.0329627	63.216	23.594	0.00092354	MKEDGIDISKNERGLTLDGRMVDRANA____	GLT(1)LDGR	GLT(63.22)LDGR	By MS/MS	1
TGVEG_293470;TGME49_293470;TGGT1_293470	TGVEG_293470	hypothetical protein;immune mapped protein 1	N/A	0	T	3	7	75;75;75		0.764395	-0.111547	-0.0797997	-0.0317472	0.0322005	0.121148	-0.0889473	0.9874	0.792751	0.857225	0.923584	1.04213	1.0063	0.82247	0.870031	1.04012	7	7	7	7	7	7	7	7	7	7.52197	0.998993	83.25	29.7565	2.49054e-39	133.46	120.79	-0.10608	AAIDEEDRKQLNEERTNSVDEAAAAVVQQSP	QLNEERT(0.999)NS(0.953)VDEAAAAVVQQS(0.048)PEPAAVIR	QLNEERT(29.76)NS(13.09)VDEAAAAVVQQS(-13.09)PEPAAVIR	By MS/MS	1;2
TGVEG_305860;TGME49_305860;TGGT1_305860	TGVEG_305860	calcium-dependent protein kinase CDPK3	N/A	0	T	3	8	40;40;40		0.537599	-0.132397	-0.113668	-0.0187289	0.0114854	0.0543741	-0.0428886	0.304041	0.0261536	-0.0223694	0.28585	0.259203	0.159962	-0.292847	0.366482	0.290377	1	1	1	1	1	1	1	1	1	7.10469	0.786575	93.596	5.857	1.47822e-10	93.596	79.022	-0.19159	LEKGGQSKGSAPSSGTGDSGKGTGSPDTKRD	GSAPS(0.01)S(0.207)GT(0.787)GDS(0.995)GKGTGSPDTK	GS(-32.57)APS(-19.08)S(-5.86)GT(5.86)GDS(22.88)GKGT(-36.74)GS(-40.88)PDT(-41.81)K	By MS/MS	2
TGVEG_311360;TGME49_311360;TGGT1_311360	TGVEG_311360	protein kinase G AGC kinase family member PKG	N/A	0	T	3	3	838;838;838		0.460382	-0.0518767	-0.147733	0.0958563	0.0964108	0.11462	-0.0182095	0.161289	0.237722	0.267635	0.204187	0.288307	0.329782	0.415239	0.00640106	-0.0425625	2	2	2	2	2	2	2	2	2	8.54234	0.98117	131.56	17.1905	4.43481e-10	131.56	119.76	0.17275	LIDFGCAKKMQGRAYTLVGTPHYMAPEVILG	AYT(0.981)LVGT(0.019)PHYMAPEVILGK	AY(-62.14)T(17.19)LVGT(-17.19)PHY(-40.24)MAPEVILGK	By MS/MS	1
TGVEG_311360;TGME49_311360;TGGT1_311360	TGVEG_311360	protein kinase G AGC kinase family member PKG	N/A	0	T	3	7	842;842;842		0.843983	0.115189	0.136672	-0.0214831	0.0964108	0.11462	-0.0182095	2.24081	2.26126	2.43027	2.22634	2.15736	2.20307	2.42757	2.303	2.26621	7	7	7	7	7	7	7	7	7	8.38727	0.993937	163.96	22.161	2.8006e-17	163.96	149.97	-0.18518	GCAKKMQGRAYTLVGTPHYMAPEVILGKGYT	AYT(0.006)LVGT(0.994)PHYMAPEVILGK	AY(-98.15)T(-22.16)LVGT(22.16)PHY(-46.89)MAPEVILGK	By MS/MS	1
TGVEG_311360;TGME49_311360;TGGT1_311360	TGVEG_311360	protein kinase G AGC kinase family member PKG	N/A	0	T	4	11	108;108;108		0.893193	0.231646	0.409718	-0.178072	0.0964108	0.11462	-0.0182095	1.06502	1.03688	1.40596	0.923441	0.983465	0.906019	1.41109	1.2941	1.33689	2	2	2	2	2	2	2	2	2	7.39407	0.616215	191.51	2.05645	3.30363e-49	191.51	164.09	-0.11271	KKDTRETLAGMNSPKTLEAEAQEDDLKREAP	ETLAGMNS(0.384)PKT(0.616)LEAEAQEDDLKR	ET(-67.48)LAGMNS(-2.06)PKT(2.06)LEAEAQEDDLKR	By MS/MS	1
TGVEG_311360;TGME49_311360;TGGT1_311360	TGVEG_311360	protein kinase G AGC kinase family member PKG	N/A	0	T	3	3	96;96;96		1.20792	0.224504	0.14333	0.0811742	0.0964108	0.11462	-0.0182095	1.32604	1.59291	1.48345	1.30316	1.25945	1.16627	1.44981	1.46645	1.24261	2	2	2	2	2	2	2	2	2	7.13497	0.989294	94.45	19.6572	1.85315e-08	151.41	114.01	0.51696	GTANAEQGGVTEKKDTRETLAGMNSPKTLEA	KDT(0.989)RET(0.011)LAGMNSPK	KDT(19.66)RET(-19.66)LAGMNS(-67.9)PK	By MS/MS	1
TGVEG_313290;TGME49_313290;TGGT1_313290	TGVEG_313290	MORN repeat-containing protein	N/A	0	T	2	4	42;42;42		0.120049	-0.0180759	0.0535062	-0.0715822	0.222247	0.152738	0.0695095	-1.24572	-1.3351	-1.43199	-1.31847	-1.33912	-1.30099	-1.31232	-1.14961	-1.33614	1	1	1	1	1	1	1	1	1	6.62782	0.997129	80.236	22.8257	0.000226032	80.236	68.797	-2.193	SQQPAEHAVSLRVAGTGGHSPTENTERQCSP	VAGT(0.997)GGHS(0.543)PT(0.455)ENT(0.004)ER	VAGT(22.83)GGHS(0.77)PT(-0.77)ENT(-21.07)ER	By MS/MS	2
TGVEG_313290;TGME49_313290;TGGT1_313290	TGVEG_313290	MORN repeat-containing protein	N/A	0	T	2	10	48;48;48		3.59731	-0.536118	-0.224207	-0.311911	0.222247	0.152738	0.0695095	-0.857208	-0.783432	-0.862183	-0.281506	-0.246756	-0.366207	-0.532785	-0.533518	-0.500786	2	2	2	2	2	2	2	2	2	7.07412	0.605425	98.062	1.91913	4.56022e-05	98.062	83.404	0.6729	HAVSLRVAGTGGHSPTENTERQCSPTASVPS	VAGTGGHS(0.389)PT(0.605)ENT(0.005)ER	VAGT(-39.35)GGHS(-1.92)PT(1.92)ENT(-20.56)ER	By MS/MS	1
TGVEG_285980;TGME49_285980;TGGT1_285980A	TGVEG_285980	glucosephosphate-mutase GPM1	N/A	0	T	3	14	144;144;161		0.328599	0.0794805	0.0431964	0.0362841	0.130065	0.122009	0.00805664	1.60115	1.39022	1.37816	1.25397	1.38728	1.48984	1.45323	1.4176	1.38985	2	2	2	2	2	2	2	2	2	7.94124	0.5	69.016	0	5.26574e-06	69.016	58.761	-0.089914	IRERENGICFGGFLLTASHNPGGIDEDFGVK	ERENGICFGGFLLT(0.5)AS(0.5)HNPGGIDEDFGVK	ERENGICFGGFLLT(0)AS(0)HNPGGIDEDFGVK	By MS/MS	1
TGVEG_285980;TGME49_285980;TGGT1_285980B	TGVEG_285980	glucosephosphate-mutase GPM1	N/A	0	T	2	6	632;632;302		0.796724	-0.787861	-0.444205	-0.343656	0.130065	0.122009	0.00805664	-5.16307	-5.88529	-5.32459	-4.08903	-5.43919	-4.48115	-4.58297	-5.94731	-4.81171	1	1	1	1	1	1	1	1	1	6.53708	0.902355	42.629	12.824	0.0429615	42.629	29.621	0.14256	FALQFCDMKKYIGTETPTVIT__________	YIGT(0.04)ET(0.902)PT(0.047)VIT(0.011)	Y(-41.26)IGT(-13.56)ET(12.82)PT(-12.82)VIT(-19.26)	By MS/MS	1
TGVEG_299970;TGME49_299970	TGVEG_299970	tetratricopeptide repeat-containing protein	N/A	0	T	2	4	142;142		2.9252	0.491448	0.312337	0.179111	0.0736745	0.0114358	0.0622387	0.644487	0.648138	0.810083	0.164911	0.215494	0.247959	0.352615	0.530052	0.682709	2	2	2	2	2	2	2	2	2	7.62823	0.8661	90.718	8.10865	4.94215e-05	90.718	82.434	-0.023507	EAGRGTEGESCRAASTCGDCDREASFSKAEI	AAS(0.134)T(0.866)CGDCDREASFSK	AAS(-8.11)T(8.11)CGDCDREAS(-45.75)FS(-61.63)K	By MS/MS	1
TGVEG_212210;TGME49_212210;TGGT1_212210	TGVEG_212210	hypothetical protein	N/A	0	Y	3	17	144;144;144		2.57582	-0.874923	-0.599697	-0.275226	0.350564	0.252021	0.0985432	0.13892	-0.218269	-0.249384	0.707668	0.740459	0.847908	0.103874	0.139301	0.253769	2	2	2	2	2	2	2	2	2	8.18913	0.547187	156.52	3.69702	4.58759e-45	156.52	133.95	0.41568	AEHTEQESSAAGLTAYLTTSFDGVSELFRSL	VAEHTEQESSAAGLT(0.018)AY(0.547)LT(0.162)T(0.234)S(0.039)FDGVSELFR	VAEHT(-63.13)EQES(-43.71)S(-43.71)AAGLT(-14.74)AY(3.7)LT(-5.29)T(-3.7)S(-11.51)FDGVS(-35.83)ELFR	By MS/MS	1
TGVEG_311360;TGME49_311360;TGGT1_311360	TGVEG_311360	protein kinase G AGC kinase family member PKG	N/A	0	Y	2	10	845;845;845		1.24085	-0.238291	-0.131323	-0.106968	0.0964108	0.11462	-0.0182095	-1.91241	-1.82287	-1.65646	-1.5519	-1.64903	-1.47594	-1.53948	-1.71812	-1.81323	1	1	1	1	1	1	1	1	1	NaN	0.970606	89.358	15.2172	1.11832e-09	89.358	79.667	0.88161	KKMQGRAYTLVGTPHYMAPEVILGKGYTLTA	AYTLVGT(0.029)PHY(0.971)MAPEVILGK	AY(-73.34)T(-36.91)LVGT(-15.22)PHY(15.22)MAPEVILGK	By MS/MS	1
TGGT1_240380;TGVEG_240380;TGME49_240380	REV__Q8N3K9;TGGT1_240380	hypothetical protein;translation initiation factor eIF3 subunit 135	N/A	0	S	3	3	382;382;382		2.94591	0.394855	0.403008	-0.00815201	NaN	NaN	NaN	1.69642	1.79804	1.81928	1.43318	1.34631	1.34967	1.76178	1.77242	1.80399	3	3	3	3	3	3	3	3	3	7.34663	1	68.355	68.3555	0.00257715	80.555	47.467	-0.004824	;PSLSDMRWEENRRERSLEAPKLSKEASHGAN	ERS(1)LEAPK	ERS(68.36)LEAPK	By MS/MS	1
TGVEG_200250;TGGT1_200250;TGVEG_200270;TGME49_200270;TGGT1_200270	TGVEG_200250;TGVEG_200270	microneme protein MIC17A;PAN/Apple domain-containing protein	HMM: MDALKTVFNRRIALPVVVAAALLHNSAEAL, NN: MDALKTVFNRRIALPVVVAAALLHNSAEAL	0	S	3	3	109;109;109;109;109		0.124133	0.0449053	0.191325	-0.14642	0.262695	0.152587	0.110107	-0.000534058	0.421684	0.267059	0.177856	0.270634	0.105003	0.543774	0.305262	0.278433	2	2	2	2	2	2	2	2	2	7.11674	0.999999	79.467	59.8864	3.00896e-07	88.627	77.588	0.12222	FYSNENRCVLQSRKPSQEKNNANAVSGPKRC;FYSNGNRCVLQSRKPSQEKNNANAVSGPKRC	KPS(1)QEKNNANAVSGPK	KPS(59.89)QEKNNANAVS(-59.89)GPK	By MS/MS	1
TGVEG_200280;TGME49_200280;TGGT1_200280	TGVEG_200280	WD domain, G-beta repeat-containing protein	HMM: MRPAACVASGPSPARVASL, NN: MRPAACVASGPSPARVASL	0	S	3	3	466;466;466		0.503172	-0.0687637	0.068601	-0.137365	0.0141163	0.0777384	-0.0636222	-0.437784	-0.531799	-0.472887	-0.322926	-0.506582	-0.406671	-0.640079	-0.197849	-0.192448	1	1	1	1	1	1	1	1	1	7.34074	0.927068	54.237	13.2538	0.0043081	54.237	35.427	0.50899	SVSASQLSAASSRGRSDSSVPTTKQVVPSSS	GRS(0.927)DS(0.044)S(0.029)VPTTK	GRS(13.25)DS(-13.25)S(-15.07)VPT(-36.64)T(-40.47)K	By MS/MS	1
TGVEG_200280;TGME49_200280;TGGT1_200280	TGVEG_200280	WD domain, G-beta repeat-containing protein	HMM: MRPAACVASGPSPARVASL, NN: MRPAACVASGPSPARVASL	0	S	3	5	468;468;468		1.77583	0.290826	0.320985	-0.030159	0.0141163	0.0777384	-0.0636222	-0.0816288	-0.156322	-0.00554085	-0.43499	-0.427471	-0.253508	-0.141979	-0.0468597	0.0358238	1	1	1	1	1	1	1	1	1	7.07044	0.553895	94.63	0.980451	0.000202449	94.63	67.326	0.39947	SASQLSAASSRGRSDSSVPTTKQVVPSSSAS	GRS(0.003)DS(0.554)S(0.442)VPT(0.001)TK	GRS(-22.72)DS(0.98)S(-0.98)VPT(-26.79)T(-43.56)K	By MS/MS	1
TGVEG_200280;TGME49_200280;TGGT1_200280	TGVEG_200280	WD domain, G-beta repeat-containing protein	HMM: MRPAACVASGPSPARVASL, NN: MRPAACVASGPSPARVASL	0	S	3	12	37;37;37		1.93535	-0.613297	-0.666564	0.0532665	0.0141163	0.0777384	-0.0636222	-1.49949	-1.58297	-1.52491	-0.656281	-1.11084	-1.00035	-1.35377	-1.7907	-1.6227	1	1	1	1	1	1	1	1	1	NaN	0.999903	70.094	40.2753	5.69e-05	70.094	43.322	-0.94085	PTRRSGCHGSFLLGASGDFRAHSGDTAVDVP	SGCHGSFLLGAS(1)GDFR	S(-55.58)GCHGS(-40.28)FLLGAS(40.28)GDFR	By MS/MS	1
TGVEG_200280;TGME49_200280;TGGT1_200280	TGVEG_200280	WD domain, G-beta repeat-containing protein	HMM: MRPAACVASGPSPARVASL, NN: MRPAACVASGPSPARVASL	0	S	2	5	117;117;117		0.348889	-0.141652	-0.0441691	-0.0974827	0.0141163	0.0777384	-0.0636222	-1.00869	-1.05778	-1.15874	-1.18145	-0.627264	-0.991535	-1.18739	-0.843941	-0.90143	1	1	1	1	1	1	1	1	1	6.89317	0.985064	47.844	18.3103	0.0227651	47.844	22.285	0.10137	AANFPAAAGERTAHGSFSRHRHDGLEAEFSG	TAHGS(0.985)FS(0.015)R	T(-33.91)AHGS(18.31)FS(-18.31)R	By MS/MS	1
TGVEG_200290;TGME49_200290;TGGT1_200290	TGVEG_200290	rhomboid protease ROM1	N/A	6	S	2	6	36;36;36		0.620302	-0.148261	-0.108571	-0.0396894	0.241577	0.257763	-0.0161861	-0.859772	-0.876185	-0.767365	-0.530107	-0.650553	-0.877878	-0.987539	-0.897619	-0.499094	2	2	2	2	2	2	2	2	2	6.72431	0.595005	86.548	3.1778	2.8383e-13	86.548	68.919	0.52861	PLYNAETGSRDSDSTSSGGAAPRSMPIRFLE	DS(0.005)DS(0.2)T(0.311)S(0.595)S(0.889)GGAAPR	DS(-21.44)DS(-5.2)T(-3.18)S(3.18)S(9.22)GGAAPR	By MS/MS	2
TGVEG_200290;TGME49_200290;TGGT1_200290	TGVEG_200290	rhomboid protease ROM1	N/A	6	S	2	7	37;37;37		0.369905	-0.151903	-0.154036	0.00213369	0.241577	0.257763	-0.0161861	-1.53234	-1.28025	-1.28117	-0.914631	-1.33224	-1.39118	-1.69616	-1.43625	-0.967745	1	1	1	1	1	1	1	1	1	6.72431	0.88917	86.548	9.22363	0.000281285	86.548	68.919	0.52861	LYNAETGSRDSDSTSSGGAAPRSMPIRFLEL	DS(0.005)DS(0.2)T(0.311)S(0.595)S(0.889)GGAAPR	DS(-21.44)DS(-5.2)T(-3.18)S(3.18)S(9.22)GGAAPR	By MS/MS	2
TGVEG_200320;TGME49_200320;TGGT1_200320	TGVEG_200320	hypoxanthine-xanthine-guanine phosphoribosyl transferase HXGPRT	N/A	0	S	3	3	153;153;153		3.0951	-0.308362	0.790832	-1.09919	-0.59914	1.86789	-2.46703	-1.88504	-1.82427	-1.9171	-1.60517	-1.55917	-1.53698	-0.649357	-0.679974	-0.999497	2	2	2	2	2	2	2	2	2	7.49241	0.86795	98.654	8.17755	7.75677e-05	98.654	80.016	-0.3555	IDYLATIQKYSGRESSVPPFFEHYVRLKSYQ	ES(0.132)S(0.868)VPPFFEHYVR	ES(-8.18)S(8.18)VPPFFEHY(-81.48)VR	By MS/MS	1
TGVEG_200360;TGGT1_200360	TGVEG_200360	hypothetical protein	HMM: MMLIALVCMLVHRLDLGAAV, NN: MMLIALVCMLVHRLDLGAAV	0	S	3	20	53;53		1.2875	-0.299397	0.00818793	-0.307585	0.345877	0.389049	-0.0431722	-1.80843	-1.85435	-1.86722	-1.51419	-1.74331	-1.3743	-1.81957	-1.56213	-1.22554	1	1	1	1	1	1	1	1	1	7.77764	0.587973	81.205	1.69252	2.40556e-10	81.205	76.883	-0.72032	GSTFIGLTTPRPPLSSLSALQTFGADQRLGR	GAPLGST(0.001)FIGLT(0.194)T(0.743)PRPPLS(0.422)S(0.588)LS(0.051)ALQT(0.002)FGADQR	GAPLGS(-35.09)T(-30)FIGLT(-6.16)T(6.16)PRPPLS(-1.69)S(1.69)LS(-11.2)ALQT(-26.52)FGADQR	By MS/MS	2
TGVEG_200360;TGGT1_200360	TGVEG_200360	hypothetical protein	HMM: MMLIALVCMLVHRLDLGAAV, NN: MMLIALVCMLVHRLDLGAAV	0	S	3	7	72;72		0.980314	-0.158826	0.124231	-0.283057	0.345877	0.389049	-0.0431722	1.5868	1.5707	1.65694	1.62657	1.79896	1.86539	1.73126	1.87048	2.06186	2	2	2	2	2	2	2	2	2	7.9517	0.998957	107.41	30.217	5.6155e-06	107.41	90.157	0.075634	LQTFGADQRLGRPGDSPGYYVEAKQFYRVPP	LGRPGDS(0.999)PGYY(0.001)VEAK	LGRPGDS(30.22)PGY(-40.31)Y(-30.22)VEAK	By MS/MS	1
TGVEG_200385;TGME49_200385;TGGT1_200385	TGVEG_200385	Myb family DNA-binding domain-containing protein	N/A	0	S	2	3	1699;1699;1699		0.924301	-0.251703	0.189155	-0.440858	NaN	NaN	NaN	-2.43247	-2.36017	-2.76925	-2.23449	-2.28976	-2.28253	-2.25251	-2.13604	-1.85076	1	1	1	1	1	1	1	1	1	NaN	1	88.565	88.5651	1.23007e-07	88.565	81.867	1.7264	AQLNHQDNSRISRLASCEEEFLACGGERLIN	LAS(1)CEEEFLACGGER	LAS(88.57)CEEEFLACGGER	By MS/MS	1
TGVEG_200400;TGME49_200400;TGGT1_200400	TGVEG_200400	hypothetical protein	N/A	0	S	3	13	154;154;154		1.16738	-0.262089	-0.197905	-0.0641836	-0.058026	-0.134745	0.0767186	-0.529327	-0.544367	-0.603787	-0.137901	-0.490156	-0.263157	-0.389404	-0.575184	-0.520342	1	1	1	1	1	1	1	1	1	7.60262	0.809168	147.36	7.61007	1.18264e-41	147.36	133.76	0.16458	PGKFGSCEDPSRLSPSGVSAACALPPESLLQ	FGSCEDPS(0.002)RLS(0.14)PS(0.809)GVS(0.049)AACALPPESLLQALR	FGS(-52.73)CEDPS(-26.24)RLS(-7.61)PS(7.61)GVS(-12.21)AACALPPES(-65.39)LLQALR	By MS/MS	1
TGVEG_200400;TGME49_200400;TGGT1_200400	TGVEG_200400	hypothetical protein	N/A	0	S	3	10	187;187;187		0.442153	0.0527242	0.0511436	0.00158056	-0.058026	-0.134745	0.0767186	1.94549	1.88702	1.89216	1.9503	1.81668	1.7995	1.90511	1.92518	1.88963	6	6	6	6	6	6	6	6	6	8.50251	0.976944	117.84	16.3608	6.19697e-07	117.84	98.16	0.06841	RMVSLRSVAAASASRSPPLSPRAARQSGEGL	SVAAASAS(0.023)RS(0.977)PPLS(1)PR	S(-59.48)VAAAS(-33.15)AS(-16.36)RS(16.36)PPLS(37.96)PR	By MS/MS	2
TGVEG_200400;TGME49_200400;TGGT1_200400	TGVEG_200400	hypothetical protein	N/A	0	S	3	14	191;191;191		0.442153	0.0527242	0.0511436	0.00158056	-0.058026	-0.134745	0.0767186	1.94549	1.88702	1.89216	1.9503	1.81668	1.7995	1.90511	1.92518	1.88963	6	6	6	6	6	6	6	6	6	8.50251	0.999959	106.42	42.5515	6.19697e-07	117.84	98.16	-0.008799	LRSVAAASASRSPPLSPRAARQSGEGLGKAQ	SVAAAS(0.01)AS(0.293)RS(0.697)PPLS(1)PR	S(-49.35)VAAAS(-18.62)AS(-3.76)RS(3.76)PPLS(42.55)PR	By MS/MS	2
TGVEG_200400;TGME49_200400;TGGT1_200400	TGVEG_200400	hypothetical protein	N/A	0	S	3	9	469;469;469		1.36243	0.284548	0.113592	0.170956	-0.058026	-0.134745	0.0767186	0.00692368	-0.156322	-0.213676	-0.265963	-0.446333	-0.504423	-0.34408	-0.262188	-0.269674	2	2	2	2	2	2	2	2	2	8.01494	0.999983	99.603	48.1337	3.17568e-09	99.603	80.348	-0.13811	TPAGVSKTETGVCELSPRPEDAEARSGVRRQ	TETGVCELS(1)PRPEDAEAR	T(-59.41)ET(-48.13)GVCELS(48.13)PRPEDAEAR	By MS/MS	1
TGVEG_200430;TGME49_200430;TGGT1_200430	TGVEG_200430	cytidine and deoxycytidylate deaminase zinc-binding region domain-containing protein	N/A	0	S	3	15	67;67;67		1.45033	-0.337737	-0.379698	0.0419604	0.057869	0.0522353	0.00563367	-0.364935	-0.557169	-0.414808	0.0470753	-0.269897	-0.100878	-0.488216	-0.592945	-0.381632	1	1	1	1	1	1	1	1	1	7.3101	0.652593	66.137	3.834	0.000264262	66.137	53.247	-0.45957	RSAQHPPCLFDSVSPSPREGGRIPAEEKRRP	SAQHPPCLFDS(0.077)VS(0.27)PS(0.653)PR	S(-57.58)AQHPPCLFDS(-9.25)VS(-3.83)PS(3.83)PR	By MS/MS	1
TGVEG_200430;TGME49_200430;TGGT1_200430	TGVEG_200430	cytidine and deoxycytidylate deaminase zinc-binding region domain-containing protein	N/A	0	S	2	3	97;97;97		1.7478	0.236993	0.408728	-0.171735	0.057869	0.0522353	0.00563367	0.608467	0.629648	0.529669	0.307962	0.291014	0.457828	0.720909	0.852669	0.709412	2	2	2	2	2	2	2	2	2	6.96838	0.994437	118.81	22.7787	0.000123999	120.22	81.922	0.079246	PSHLLSPSASNGRSSSPPDVRTPRLPHTQLL	SS(0.005)S(0.994)PPDVR	S(-34.94)S(-22.78)S(22.78)PPDVR	By MS/MS	1
TGVEG_200440;TGME49_200440;TGGT1_200440	TGVEG_200440	hypothetical protein;putative transmembrane protein	HMM: MSASATLIWASPAPSWLLGASSFLFFLLGFFSASQCR, NN: MSASATLIWASPAPSWLLGASSFLFFLLGFFSASQCR	7	S	2	3	720;721;722		0.515546	-0.127265	0.118018	-0.245283	NaN	NaN	NaN	-0.709701	-1.02559	-0.714487	-0.687977	-0.640829	-0.739174	-0.423243	-0.617163	-0.673521	1	1	1	1	1	1	1	1	1	6.95024	0.570899	101.53	1.80051	0.000347445	101.53	68.259	-0.060703	VYRPSTLPRPHKRDGSETHETLRVLESDRMQ	DGS(0.571)ET(0.377)HET(0.052)LR	DGS(1.8)ET(-1.8)HET(-10.41)LR	By MS/MS	1
TGVEG_200440;TGME49_200440;TGGT1_200440	TGVEG_200440	hypothetical protein;putative transmembrane protein	HMM: MSASATLIWASPAPSWLLGASSFLFFLLGFFSASQCR, NN: MSASATLIWASPAPSWLLGASSFLFFLLGFFSASQCR	7	S	3	3	813;814;815		0.658414	0.226622	0.180375	0.0462462	NaN	NaN	NaN	0.36348	0.412508	0.205519	0.381535	0.0041542	-0.0840473	0.171692	0.285028	0.386047	3	3	3	3	3	3	3	3	3	7.2292	1	118.31	118.308	3.56553e-19	167.19	102.66	-0.076066	FRDTETGESREGRERSDEAVEEVRAVSRFST	ERS(1)DEAVEEVR	ERS(118.31)DEAVEEVR	By MS/MS	1
TGVEG_200450;TGME49_200450;TGGT1_200450	TGVEG_200450	hypothetical protein	N/A	0	S	2	3	1119;1119;1119		1.42915	-0.58382	-0.316264	-0.267557	NaN	NaN	NaN	-0.766054	-1.19133	-1.26471	-0.324852	-0.696878	-0.448902	-1.01735	-0.622614	-0.779463	2	2	2	2	2	2	2	2	2	6.40442	0.999745	78.708	37.0928	2.14597e-07	78.708	60.613	-0.19881	ILQGLKRRLEPERAVSTEDEDDLQTTALREA	AVS(1)T(0.999)EDEDDLQT(0.001)TALR	AVS(37.09)T(31.21)EDEDDLQT(-31.21)T(-36.58)ALR	By MS/MS	2
TGVEG_200460;TGME49_200460;TGGT1_200460	TGVEG_200460	hypothetical protein	N/A	0	S	3	7	427;427;427		2.02178	-0.528259	-0.528692	0.000432968	0.0251115	0.0539093	-0.0287978	0.0139027	0.0653343	-0.283938	0.518805	0.44549	0.415783	-0.297701	-0.0663223	0.158024	3	3	3	3	3	3	3	3	3	6.91585	0.999814	84.375	37.2934	0.000187506	84.375	52.185	-0.34858	EANARKNFKTRDEMDSEASFPRGRR______	TRDEMDS(1)EAS(1)FPR	T(-37.29)RDEMDS(37.29)EAS(67.45)FPR	By MS/MS	2
TGVEG_200460;TGME49_200460;TGGT1_200460	TGVEG_200460	hypothetical protein	N/A	0	S	3	10	430;430;430		2.02178	-0.528259	-0.528692	0.000432968	0.0251115	0.0539093	-0.0287978	0.0139027	0.0653343	-0.283938	0.518805	0.44549	0.415783	-0.297701	-0.0663223	0.158024	3	3	3	3	3	3	3	3	3	6.91585	1	84.375	67.4508	0.000187506	84.375	52.185	-0.34858	ARKNFKTRDEMDSEASFPRGRR_________	TRDEMDS(1)EAS(1)FPR	T(-37.29)RDEMDS(37.29)EAS(67.45)FPR	By MS/MS	2
TGVEG_200470;TGME49_200470;TGGT1_200470	TGVEG_200470	hypothetical protein	HMM: MRASKSSPGCSSSVFSLSSFAQ, NN: MRASKSSPGCSSSVFSLSSFAQSTVRLTTQSR	0	S	2	9	486;486;486		0.422031	-0.295328	-0.437979	0.142652	NaN	NaN	NaN	-2.13657	-3.00551	-2.35581	-2.04487	-2.0737	-2.49335	-2.88654	-2.59474	-2.44457	1	1	1	1	1	1	1	1	1	6.56624	1	62.589	62.5895	0.000179954	62.589	56.227	0.54004	SCRGTQKEMEVDGIDSGCEDGGEVVRQVLAG	EMEVDGIDS(1)GCEDGGEVVR	EMEVDGIDS(62.59)GCEDGGEVVR	By MS/MS	1
TGVEG_200470;TGME49_200470;TGGT1_200470	TGVEG_200470	hypothetical protein	HMM: MRASKSSPGCSSSVFSLSSFAQ, NN: MRASKSSPGCSSSVFSLSSFAQSTVRLTTQSR	0	S	3	3	218;218;218		0.266067	0.10482	0.112205	-0.00738525	NaN	NaN	NaN	0.0446777	-0.011095	-0.129273	-0.0663795	-0.422358	0.0785885	-0.0290604	0.0574036	-0.101877	2	2	2	2	2	2	2	2	2	7.01636	1	117.9	69.9882	5.60006e-05	117.9	99.115	0.15518	PYFPSGFAGEASRQRSGEYGFAEERESFLVH	QRS(1)GEYGFAEER	QRS(69.99)GEY(-69.99)GFAEER	By MS/MS	1
TGVEG_201120;TGME49_201120;TGGT1_201120	TGVEG_201120	ELMO/CED-12 family protein	N/A	0	S	2	3	582;582;582		0.21198	0.0591545	0.163551	-0.104396	0.536819	0.143707	0.393113	-0.0237713	-0.114813	-0.240192	-0.294218	-0.251284	-0.0107384	-0.0959949	-0.0359879	0.0663948	1	1	1	1	1	1	1	1	1	7.09233	0.885988	157.52	8.90477	5.30081e-13	157.52	123.8	-0.00075741	STLWGAIPGRPTRVSSAGAVGEAPRTSALTG	VS(0.114)S(0.886)AGAVGEAPR	VS(-8.9)S(8.9)AGAVGEAPR	By MS/MS	1
TGME49_201130;TGGT1_201130	TGME49_201130	rhoptry kinase family protein ROP33	HMM: MASPRRFPCSTMARLCVLLLFFTLCLTTASSLAA, NN: MASPRRFPCSTMARLCVLLLFFTLCLTTASSLAA	1	S	2	3	141;141		0.870426	-0.135803	-0.110887	-0.0249157	-0.0919011	0.048727	-0.140628	-0.403957	-0.270439	-0.170771	-0.141993	-0.193855	-0.101912	-0.418188	-0.224581	-0.127651	1	1	1	1	1	1	1	1	1	6.80342	0.871568	79.875	8.31738	0.00127881	79.875	54.945	0.36471	SEATTSEDPLAGRAFSESLDASVKSDTASGE	AFS(0.872)ES(0.128)LDASVK	AFS(8.32)ES(-8.32)LDAS(-44.22)VK	By MS/MS	1
TGME49_201130;TGGT1_201130;TGVEG_201130	TGME49_201130	rhoptry kinase family protein ROP33	HMM: MASPRRFPCSTMARLCVLLLFFTLCLTTASSLAA, NN: MASPRRFPCSTMARLCVLLLFFTLCLTTASSLAA	1	S	2	2	237;237;237		2.17883	-0.555496	-0.575383	0.019887	-0.0919011	0.048727	-0.140628	-1.77968	-1.99379	-1.98386	-1.26283	-1.30296	-1.52505	-1.7455	-2.09268	-1.9788	1	1	1	1	1	1	1	1	1	6.71339	0.994198	100.11	22.3392	6.88599e-05	100.11	77.103	-0.078518	VGQASGDLGPLAPRVSLPSPLEVQGRNRDKQ	VS(0.994)LPS(0.006)PLEVQGR	VS(22.34)LPS(-22.34)PLEVQGR	By MS/MS	1
TGVEG_201140;TGME49_201140;TGGT1_201140	TGVEG_201140	hypothetical protein	N/A	0	S	3	15	261;261;261		0.311412	0.0724599	-0.106241	0.178701	-0.00874392	0.0256646	-0.0344086	-1.13448	-1.3954	-1.17079	-1.20907	-1.34672	-1.36226	-1.41234	-1.49572	-1.32871	1	1	1	1	1	1	1	1	1	6.98867	0.698686	128.49	5.60694	2.05292e-29	128.49	116.26	-0.077201	RAVEIEDEGAGPVGASTSASPLILRPRGDGV	AVEIEDEGAGPVGAS(0.699)T(0.192)S(0.103)AS(0.006)PLILRPR	AVEIEDEGAGPVGAS(5.61)T(-5.61)S(-8.32)AS(-20.49)PLILRPR	By MS/MS	1
TGVEG_201140;TGME49_201140;TGGT1_201140	TGVEG_201140	hypothetical protein	N/A	0	S	3	19	265;265;265		1.36673	-0.268792	-0.156588	-0.112203	-0.00874392	0.0256646	-0.0344086	-1.62112	-1.63471	-1.86954	-1.51081	-1.35925	-1.44895	-1.6898	-1.65621	-1.44277	1	1	1	1	1	1	1	1	1	6.99743	0.920308	169.7	10.9843	6.70037e-41	169.7	155.82	-0.086715	IEDEGAGPVGASTSASPLILRPRGDGVGPAH	AVEIEDEGAGPVGAST(0.006)S(0.073)AS(0.92)PLILRPR	AVEIEDEGAGPVGAS(-34.6)T(-21.85)S(-10.98)AS(10.98)PLILRPR	By MS/MS	1
TGVEG_201140;TGME49_201140;TGGT1_201140	TGVEG_201140	hypothetical protein	N/A	0	S	4	11	1040;1040;1040		0.0274131	-0.0141366	-0.0884692	0.0743326	-0.00874392	0.0256646	-0.0344086	-0.760284	-0.848488	-0.535961	-0.976942	-0.480753	-0.644629	-0.742701	-0.900291	-0.724739	1	1	1	1	1	1	1	1	1	7.25244	0.973267	78.752	15.6135	7.38781e-07	78.752	71.479	-0.36701	QTASRDGGKPFDQHHSLHETEVDYDFE____	DGGKPFDQHHS(0.973)LHET(0.027)EVDYDFE	DGGKPFDQHHS(15.61)LHET(-15.61)EVDY(-49.69)DFE	By MS/MS	1
TGVEG_201140;TGME49_201140;TGGT1_201140	TGVEG_201140	hypothetical protein	N/A	0	S	4	3	189;189;189		1.33668	0.246682	0.181591	0.0650908	-0.00874392	0.0256646	-0.0344086	0.724096	0.524267	0.542276	0.246399	0.356684	0.447512	0.468775	0.469374	0.657219	3	3	3	3	3	3	3	3	3	7.72011	1	118.54	65.2859	3.22072e-07	134.06	96.369	-0.12857	PGMDRRDRGRDARGDSYRDLREEAGGDSRSG	GDS(1)YRDLREEAGGDSR	GDS(65.29)Y(-65.29)RDLREEAGGDS(-102.01)R	By MS/MS	1
TGVEG_201140;TGME49_201140;TGGT1_201140	TGVEG_201140	hypothetical protein	N/A	0	S	3	15	201;201;201		0.926345	-0.215635	-0.349778	0.134143	-0.00874392	0.0256646	-0.0344086	-1.03303	-1.37955	-1.08701	-0.978155	-0.92392	-0.950605	-1.24237	-1.4773	-1.18234	1	1	1	1	1	1	1	1	1	NaN	0.999955	61.862	45.8714	0.000428146	61.862	28.501	0.8325	RGDSYRDLREEAGGDSRSGRREDSGRREETE	GDSYRDLREEAGGDS(1)R	GDS(-47.13)Y(-45.87)RDLREEAGGDS(45.87)R	By MS/MS	1
TGVEG_201140;TGME49_201140;TGGT1_201140	TGVEG_201140	hypothetical protein	N/A	0	S	3	4	97;97;97		2.5325	0.27535	0.300061	-0.024711	-0.00874392	0.0256646	-0.0344086	2.01117	1.94046	1.91364	1.66156	1.74022	1.63743	2.06609	1.94538	1.92792	3	3	3	3	3	3	3	3	3	7.5173	1	198.49	109.063	1.28203e-30	198.49	169.07	-0.21405	HRLGAFSWRRYRQRNSPEVEGYAPRRSRSRT	QRNS(1)PEVEGYAPR	QRNS(109.06)PEVEGY(-109.06)APR	By MS/MS	1
TGVEG_201140;TGME49_201140;TGGT1_201140	TGVEG_201140	hypothetical protein	N/A	0	S	3	3	171;171;171		0.297217	0.0755316	0.199862	-0.12433	-0.00874392	0.0256646	-0.0344086	0.374914	0.196966	0.094883	0.116705	0.267222	0.056242	0.210436	0.326721	0.502596	2	2	2	2	2	2	2	2	2	7.38184	0.947887	63.662	12.5981	0.00124972	63.662	42.885	-0.21667	REDNYSSRRERRRSFSDDPGMDRRDRGRDAR	S(0.052)FS(0.948)DDPGMDRR	S(-12.6)FS(12.6)DDPGMDRR	By MS/MS	1
TGVEG_201140;TGME49_201140;TGGT1_201140	TGVEG_201140	hypothetical protein	N/A	0	S	4	22	314;314;314		1.01876	-0.207722	-0.134867	-0.072855	-0.00874392	0.0256646	-0.0344086	0.178137	0.0481167	0.298935	0.276014	0.492704	0.379637	0.229809	0.291948	0.221996	2	2	2	2	2	2	2	2	2	7.33129	0.886516	135.36	8.96847	2.78859e-47	135.36	129.89	-0.095938	DGDYRGPLSGSVVRLSPVSAPAQGFALGQRG	SSYGATDGDYRGPLSGS(0.001)VVRLS(0.887)PVS(0.112)APAQGFALGQR	S(-90.95)S(-90.95)Y(-88.93)GAT(-68.64)DGDY(-73.86)RGPLS(-35.31)GS(-30.42)VVRLS(8.97)PVS(-8.97)APAQGFALGQR	By MS/MS	1
TGVEG_201140;TGME49_201140;TGGT1_201140	TGVEG_201140	hypothetical protein	N/A	0	S	3	19	979;979;979		0.151555	-0.0359783	0.0301628	-0.0661411	-0.00874392	0.0256646	-0.0344086	-0.189609	-0.254406	-0.0497704	-0.166275	-0.217205	-0.00237083	-0.147943	-0.073452	-0.073967	2	2	2	2	2	2	2	2	2	8.04407	0.773938	152.38	5.34479	1.90081e-32	152.38	136.35	-0.058735	LAAAYDSPPGFAAAASSDDLDGRRSLLDSDL	TSSLAAAYDSPPGFAAAAS(0.774)S(0.226)DDLDGRR	T(-128.12)S(-128.12)S(-128.39)LAAAY(-103.11)DS(-76.38)PPGFAAAAS(5.34)S(-5.34)DDLDGRR	By MS/MS	1
TGGT1_201150;TGVEG_201150	TGGT1_201150	heavy metal translocating P-type ATPase subfamily protein	N/A	7	S	3	9	1374;1374		0.960381	-0.214182	-0.169641	-0.0445404	-0.141331	-0.149402	0.00807126	0.544024	0.604059	0.430809	0.619246	0.682989	0.919203	0.584932	0.480017	0.647564	1	1	1	1	1	1	1	1	1	7.0732	0.775934	50.358	5.57015	0.00221805	50.358	34.176	0.31903	VRDLSSRALPEGGIASRSGEVSKLSRDSTED	ALPEGGIAS(0.776)RS(0.215)GEVS(0.009)K	ALPEGGIAS(5.57)RS(-5.57)GEVS(-19.41)K	By MS/MS	1
TGGT1_201150;TGVEG_201150	TGGT1_201150	heavy metal translocating P-type ATPase subfamily protein	N/A	7	S	3	11	1376;1376		0.915815	-0.152953	-0.247452	0.0944996	-0.141331	-0.149402	0.00807126	0.359602	0.506643	0.549692	0.565683	0.729921	0.579191	0.169535	0.521875	0.441029	1	1	1	1	1	1	1	1	1	7.19215	0.953895	89.859	13.5581	9.81648e-06	89.859	67.619	0.32772	DLSSRALPEGGIASRSGEVSKLSRDSTEDAS	ALPEGGIAS(0.042)RS(0.954)GEVS(0.004)K	ALPEGGIAS(-13.56)RS(13.56)GEVS(-23.71)K	By MS/MS	1
TGGT1_201150;TGVEG_201150;TGME49_201150	TGGT1_201150	heavy metal translocating P-type ATPase subfamily protein	N/A	7	S	3	3	284;284;284		0.734917	0.124156	0.0808811	0.0432746	-0.141331	-0.149402	0.00807126	0.502863	0.703804	0.483505	0.431669	0.387663	0.498373	0.451523	0.476334	0.632492	2	2	2	2	2	2	2	2	2	8.30486	0.937287	106.61	11.7452	7.28969e-81	220.94	209	0.3732	VAGGDRRDRETQRLGSLSAAATCAPQAATLH	LGS(0.937)LS(0.063)AAATCAPQAATLHLCLLPPLPSR	LGS(11.75)LS(-11.75)AAAT(-59.51)CAPQAAT(-67.63)LHLCLLPPLPS(-101.31)R	By MS/MS	1
TGGT1_201150;TGVEG_201150;TGME49_201150	TGGT1_201150	heavy metal translocating P-type ATPase subfamily protein	N/A	7	S	3	5	286;286;286		1.49755	0.233798	0.15805	0.0757478	-0.141331	-0.149402	0.00807126	0.236094	0.399836	0.275017	0.100161	-0.0327988	0.142191	0.0927048	0.181766	0.409231	1	1	1	1	1	1	1	1	1	8.30486	0.499969	220.94	0	7.28969e-81	220.94	209	-0.6628	GGDRRDRETQRLGSLSAAATCAPQAATLHLC	LGS(0.5)LS(0.5)AAATCAPQAATLHLCLLPPLPSR	LGS(0)LS(0)AAAT(-39.09)CAPQAAT(-116.87)LHLCLLPPLPS(-163.89)R	By MS/MS	1
TGGT1_201150;TGVEG_201150;TGME49_201150	TGGT1_201150	heavy metal translocating P-type ATPase subfamily protein	N/A	7	S	3	8	1383;1383;1383		0.275334	-0.0911261	0.0350056	-0.126132	-0.141331	-0.149402	0.00807126	-0.0358524	-0.0719395	0.240068	-0.0265465	0.280901	0.1513	0.208414	0.152668	0.149589	2	2	2	2	2	2	2	2	2	7.3079	0.907116	79.616	10.0652	5.49954e-07	79.616	69.488	-1.0046	PEGGIASRSGEVSKLSRDSTEDASETTAGVA	S(0.002)GEVS(0.091)KLS(0.907)RDS(0.927)T(0.066)EDAS(0.007)ET(0.001)TAGVAR	S(-26.49)GEVS(-10.07)KLS(10.07)RDS(11.57)T(-11.57)EDAS(-21.64)ET(-32.03)T(-36.58)AGVAR	By MS/MS	2
TGGT1_201150;TGVEG_201150;TGME49_201150	TGGT1_201150	heavy metal translocating P-type ATPase subfamily protein	N/A	7	S	2	5	1386;1386;1386		0.0501294	0.0159359	0.0590032	-0.0430673	-0.141331	-0.149402	0.00807126	1.06396	0.878351	1.14029	0.89908	1.15785	0.977863	1.03064	1.08804	1.09312	4	4	4	4	4	4	4	4	4	7.7417	0.940963	128.38	12.0333	1.74684e-39	190.3	168.63	0.21487	GIASRSGEVSKLSRDSTEDASETTAGVARGH	LSRDS(0.941)T(0.059)EDASETTAGVAR	LS(-39.75)RDS(12.03)T(-12.03)EDAS(-49.4)ET(-54.02)T(-52.61)AGVAR	By MS/MS	1;2
TGGT1_201150;TGVEG_201150;TGME49_201150	TGGT1_201150	heavy metal translocating P-type ATPase subfamily protein	N/A	7	S	2	4	922;922;922		0.0790526	-0.019954	-0.137255	0.117301	-0.141331	-0.149402	0.00807126	-0.418867	-0.644348	-0.63529	-0.456324	-0.628674	-0.553646	-0.613563	-0.669973	-0.76687	1	1	1	1	1	1	1	1	1	NaN	0.986846	74.929	18.752	0.0537104	74.929	16.25	0.028529	AAQPEFAMVVRKQLSSFRASRSGSTTHCEKA	QLS(0.013)S(0.987)FR	QLS(-18.75)S(18.75)FR	By MS/MS	1
TGGT1_201150;TGVEG_201150;TGME49_201150	TGGT1_201150	heavy metal translocating P-type ATPase subfamily protein	N/A	7	S	2	8	926;926;926		2.87671	-0.240552	-0.122819	-0.117733	-0.141331	-0.149402	0.00807126	1.50195	1.57456	1.5888	1.80281	1.76951	1.81464	1.63068	1.62544	1.76238	3	3	3	3	3	3	3	3	3	7.83243	0.999867	66.023	39.3209	0.000336476	105.46	62.242	0.07012	EFAMVVRKQLSSFRASRSGSTTHCEKAPRTG	QLSSFRAS(1)R	QLS(-47.81)S(-39.32)FRAS(39.32)R	By MS/MS	1
TGGT1_201150;TGVEG_201150;TGME49_201150	TGGT1_201150	heavy metal translocating P-type ATPase subfamily protein	N/A	7	S	3	10	326;326;326		0.649321	0.234093	0.0980676	0.136025	-0.141331	-0.149402	0.00807126	-1.29885	-1.14481	-1.10117	-1.30657	-1.71513	-1.22541	-1.2538	-1.43054	-1.26857	1	1	1	1	1	1	1	1	1	7.34189	0.993304	136.81	21.7133	2.98817e-06	136.81	113.45	0.25286	MLSCPRRPDLQTFSPSPRDASLASSSLLSTH	RPDLQTFS(0.007)PS(0.993)PR	RPDLQT(-58.62)FS(-21.71)PS(21.71)PR	By MS/MS	1
TGGT1_201150;TGVEG_201150	TGGT1_201150	heavy metal translocating P-type ATPase subfamily protein	N/A	7	S	3	3	1094;1094		1.16312	0.16764	0.246485	-0.0788447	-0.141331	-0.149402	0.00807126	0.0184765	0.0558853	0.00191879	-0.273712	-0.0833092	-0.0696182	0.0650406	0.0854111	0.162363	2	2	2	2	2	2	2	2	2	7.47881	0.70424	57.009	6.41576	2.71438e-07	79.461	68.515	0.10773	GGSMVVGGHGAARRSSSPAPGVGPVAERGED	RS(0.161)S(0.704)S(0.135)PAPGVGPVAERGEDATR	RS(-6.42)S(6.42)S(-7.17)PAPGVGPVAERGEDAT(-47.83)R	By MS/MS	1
TGVEG_201230;TGME49_201230;TGGT1_201230	TGVEG_201230	kinesin motor domain-containing protein	N/A	0	S	3	27	300;300;300		0.983785	-0.160169	0.0202738	-0.180442	NaN	NaN	NaN	-2.10198	-1.93649	-2.02443	-1.97946	-1.80899	-1.79394	-1.97924	-1.91998	-1.62235	1	1	1	1	1	1	1	1	1	7.48849	0.999847	96.461	41.3029	5.55412e-13	96.461	89.044	-0.22985	AYLVPSLYPQFAACLSPRSSAFPAGLSNFSG	QGHPTPGIYGPAYLVPSLYPQFAACLS(1)PR	QGHPT(-85.02)PGIY(-70.21)GPAY(-41.3)LVPS(-43.79)LY(-44.32)PQFAACLS(41.3)PR	By MS/MS	1
TGVEG_201250;TGGT1_201250;TGME49_201250	TGVEG_201250	histone lysine methyltransferase, SET, putative;putative histone lysine methyltransferase, SET	N/A	0	S	3	6	1095;1095;1095		1.15745	0.30183	0.101686	0.200144	-0.107622	-0.147907	0.0402851	-0.565607	-0.430283	-0.787771	-0.769318	-0.939293	-0.980541	-0.596743	-1.00961	-0.777735	1	1	1	1	1	1	1	1	1	6.75815	0.5	58.32	0	0.00385078	58.32	26.645	-0.0052972	RSDARGKEEKDAKDVSPTGREAHEDCSQSDG	DAKDVS(0.5)PT(0.5)GR	DAKDVS(0)PT(0)GR	By MS/MS	1
TGVEG_201250;TGGT1_201250;TGME49_201250	TGVEG_201250	histone lysine methyltransferase, SET, putative;putative histone lysine methyltransferase, SET	N/A	0	S	2	4	1621;1621;1621		1.97309	0.510372	0.488951	0.0214202	-0.107622	-0.147907	0.0402851	0.903561	0.920202	0.58596	0.341864	0.237854	0.298891	0.795063	0.834417	0.715982	1	1	1	1	1	1	1	1	1	7.64715	0.5	254.3	0	3.97258e-79	254.3	214.29	-0.11313	ESETHEEMNMSKEANSSDAEASEASSARHA_	EANS(0.5)S(0.5)DAEASEASSAR	EANS(0)S(0)DAEAS(-75.47)EAS(-113)S(-133.89)AR	By MS/MS	1
TGVEG_201250;TGGT1_201250;TGME49_201250	TGVEG_201250	histone lysine methyltransferase, SET, putative;putative histone lysine methyltransferase, SET	N/A	0	S	2	5	1622;1622;1622		1.96399	0.489571	0.438613	0.0509586	-0.107622	-0.147907	0.0402851	1.10184	1.12127	0.823729	0.615467	0.437962	0.524702	0.933254	1.04623	0.914486	2	2	2	2	2	2	2	2	2	7.70207	0.963239	100.76	14.2028	3.97258e-79	254.3	214.29	0.37738	SETHEEMNMSKEANSSDAEASEASSARHA__	EANS(0.037)S(0.963)DAEAS(0.994)EAS(0.002)S(0.003)AR	EANS(-14.2)S(14.2)DAEAS(24.99)EAS(-26.4)S(-24.99)AR	By MS/MS	1;2
TGVEG_201250;TGGT1_201250;TGME49_201250	TGVEG_201250	histone lysine methyltransferase, SET, putative;putative histone lysine methyltransferase, SET	N/A	0	S	2	10	1627;1627;1627		1.0075	0.371915	0.100133	0.271782	-0.107622	-0.147907	0.0402851	-1.8595	-1.82112	-1.89471	-1.91791	-2.5108	-2.26236	-2.51953	-1.82615	-2.045	1	1	1	1	1	1	1	1	1	6.77685	0.994478	100.76	24.9865	2.42106e-06	100.76	81.18	0.37738	EMNMSKEANSSDAEASEASSARHA_______	EANS(0.037)S(0.963)DAEAS(0.994)EAS(0.002)S(0.003)AR	EANS(-14.2)S(14.2)DAEAS(24.99)EAS(-26.4)S(-24.99)AR	By MS/MS	2
TGVEG_201250;TGGT1_201250;TGME49_201250	TGVEG_201250	histone lysine methyltransferase, SET, putative;putative histone lysine methyltransferase, SET	N/A	0	S	3	3	37;37;37		0.130971	0.0779139	-0.236579	0.314493	-0.107622	-0.147907	0.0402851	-3.52633	-4.00194	-3.51395	-4.00291	-3.49044	-3.78261	-3.79148	-4.34679	-3.84743	1	1	1	1	1	1	1	1	1	6.21064	1	67.496	67.4961	4.27102e-05	67.496	55.833	0.10478	PSRSAKVPSGDTKRESDIEAGAQSPLLVIPP	RES(1)DIEAGAQS(1)PLLVIPPPR	RES(67.5)DIEAGAQS(67.5)PLLVIPPPR	By MS/MS	2
TGVEG_201250;TGGT1_201250;TGME49_201250	TGVEG_201250	histone lysine methyltransferase, SET, putative;putative histone lysine methyltransferase, SET	N/A	0	S	3	11	45;45;45		0.0143375	-0.00507228	0.0621821	-0.0672544	-0.107622	-0.147907	0.0402851	-0.655664	-0.96936	-0.85397	-0.873606	-0.677156	-0.913015	-0.642183	-0.743114	-0.891933	3	3	3	3	3	3	3	3	3	6.90184	1	67.496	67.4961	2.79971e-09	97.776	85.884	0.10478	SGDTKRESDIEAGAQSPLLVIPPPRIDLFPP	RES(1)DIEAGAQS(1)PLLVIPPPR	RES(67.5)DIEAGAQS(67.5)PLLVIPPPR	By MS/MS	1;2
TGVEG_201250;TGGT1_201250;TGME49_201250	TGVEG_201250	histone lysine methyltransferase, SET, putative;putative histone lysine methyltransferase, SET	N/A	0	S	3	3	1148;1148;1148		1.95732	0.174944	0.137008	0.0379359	-0.107622	-0.147907	0.0402851	2.83511	2.79963	2.76171	2.59071	2.68958	2.59134	2.64452	2.73557	2.90256	5	5	5	5	5	5	5	5	5	7.82381	0.980129	110.8	17.0353	3.12873e-05	110.8	71.176	0.25871	DEDGGKEVRVGIRESSPSRGLDRSGAQPTSV	ES(0.019)S(0.98)PSRGLDR	ES(-17.04)S(17.04)PS(-33.16)RGLDR	By MS/MS	1
TGVEG_201250;TGGT1_201250;TGME49_201250	TGVEG_201250	histone lysine methyltransferase, SET, putative;putative histone lysine methyltransferase, SET	N/A	0	S	3	9	1150;1150;1150		0.3328	-0.0968742	-0.0764058	-0.0204684	-0.107622	-0.147907	0.0402851	-0.57062	-0.546867	-0.399633	-0.385536	-0.605427	-0.235535	-0.501646	-0.572601	-0.381468	1	1	1	1	1	1	1	1	1	7.77422	0.855351	43.594	9.17272	0.0080405	43.594	30.831	0.051093	DGGKEVRVGIRESSPSRGLDRSGAQPTSVDS	VGIRES(0.041)S(0.103)PS(0.855)RGLDR	VGIRES(-13.18)S(-9.17)PS(9.17)RGLDR	By MS/MS	1
TGVEG_201250;TGGT1_201250	TGVEG_201250	putative histone lysine methyltransferase, SET	N/A	0	S	3	3	533;533		2.09139	0.22241	0.125801	0.0966091	-0.107622	-0.147907	0.0402851	1.33713	1.2547	1.32077	1.01406	1.14499	1.08633	1.16698	1.21514	1.24066	1	1	1	1	1	1	1	1	1	7.51492	0.98964	153.27	19.978	6.23193e-18	153.27	138.7	0.35425	GRCSSSSGWSAERQSSGEAATPAEKPVSGLC	QS(0.01)S(0.99)GEAATPAEKPVSGLCEK	QS(-19.98)S(19.98)GEAAT(-33.8)PAEKPVS(-83.91)GLCEK	By MS/MS	1
TGVEG_201250;TGGT1_201250;TGME49_201250	TGVEG_201250	histone lysine methyltransferase, SET, putative;putative histone lysine methyltransferase, SET	N/A	0	S	3	4	794;794;794		1.88553	0.486835	0.386571	0.100265	-0.107622	-0.147907	0.0402851	1.72224	1.80893	1.78081	1.13306	1.50102	1.2174	1.86522	1.57449	1.57149	2	2	2	2	2	2	2	2	2	8.28773	1	109.99	109.991	5.51986e-06	134.02	109.99	-0.46148	RPSCGGIEHHSRRRESPEPVAGGRRRAERET	RRES(1)PEPVAGGR	RRES(109.99)PEPVAGGR	By MS/MS	1
TGVEG_201250;TGGT1_201250;TGME49_201250	TGVEG_201250	histone lysine methyltransferase, SET, putative;putative histone lysine methyltransferase, SET	N/A	0	S	3	19	1132;1132;1132		0.0779469	0.0297438	0.0154146	0.0143293	-0.107622	-0.147907	0.0402851	-0.166758	-0.453211	-0.234398	-0.135315	-0.491846	-0.316437	-0.451117	-0.116653	-0.329584	1	1	1	1	1	1	1	1	1	7.91471	0.91102	97.387	11.1962	3.92995e-16	97.387	87.824	0.36467	AGPLAVVTTTAPSSESDEDGGKEVRVGIRES	VSGAGPLAVVTTTAPS(0.02)S(0.069)ES(0.911)DEDGGKEVR	VS(-84.5)GAGPLAVVT(-50.26)T(-41.96)T(-38.96)APS(-16.67)S(-11.2)ES(11.2)DEDGGKEVR	By MS/MS	1
TGVEG_201260;TGGT1_201260;TGME49_201260	TGVEG_201260	sugar transporter ST3	N/A	10	S	3	7	343;343;343		0.065268	-0.0408109	-0.27091	0.230099	0.233456	0.448753	-0.215297	-2.08943	-2.71112	-2.09073	-2.13025	-2.36156	-2.27703	-2.58577	-2.39506	-2.60074	1	1	1	1	1	1	1	1	1	6.59114	1	86.182	86.182	7.29033e-08	86.182	73.284	0.011106	PAKALSALKALGEQESHAGAIIMQQEQRIPE	ALGEQES(1)HAGAIIMQQEQR	ALGEQES(86.18)HAGAIIMQQEQR	By MS/MS	1
TGVEG_201260;TGGT1_201260;TGME49_201260	TGVEG_201260	sugar transporter ST3	N/A	10	S	2	11	693;693;693		0.297908	0.278147	0.24007	0.0380767	0.233456	0.448753	-0.215297	-2.30503	-3.44998	-2.79098	-3.47485	-3.05096	-2.85462	-2.94032	-2.81841	-2.9015	1	1	1	1	1	1	1	1	1	6.13462	1	65.179	65.1792	0.00355961	65.179	55.524	-0.19021	MSLQRDIQEAIRELPS_______________	DIQEAIRELPS(1)	DIQEAIRELPS(65.18)	By MS/MS	1
TGVEG_201260;TGGT1_201260	TGVEG_201260	sugar transporter ST3	N/A	10	S	4	5	114;114		3.59976	-0.588086	-0.414409	-0.173677	0.233456	0.448753	-0.215297	-0.469709	-0.44013	-0.368463	0.127604	0.236324	0.122026	-0.476412	-0.118536	-0.162325	3	3	3	3	3	3	3	3	3	7.21141	0.996953	111.55	25.3413	8.2943e-15	111.55	98.532	0.20858	EKETANELFGKKAQPSFLAEGETYDLHLTQR	KAQPS(0.997)FLAEGET(0.003)YDLHLTQR	KAQPS(25.34)FLAEGET(-25.34)Y(-38.78)DLHLT(-64.33)QR	By MS/MS	1
TGGT1_201380	TGGT1_201380	putative chorismate synthase	N/A	0	S	4	4	332		1.99815	-0.350878	-0.299181	-0.0516968	0.110699	0.163074	-0.0523745	1.24933	1.01156	1.10395	1.41479	1.4768	1.52589	1.0845	1.1791	1.25633	2	2	2	2	2	2	2	2	2	7.37464	0.789912	52.451	6.03545	1.44401e-08	151.04	117.45	-0.016677	SEHNDRFIPFERASCSFSESAASTIKHERDG	AS(0.197)CS(0.79)FS(0.013)ESAASTIKHER	AS(-6.04)CS(6.04)FS(-17.8)ES(-37.4)AAS(-46.24)T(-47.63)IKHER	By MS/MS	1
TGGT1_201380;TGME49_201380;TGVEG_201380	TGGT1_201380	chorismate synthase, putative;putative chorismate synthase	N/A	0	S	2	4	408;408;408		2.65809	0.379965	0.489155	-0.10919	0.110699	0.163074	-0.0523745	2.06549	2.06462	2.18572	1.68352	1.69437	1.79804	2.1813	2.29799	2.16411	2	2	2	2	2	2	2	2	2	7.97084	0.963158	80.688	14.1841	0.00157028	80.688	16.872	-0.023815	GNSEDSVRYTSKSEASITRLSGNAASGGAPV	SEAS(0.963)IT(0.037)R	S(-40.34)EAS(14.18)IT(-14.18)R	By MS/MS	1
TGGT1_201380;TGME49_201380;TGVEG_201380	TGGT1_201380	chorismate synthase, putative;putative chorismate synthase	N/A	0	S	4	3	365;365;365		3.57519	0.349845	0.414125	-0.0642802	0.110699	0.163074	-0.0523745	1.92438	1.91927	1.85614	1.56846	1.56922	1.51258	1.80408	2.10315	1.98541	2	2	2	2	2	2	2	2	2	8.24785	0.938296	105.39	14.8306	2.38954e-05	105.39	81.715	-0.30971	AATLSRERASDGRTTSRHEEEVERGRERIQR	T(0.031)T(0.031)S(0.938)RHEEEVERGR	T(-14.83)T(-14.83)S(14.83)RHEEEVERGR	By MS/MS	1
TGGT1_201380;TGME49_201380	TGGT1_201380	chorismate synthase, putative;putative chorismate synthase	N/A	0	S	2	3	403;403		0.802948	0.120183	0.132919	-0.012736	0.110699	0.163074	-0.0523745	1.87605	1.93838	2.04722	1.74629	1.911	1.84381	2.10195	2.02825	1.76966	2	2	2	2	2	2	2	2	2	7.60433	0.912866	94.532	10.8988	1.30689e-07	94.532	77.87	-0.19787	VDQQNGNSEDSVRYTSKSEASITRLSGNAAS	YT(0.074)S(0.913)KS(0.013)EASITR	Y(-46.82)T(-10.9)S(10.9)KS(-18.52)EAS(-41.48)IT(-59.29)R	By MS/MS	1
TGVEG_201390;TGGT1_201390	TGVEG_201390	hypothetical protein;putative transmembrane protein	HMM: MKTLHLLLFAVVAIALCGLATAS, NN: MKTLHLLLFAVVAIALCGLATAS	2	S	2	5	51;51		2.29262	-0.395594	-0.27316	-0.122433	0.0298157	0.0930678	-0.0632521	1.25616	1.09676	1.27803	1.54181	1.59028	1.68564	1.19194	1.41899	1.38733	3	3	3	3	3	3	3	3	3	7.44971	1	129.11	129.11	5.74058e-29	129.11	101.78	2.1862	DAFAARVAGARAAVVSGLANENGLWRRTQAR	AAVVS(1)GLANENGLWR	AAVVS(129.11)GLANENGLWR	By MS/MS	1
TGVEG_201400;TGME49_201400;TGGT1_201400	TGVEG_201400	Sin3-associated polypeptide SAP18	N/A	0	S	3	8	164;164;164		1.67284	0.309377	0.324983	-0.0156059	0.0868715	0.115538	-0.0286668	4.04225	3.98134	3.98514	3.54842	3.83142	3.70076	4.00845	3.97892	4.06818	13	13	13	13	13	13	13	13	13	8.28301	1	51.643	51.6434	0.00110733	90.861	68.174	-0.74395	DEKPKKARRAATPRASPRRELSRSPSPGDAV	RAAT(1)PRAS(1)PR	RAAT(51.64)PRAS(51.64)PR	By MS/MS	1;2
TGVEG_201400;TGME49_201400;TGGT1_201400	TGVEG_201400	Sin3-associated polypeptide SAP18	N/A	0	S	2	6	200;200;200		0.348756	0.248359	-0.158823	0.407182	0.0868715	0.115538	-0.0286668	-1.59958	-1.19812	-2.16088	-1.70758	-1.99655	-1.99953	-2.31346	-2.16624	-1.70043	1	1	1	1	1	1	1	1	1	7.02967	1	44.252	44.2518	0.0193273	44.252	24.954	-0.13241	PSRSGKSRTKANKGGSESPRRERSRSHSRLR	ANKGGS(1)ES(1)PRR	ANKGGS(44.25)ES(44.25)PRR	By MS/MS	2
TGVEG_201400;TGME49_201400;TGGT1_201400	TGVEG_201400	Sin3-associated polypeptide SAP18	N/A	0	S	2	8	202;202;202		0.348756	0.248359	-0.158823	0.407182	0.0868715	0.115538	-0.0286668	-1.59958	-1.19812	-2.16088	-1.70758	-1.99655	-1.99953	-2.31346	-2.16624	-1.70043	1	1	1	1	1	1	1	1	1	7.02967	1	44.252	44.2518	0.0193273	44.252	24.954	-0.13241	RSGKSRTKANKGGSESPRRERSRSHSRLRTD	ANKGGS(1)ES(1)PRR	ANKGGS(44.25)ES(44.25)PRR	By MS/MS	2
TGVEG_201400;TGME49_201400;TGGT1_201400	TGVEG_201400	Sin3-associated polypeptide SAP18	N/A	0	S	3	9	113;113;113		1.10669	-0.193423	-0.185076	-0.00834719	0.0868715	0.115538	-0.0286668	-1.016	-0.799391	-0.849535	-0.777412	-0.701565	-0.605675	-0.890081	-0.910753	-0.839045	1	1	1	1	1	1	1	1	1	6.9914	0.818365	57.434	6.53747	0.0033003	57.434	44.426	-0.055009	KSKASFRAVAPPKGLSSRSGRHRTSSRSPED	AVAPPKGLS(0.818)S(0.182)R	AVAPPKGLS(6.54)S(-6.54)R	By MS/MS	1
TGVEG_201400;TGME49_201400;TGGT1_201400	TGVEG_201400	Sin3-associated polypeptide SAP18	N/A	0	S	3	13	802;802;802		0.0632046	-0.0307611	0.0439326	-0.0746937	0.0868715	0.115538	-0.0286668	0.984121	0.87644	0.517488	0.725246	1.01014	0.734947	0.907507	0.820213	0.874411	3	3	3	3	3	3	3	3	3	7.01393	0.720238	134.45	4.1369	3.14472e-41	188.8	169.4	0.22582	VEKESASEVGSSSAHSASPERDVIPKLPDAT	ESASEVGS(0.002)S(0.008)S(0.289)AHS(0.72)AS(0.981)PERDVIPK	ES(-77.31)AS(-65.49)EVGS(-26.45)S(-19.66)S(-4.14)AHS(4.14)AS(15.88)PERDVIPK	By MS/MS	2
TGVEG_201400;TGME49_201400;TGGT1_201400	TGVEG_201400	Sin3-associated polypeptide SAP18	N/A	0	S	3	15	804;804;804		0.102477	-0.0504945	0.0109317	-0.0614262	0.0868715	0.115538	-0.0286668	1.25739	1.24197	0.770878	1.0606	1.29421	1.06692	1.20272	1.11919	1.1326	4	4	4	4	4	4	4	4	4	7.44328	0.981214	134.45	15.8801	2.26068e-60	205.59	188.76	0.22582	KESASEVGSSSAHSASPERDVIPKLPDATGH	ESASEVGS(0.002)S(0.008)S(0.289)AHS(0.72)AS(0.981)PERDVIPK	ES(-77.31)AS(-65.49)EVGS(-26.45)S(-19.66)S(-4.14)AHS(4.14)AS(15.88)PERDVIPK	By MS/MS	2
TGVEG_201400;TGME49_201400;TGGT1_201400	TGVEG_201400	Sin3-associated polypeptide SAP18	N/A	0	S	2	3	225;225;225		1.14735	0.54752	0.115725	0.431795	0.0868715	0.115538	-0.0286668	2.82297	3.10366	2.7651	2.73678	2.07916	2.23323	2.01998	2.34877	3.0276	3	3	3	3	3	3	3	3	3	7.12561	1	70.908	70.9084	0.0101298	88.364	25.136	-0.1818	SHSRLRTDKKEARRESPEGRRPRRRRRRGAH	RES(1)PEGR	RES(70.91)PEGR	By MS/MS	1
TGVEG_201400;TGME49_201400;TGGT1_201400	TGVEG_201400	Sin3-associated polypeptide SAP18	N/A	0	S	3	5	437;437;437		0.111065	-0.0460958	-0.165241	0.119145	0.0868715	0.115538	-0.0286668	-1.16904	-1.35497	-1.05645	-0.902546	-1.26204	-1.27758	-1.32319	-1.39062	-1.22408	1	1	1	1	1	1	1	1	1	6.62221	0.923424	42.469	10.8131	0.015155	42.469	23.338	0.2553	AFGRRDAWTERGRPGSSAMPRGSSPPPSFFQ	GRPGS(0.923)S(0.077)AMPR	GRPGS(10.81)S(-10.81)AMPR	By MS/MS	1
TGVEG_201400;TGME49_201400;TGGT1_201400	TGVEG_201400	Sin3-associated polypeptide SAP18	N/A	0	S	3	1	330;330;330		2.13371	-0.234031	-0.273478	0.0394471	0.0868715	0.115538	-0.0286668	2.4842	2.4794	2.42413	2.61473	2.71858	2.75652	2.54217	2.31368	2.41354	11	11	11	11	11	11	11	11	11	7.66304	1	142.56	105.026	6.45615e-18	145.28	125.96	-0.051834	ASPHGPGAMDSRRGRSANEEFLAALPPDHPF	S(1)ANEEFLAALPPDHPFASR	S(105.03)ANEEFLAALPPDHPFAS(-105.03)R	By MS/MS	1
TGVEG_201400;TGME49_201400;TGGT1_201400	TGVEG_201400	Sin3-associated polypeptide SAP18	N/A	0	S	2	3	445;445;445		1.23367	0.209885	0.193259	0.0166264	0.0868715	0.115538	-0.0286668	5.34761	5.20226	5.15956	4.9384	5.13071	5.01067	5.24476	5.22353	5.19126	12	12	12	12	12	12	12	12	12	8.9502	0.989491	193.98	19.7383	1.37342e-29	193.98	145.57	-0.022722	TERGRPGSSAMPRGSSPPPSFFQERLMMRRK	GS(0.011)S(0.989)PPPSFFQER	GS(-19.74)S(19.74)PPPS(-78.89)FFQER	By MS/MS	1
TGVEG_201400;TGME49_201400;TGGT1_201400	TGVEG_201400	Sin3-associated polypeptide SAP18	N/A	0	S	4	3	316;316;316		1.35476	0.265134	0.35	-0.0848656	0.0868715	0.115538	-0.0286668	4.42534	4.53897	4.37715	4.11631	4.33718	4.09258	4.59293	4.55336	4.44978	20	20	20	20	20	20	20	20	20	8.45743	1	134.76	87.1155	2.37735e-42	173.81	141.51	-0.31995	PNWRFLPGRNGARHASPHGPGAMDSRRGRSA	HAS(1)PHGPGAMDSRR	HAS(87.12)PHGPGAMDS(-87.12)RR	By MS/MS	1
TGVEG_201400;TGME49_201400;TGGT1_201400	TGVEG_201400	Sin3-associated polypeptide SAP18	N/A	0	S	2	12	325;325;325		0.540162	0.237216	0.18572	0.0514959	0.0868715	0.115538	-0.0286668	-0.611223	-0.461918	-0.873255	-0.953239	-0.59544	-1.10936	-0.716892	-0.789709	-0.594282	1	1	1	1	1	1	1	1	1	7.35326	0.797572	49.325	5.955	0.00787231	49.325	32.208	-0.16331	NGARHASPHGPGAMDSRRGRSANEEFLAALP	HAS(0.202)PHGPGAMDS(0.798)R	HAS(-5.96)PHGPGAMDS(5.96)R	By MS/MS	1
TGVEG_201400;TGME49_201400;TGGT1_201400	TGVEG_201400	Sin3-associated polypeptide SAP18	N/A	0	S	4	11	363;363;363		2.02604	-0.494242	-0.424777	-0.0694653	0.0868715	0.115538	-0.0286668	-1.4318	-1.74292	-1.60404	-1.0285	-1.06019	-1.20733	-1.29421	-1.72709	-1.54906	1	1	1	1	1	1	1	1	1	7.09209	0.523993	52.657	0.429623	0.000692305	52.657	36.127	0.15104	RMPPKHSTTPLLPPLSRTPAELRRGLHPLFD	HST(0.001)T(0.001)PLLPPLS(0.524)RT(0.475)PAELRR	HS(-37.85)T(-29.12)T(-29.12)PLLPPLS(0.43)RT(-0.43)PAELRR	By MS/MS	1
TGVEG_201400;TGME49_201400;TGGT1_201400	TGVEG_201400	Sin3-associated polypeptide SAP18	N/A	0	S	3	9	821;821;821		2.24353	0.272766	0.186483	0.0862827	0.0868715	0.115538	-0.0286668	3.24706	3.21212	3.10994	2.9135	2.96946	2.86787	3.06315	3.17385	3.07328	18	18	18	18	18	18	18	18	18	9.00333	1	238.78	76.6295	6.52165e-158	288.57	261.73	-0.047819	ERDVIPKLPDATGHASDEEQGQESGRGVAQR	LPDATGHAS(1)DEEQGQESGRGVAQR	LPDAT(-77.78)GHAS(76.63)DEEQGQES(-76.63)GRGVAQR	By MS/MS	1
TGVEG_201400;TGME49_201400;TGGT1_201400	TGVEG_201400	Sin3-associated polypeptide SAP18	N/A	0	S	3	3	79;79;79		1.78581	0.229331	0.227276	0.00205549	0.0868715	0.115538	-0.0286668	5.43035	5.36591	5.27454	5.06776	5.19123	5.12382	5.41408	5.3725	5.27805	31	31	31	31	31	31	31	31	31	9.26538	1	62.052	62.0516	5.3617e-17	156.7	128.4	0.03024	SRRHRSKQRRTEKRASASPRPGSEGAENALQ	RAS(1)AS(1)PRPGS(1)EGAENALQK	RAS(62.05)AS(62.05)PRPGS(62.05)EGAENALQK	By MS/MS	1;2;3
TGVEG_201400;TGME49_201400;TGGT1_201400	TGVEG_201400	Sin3-associated polypeptide SAP18	N/A	0	S	3	5	81;81;81		1.79641	0.243242	0.234417	0.0088253	0.0868715	0.115538	-0.0286668	5.27805	5.2141	5.13346	4.89073	5.04273	4.96243	5.25363	5.2124	5.13311	27	27	27	27	27	27	27	27	27	9.25763	1	62.052	62.0516	2.0692e-16	118.63	105.74	0.03024	RHRSKQRRTEKRASASPRPGSEGAENALQKK	RAS(1)AS(1)PRPGS(1)EGAENALQK	RAS(62.05)AS(62.05)PRPGS(62.05)EGAENALQK	By MS/MS	1;2;3
TGVEG_201400;TGME49_201400;TGGT1_201400	TGVEG_201400	Sin3-associated polypeptide SAP18	N/A	0	S	3	10	86;86;86		1.39154	0.234909	0.22768	0.00722885	0.0868715	0.115538	-0.0286668	3.55424	3.63401	3.45429	3.21712	3.42076	3.29993	3.57025	3.55577	3.49483	11	11	11	11	11	11	11	11	11	8.74621	1	62.052	62.0516	5.3617e-17	156.7	128.4	0.03024	QRRTEKRASASPRPGSEGAENALQKKEKSKA	RAS(1)AS(1)PRPGS(1)EGAENALQK	RAS(62.05)AS(62.05)PRPGS(62.05)EGAENALQK	By MS/MS	2;3
TGVEG_201400;TGME49_201400;TGGT1_201400	TGVEG_201400	Sin3-associated polypeptide SAP18	N/A	0	S	3	4	170;170;170		2.21434	0.367739	0.440831	-0.0730915	0.0868715	0.115538	-0.0286668	1.6246	1.63661	1.65059	1.13978	1.37527	1.29353	1.57456	1.66589	1.89064	4	4	4	4	4	4	4	4	4	8.78091	0.999902	85.376	40.0711	2.4149e-05	85.376	67.142	0.17354	ARRAATPRASPRRELSRSPSPGDAVGSRRKP	RELS(1)RS(0.999)PS(0.998)PGDAVGS(0.002)R	RELS(40.07)RS(32.41)PS(28.17)PGDAVGS(-28.17)R	By MS/MS	3
TGVEG_201400;TGME49_201400;TGGT1_201400	TGVEG_201400	Sin3-associated polypeptide SAP18	N/A	0	S	3	6	172;172;172		2.21434	0.367739	0.440831	-0.0730915	0.0868715	0.115538	-0.0286668	1.6246	1.63661	1.65059	1.13978	1.37527	1.29353	1.57456	1.66589	1.89064	4	4	4	4	4	4	4	4	4	8.78091	0.999427	85.376	32.4061	2.4149e-05	85.376	67.142	0.17354	RAATPRASPRRELSRSPSPGDAVGSRRKPSR	RELS(1)RS(0.999)PS(0.998)PGDAVGS(0.002)R	RELS(40.07)RS(32.41)PS(28.17)PGDAVGS(-28.17)R	By MS/MS	3
TGVEG_201400;TGME49_201400;TGGT1_201400	TGVEG_201400	Sin3-associated polypeptide SAP18	N/A	0	S	3	8	174;174;174		1.64245	0.333058	0.461514	-0.128456	0.0868715	0.115538	-0.0286668	1.11505	1.06709	1.14095	0.602408	0.905926	0.815588	1.13507	1.16843	1.40496	3	3	3	3	3	3	3	3	3	8.78091	0.998478	85.376	28.1662	2.4149e-05	85.376	67.142	0.17354	ATPRASPRRELSRSPSPGDAVGSRRKPSRSG	RELS(1)RS(0.999)PS(0.998)PGDAVGS(0.002)R	RELS(40.07)RS(32.41)PS(28.17)PGDAVGS(-28.17)R	By MS/MS	3
TGVEG_201400;TGME49_201400;TGGT1_201400	TGVEG_201400	Sin3-associated polypeptide SAP18	N/A	0	S	2	15	181;181;181		3.08394	0.449793	0.389566	0.0602271	0.0868715	0.115538	-0.0286668	-0.12405	0.0202522	-0.0979462	-0.545355	-0.47308	-0.53269	-0.354502	-0.111834	0.08391	1	1	1	1	1	1	1	1	1	7.8317	0.986324	80.663	15.8943	0.000162917	80.663	72.988	0.31456	RRELSRSPSPGDAVGSRRKPSRSGKSRTKAN	RELS(0.97)RS(0.575)PS(0.469)PGDAVGS(0.986)R	RELS(12.5)RS(0.97)PS(-0.97)PGDAVGS(15.89)R	By MS/MS	3
TGVEG_201400;TGME49_201400;TGGT1_201400	TGVEG_201400	Sin3-associated polypeptide SAP18	N/A	0	S	4	18	661;661;661		2.29229	0.503225	0.524817	-0.0215918	0.0868715	0.115538	-0.0286668	2.1355	1.93372	2.02148	1.42113	1.50332	1.65659	2.13264	2.05945	1.96339	2	2	2	2	2	2	2	2	2	7.82193	0.991731	99.709	20.8033	1.419e-19	99.709	93.139	-0.48281	VGDSSGDREAEEEAASISLDKGGDETPVEEK	SVVGDSSGDREAEEEAAS(0.992)IS(0.008)LDKGGDETPVEEK	S(-77.6)VVGDS(-53.25)S(-48.51)GDREAEEEAAS(20.8)IS(-20.8)LDKGGDET(-51.39)PVEEK	By MS/MS	1
TGVEG_201400;TGME49_201400;TGGT1_201400	TGVEG_201400	Sin3-associated polypeptide SAP18	N/A	0	S	4	20	663;663;663		1.94716	0.475014	0.396276	0.0787373	0.0868715	0.115538	-0.0286668	0.677462	0.959419	0.943935	0.490856	0.304552	0.360367	0.906788	0.777048	0.660769	1	1	1	1	1	1	1	1	1	7.51206	0.975511	105.67	16.0064	4.82639e-20	105.67	99.543	-0.32297	DSSGDREAEEEAASISLDKGGDETPVEEKQK	SVVGDSSGDREAEEEAAS(0.024)IS(0.976)LDKGGDETPVEEK	S(-86.13)VVGDS(-57.78)S(-58.14)GDREAEEEAAS(-16.01)IS(16.01)LDKGGDET(-47.34)PVEEK	By MS/MS	1
TGVEG_201400;TGME49_201400;TGGT1_201400	TGVEG_201400	Sin3-associated polypeptide SAP18	N/A	0	S	3	7	48;48;48		0.239126	0.309078	-0.582176	0.891253	0.0868715	0.115538	-0.0286668	1.12699	2.16167	1.09452	1.8024	0.523369	1.13018	0.503754	0.311539	0.894131	2	2	2	2	2	2	2	2	2	7.25518	0.999188	86.803	30.9035	0.000225269	105.65	73.434	0.2472	PSPRVSKRKTSGASASNKRRAEKEKRSRSTS	TSGAS(0.001)AS(0.999)NKR	T(-73.48)S(-68.27)GAS(-30.9)AS(30.9)NKR	By MS/MS	1
TGVEG_201400;TGME49_201400;TGGT1_201400	TGVEG_201400	Sin3-associated polypeptide SAP18	N/A	0	S	2	3	123;123;123		3.55133	0.503303	0.560834	-0.0575307	0.0868715	0.115538	-0.0286668	0.43202	0.462925	0.55994	-0.0157967	0.00974083	-0.0489674	0.569021	0.586723	0.471733	2	2	2	2	2	2	2	2	2	7.35463	0.867338	81.632	8.73376	0.00113313	81.632	52.029	-0.52672	PPKGLSSRSGRHRTSSRSPEDKVRDGVKDAT	T(0.017)S(0.118)S(0.867)RS(0.997)PEDKVR	T(-17.11)S(-8.73)S(8.73)RS(25.97)PEDKVR	By MS/MS	2
TGVEG_201400;TGME49_201400;TGGT1_201400	TGVEG_201400	Sin3-associated polypeptide SAP18	N/A	0	S	2	5	125;125;125		3.27248	0.451855	0.448061	0.00379372	0.0868715	0.115538	-0.0286668	2.24323	2.23649	2.28805	1.83738	1.85335	1.72147	2.31121	2.29533	2.14984	4	4	4	4	4	4	4	4	4	8.05755	0.997303	81.632	25.9713	0.00113313	81.632	52.029	-0.52672	KGLSSRSGRHRTSSRSPEDKVRDGVKDATHK	T(0.017)S(0.118)S(0.867)RS(0.997)PEDKVR	T(-17.11)S(-8.73)S(8.73)RS(25.97)PEDKVR	By MS/MS	2
TGVEG_201670;TGGT1_201670;TGME49_201670	TGVEG_201670	DnaJ domain-containing protein	N/A	7	S	3	2	407;407;389		1.2906	-0.277952	-0.351462	0.0735099	NaN	NaN	NaN	-0.665651	-0.807106	-0.976114	-0.612846	-0.54859	-0.453579	-0.733374	-0.909334	-1.02669	1	1	1	1	1	1	1	1	1	6.79031	0.826806	71.354	6.78871	0.000562922	71.354	56.761	-0.037887	SASSRFLSGALRPRLSVSERDIAVLLKEQEV	LS(0.827)VS(0.173)ERDIAVLLK	LS(6.79)VS(-6.79)ERDIAVLLK	By MS/MS	1
TGVEG_201670;TGGT1_201670	TGVEG_201670	DnaJ domain-containing protein	N/A	7	S	2	3	188;188		0.3245	-0.108485	0.126073	-0.234557	NaN	NaN	NaN	-0.689558	-0.711935	-0.483692	-0.744562	-0.353882	-0.461286	-0.471292	-0.296904	-0.413317	2	2	2	2	2	2	2	2	2	7.51903	0.970534	84.508	15.1769	0.00247293	84.508	49.547	0.01778	GATSGAASWTLGRSVSLQDLEPFQRGREVLR	S(0.029)VS(0.971)LQDLEPFQR	S(-15.18)VS(15.18)LQDLEPFQR	By MS/MS	1
TGGT1_201680;TGVEG_201680;TGME49_201680	TGGT1_201680	eukaryotic initiation factor-3 subunit 10, putative;putative eukaryotic initiation factor-3 subunit 10	N/A	0	S	2	5	918;918;918		0.0413613	0.0187931	0.0124664	0.00632668	0.229333	0.229781	-0.000448227	1.45547	1.75319	1.24584	1.43873	1.55858	1.40082	1.3908	1.61949	1.42524	2	2	2	2	2	2	2	2	2	7.59354	1	87.942	87.9419	1.833e-06	87.942	33.848	-0.27662	EASAALRSAPRAAPASPQKVEGSISPASSVP	AAPAS(1)PQK	AAPAS(87.94)PQK	By MS/MS	1;2
TGGT1_201680;TGVEG_201680;TGME49_201680	TGGT1_201680	eukaryotic initiation factor-3 subunit 10, putative;putative eukaryotic initiation factor-3 subunit 10	N/A	0	S	2	6	927;927;927		0.373353	-0.0298615	0.134844	-0.164705	0.229333	0.229781	-0.000448227	4.6078	4.69542	4.62861	4.65235	4.71502	4.65405	5.0337	4.75744	4.63481	19	19	19	19	19	19	19	19	19	7.96133	0.983147	142.54	21.1527	2.42345e-30	172.79	144.86	0.18425	PRAAPASPQKVEGSISPASSVPPSAGDSWRK	VEGS(0.008)IS(0.983)PAS(0.007)S(0.002)VPPSAGDSWR	VEGS(-21.15)IS(21.15)PAS(-21.21)S(-27.18)VPPS(-66.5)AGDS(-89.79)WR	By MS/MS	1;2
TGGT1_201680;TGVEG_201680;TGME49_201680	TGGT1_201680	eukaryotic initiation factor-3 subunit 10, putative;putative eukaryotic initiation factor-3 subunit 10	N/A	0	S	2	9	930;930;930		0.126621	0.10667	0.00233841	0.104331	0.229333	0.229781	-0.000448227	-1.91053	-1.91177	-2.46182	-1.70764	-2.40359	-2.4929	-2.4594	-2.04242	-2.0953	1	1	1	1	1	1	1	1	1	7.14532	0.519558	81.48	0.777134	5.93786e-07	81.48	66.286	-0.02598	APASPQKVEGSISPASSVPPSAGDSWRKGDR	VEGS(0.019)IS(0.434)PAS(0.52)S(0.027)VPPSAGDSWRK	VEGS(-14.29)IS(-0.78)PAS(0.78)S(-12.91)VPPS(-39.36)AGDS(-58.45)WRK	By MS/MS	1
TGGT1_201680;TGVEG_201680;TGME49_201680	TGGT1_201680	eukaryotic initiation factor-3 subunit 10, putative;putative eukaryotic initiation factor-3 subunit 10	N/A	0	S	2	9	115;115;115		2.14881	0.473916	0.403998	0.0699177	0.229333	0.229781	-0.000448227	4.67158	4.77196	4.92632	4.42892	4.24841	4.27078	4.6911	4.84386	4.62514	11	11	11	11	11	11	11	11	11	9.36691	0.997098	103.76	25.3601	5.95215e-14	156.87	131.94	0.24391	QKLTQAKESAAGASASPKSADAPVLPGQGLG	ESAAGAS(0.003)AS(0.997)PK	ES(-78.64)AAGAS(-25.36)AS(25.36)PK	By MS/MS	1
TGGT1_201680;TGVEG_201680;TGME49_201680	TGGT1_201680	eukaryotic initiation factor-3 subunit 10, putative;putative eukaryotic initiation factor-3 subunit 10	N/A	0	S	3	3	41;41;41		1.80627	-0.475846	-0.601033	0.125187	0.229333	0.229781	-0.000448227	-0.461601	-0.684134	-0.356615	-0.0297775	-0.139399	0.0943642	-0.341343	-0.792974	-0.743593	2	2	2	2	2	2	2	2	2	6.77045	0.996191	113.73	24.1778	1.26688e-06	113.73	67.915	0.18274	ALKILHGAIGHRRFRSQGWDSVQETIMIRHV	FRS(0.996)QGWDS(0.004)VQETIMIR	FRS(24.18)QGWDS(-24.18)VQET(-57.21)IMIR	By MS/MS	1
TGGT1_201680;TGVEG_201680;TGME49_201680	TGGT1_201680	eukaryotic initiation factor-3 subunit 10, putative;putative eukaryotic initiation factor-3 subunit 10	N/A	0	S	3	12	910;910;910		0.463291	-0.0713847	0.0454667	-0.116851	0.229333	0.229781	-0.000448227	-1.47331	-1.58935	-1.46661	-1.52841	-1.44298	-1.34373	-1.71924	-1.2623	-1.19718	1	1	1	1	1	1	1	1	1	6.70965	0.989217	99.092	19.6255	1.35452e-05	99.092	80.679	-0.31344	EKQRQLDLEASAALRSAPRAAPASPQKVEGS	QLDLEAS(0.011)AALRS(0.989)APR	QLDLEAS(-19.63)AALRS(19.63)APR	By MS/MS	1
TGGT1_201680;TGVEG_201680;TGME49_201680	TGGT1_201680	eukaryotic initiation factor-3 subunit 10, putative;putative eukaryotic initiation factor-3 subunit 10	N/A	0	S	3	5	957;957;957		1.67169	0.253621	0.161698	0.0919228	0.229333	0.229781	-0.000448227	3.36997	3.15622	3.33333	3.0707	3.02618	3.00177	3.07525	3.25141	3.25708	13	13	13	13	13	13	13	13	13	8.76544	1	56.488	56.4882	1.10842e-144	296.91	250.02	-0.26815	KGDRTETARRRVPAQSQGRGEQDEGFERWRE	VPAQS(1)QGRGEQDEGFER	VPAQS(56.49)QGRGEQDEGFER	By MS/MS	1
TGGT1_201680;TGVEG_201680;TGME49_201680	TGGT1_201680	eukaryotic initiation factor-3 subunit 10, putative;putative eukaryotic initiation factor-3 subunit 10	N/A	0	S	3	7	998;998;998		0.566227	-0.212646	-0.184765	-0.02788	0.229333	0.229781	-0.000448227	-1.55318	-1.00915	-1.23852	-0.954168	-1.06698	-1.14176	-1.05515	-1.24431	-1.41775	1	1	1	1	1	1	1	1	1	NaN	0.969209	42.947	14.9799	0.00357502	42.947	32	0.1138	EEKTRPRFRVAAAALSEHLSAGKEGRDEIQN	VAAAALS(0.969)EHLS(0.031)AGK	VAAAALS(14.98)EHLS(-14.98)AGK	By MS/MS	1
TGGT1_201680;TGVEG_201680	TGGT1_201680	putative eukaryotic initiation factor-3 subunit 10	N/A	0	S	4	3	977;977		2.3705	0.692093	0.409894	0.282199	0.229333	0.229781	-0.000448227	3.24162	3.5236	3.42513	2.87353	2.63188	2.60865	3.09401	3.23291	3.01682	9	9	9	9	9	9	9	9	9	NaN	1	124.25	94.646	1.33825e-14	166.47	149.59	0.091941	EQDEGFERWREGKVNSGNGNEEEKTRPRFRV	VNS(1)GNGNEEEKTRPR	VNS(94.65)GNGNEEEKT(-94.65)RPR	By MS/MS	1
TGVEG_201760;TGME49_201760;TGGT1_201760	TGVEG_201760	hypothetical protein	N/A	0	S	2	3	322;322;322		1.38077	-0.172103	-0.153783	-0.0183201	0.0513522	-0.034167	0.0855192	1.07134	1.23299	1.2118	1.39172	1.29322	1.3475	1.09523	1.25014	1.22572	5	5	5	5	5	5	5	5	5	8.21184	0.97867	77.959	16.683	8.94689e-15	96.626	86.312	-0.28088	AHAAANTSTCPQRKESDPQPTVSWAAVPCQ_	KES(0.979)DPQPT(0.021)VSWAAVPCQ	KES(16.68)DPQPT(-16.68)VS(-34.8)WAAVPCQ	By MS/MS	1
TGVEG_201760;TGME49_201760;TGGT1_201760	TGVEG_201760	hypothetical protein	N/A	0	S	2	2	244;244;244		0.260867	0.0239474	-0.0716438	0.0955912	0.0513522	-0.034167	0.0855192	0.607184	0.678759	0.574556	0.577261	0.575626	0.635769	0.589062	0.548744	0.435919	1	1	1	1	1	1	1	1	1	7.38534	0.801085	129.77	6.05012	9.62142e-10	129.77	112.56	0.060294	GSSSVQGTTGVDARASPAGSPVFAGQVPAQV	AS(0.801)PAGS(0.199)PVFAGQVPAQVK	AS(6.05)PAGS(-6.05)PVFAGQVPAQVK	By MS/MS	1
TGVEG_201760;TGME49_201760;TGGT1_201760	TGVEG_201760	hypothetical protein	N/A	0	S	3	7	228;228;228		1.1239	-0.0804602	-0.147151	0.0666904	0.0513522	-0.034167	0.0855192	0.779001	0.705172	0.800591	0.814548	0.873955	0.837641	0.711771	0.756113	0.616808	2	2	2	2	2	2	2	2	2	7.39856	0.716453	71.67	4.30336	1.3924e-05	71.67	61.918	-0.27025	SQEQRHFCRMPCRNPSGSSSVQGTTGVDARA	MPCRNPS(0.716)GS(0.27)S(0.277)S(0.716)VQGT(0.015)T(0.005)GVDAR	MPCRNPS(4.3)GS(-4.3)S(-4.3)S(4.3)VQGT(-17.36)T(-21.44)GVDAR	By MS/MS	1;2
TGVEG_201760;TGME49_201760;TGGT1_201760	TGVEG_201760	hypothetical protein	N/A	0	S	3	11	232;232;232		0.565208	-0.082955	-0.152307	0.0693518	0.0513522	-0.034167	0.0855192	-0.563633	-0.75975	-0.646788	-0.574049	-0.518309	-0.628948	-0.847529	-0.546797	-0.783901	1	1	1	1	1	1	1	1	1	7.10653	0.716452	71.67	4.30336	1.3924e-05	71.67	61.918	-0.27025	RHFCRMPCRNPSGSSSVQGTTGVDARASPAG	MPCRNPS(0.716)GS(0.27)S(0.277)S(0.716)VQGT(0.015)T(0.005)GVDAR	MPCRNPS(4.3)GS(-4.3)S(-4.3)S(4.3)VQGT(-17.36)T(-21.44)GVDAR	By MS/MS	2
TGVEG_201760;TGME49_201760;TGGT1_201760	TGVEG_201760	hypothetical protein	N/A	0	S	3	9	108;108;108		1.40545	-0.488601	-0.476967	-0.0116339	0.0513522	-0.034167	0.0855192	-2.49354	-2.08166	-2.06598	-1.59912	-1.8778	-1.69846	-2.15816	-2.2791	-2.16902	1	1	1	1	1	1	1	1	1	6.87096	0.992788	80.752	22.2732	1.04e-06	80.752	71.956	-0.3663	RPVRLSKYGLLGHDDSGAESWTTETRSEYEP	YGLLGHDDS(0.993)GAES(0.006)WT(0.001)T(0.001)ETR	Y(-61.82)GLLGHDDS(22.27)GAES(-22.27)WT(-32.4)T(-32.4)ET(-37.28)R	By MS/MS	1
TGGT1_201790;TGVEG_201790;TGME49_201790	TGGT1_201790	FHA domain-containing protein	N/A	0	S	2	8	83;83;83		0.243475	-0.0806732	0.146798	-0.227471	0.00698725	0.0159562	-0.00896899	-0.0858727	-0.395941	-0.132299	-0.161001	0.0439835	-0.255076	0.00386047	0.0100021	0.0544376	3	3	3	3	3	3	3	3	3	6.84509	0.936277	65.175	11.6711	2.91042e-10	88.986	60.642	-1.879	DTHPPPQREVGEASFSAGEAALRDSGNSLSS	EVGEAS(0.064)FS(0.936)AGEAALR	EVGEAS(-11.67)FS(11.67)AGEAALR	By MS/MS	1
TGGT1_201790;TGVEG_201790;TGME49_201790	TGGT1_201790	FHA domain-containing protein	N/A	0	S	3	7	258;258;258		0.0583383	-0.0138302	-0.0816402	0.0678101	0.00698725	0.0159562	-0.00896899	0.542498	0.590921	0.502712	0.656544	0.405029	0.616049	0.492678	0.458651	0.481373	2	2	2	2	2	2	2	2	2	7.02268	1	81.676	81.6763	0.000933953	81.676	51.471	0.11612	TRLLRGVPRRGIVEFSPKSLDKADRPRIPGG	RGIVEFS(1)PK	RGIVEFS(81.68)PK	By MS/MS	1
TGGT1_201790;TGVEG_201790;TGME49_201790	TGGT1_201790	FHA domain-containing protein	N/A	0	S	4	14	126;126;126		0.636892	0.108655	0.062233	0.0464217	0.00698725	0.0159562	-0.00896899	0.999378	0.749983	0.818861	0.783428	0.743458	0.715372	0.75551	0.832428	0.841019	3	3	3	3	3	3	3	3	3	7.65073	0.807217	125.77	5.31854	2.02608e-30	125.77	117.55	-0.52695	TRSSFGETPGSCEPPSSRESQSRDEDAFNAK	SSFGETPGS(0.001)CEPPS(0.807)S(0.359)RES(0.762)QS(0.071)RDEDAFNAK	S(-80.68)S(-80.68)FGET(-48.55)PGS(-29.09)CEPPS(5.32)S(-5.32)RES(5.32)QS(-10.59)RDEDAFNAK	By MS/MS	2
TGGT1_201790;TGVEG_201790;TGME49_201790	TGGT1_201790	FHA domain-containing protein	N/A	0	S	3	15	127;127;127		2.07247	0.269678	0.13402	0.135658	0.00698725	0.0159562	-0.00896899	-0.0993443	-0.234812	-0.239014	-0.483536	-0.397848	-0.50082	-0.442905	-0.280037	-0.257202	2	2	2	2	2	2	2	2	2	7.1677	0.69474	55.62	5.2562	1.25705e-05	55.62	52	-0.47571	RSSFGETPGSCEPPSSRESQSRDEDAFNAKL	SSFGET(0.008)PGS(0.073)CEPPS(0.695)S(0.695)RES(0.356)QS(0.173)RDEDAFNAK	S(-41.41)S(-41.41)FGET(-24.92)PGS(-14.01)CEPPS(5.26)S(5.26)RES(-5.26)QS(-9.68)RDEDAFNAK	By MS/MS	2
TGGT1_201790;TGVEG_201790;TGME49_201790	TGGT1_201790	FHA domain-containing protein	N/A	0	S	4	18	130;130;130		0.290119	0.0286013	0.00250689	0.0260944	0.00698725	0.0159562	-0.00896899	1.58137	1.5354	1.52076	1.45811	1.58063	1.51298	1.49823	1.50847	1.55255	4	4	4	4	4	4	4	4	4	7.97419	0.761511	125.77	5.31854	2.02608e-30	125.77	117.55	-0.52695	FGETPGSCEPPSSRESQSRDEDAFNAKLKRQ	SSFGETPGS(0.001)CEPPS(0.807)S(0.359)RES(0.762)QS(0.071)RDEDAFNAK	S(-80.68)S(-80.68)FGET(-48.55)PGS(-29.09)CEPPS(5.32)S(-5.32)RES(5.32)QS(-10.59)RDEDAFNAK	By MS/MS	1;2
TGVEG_201900;TGME49_201900;TGGT1_201900	TGVEG_201900	hypothetical protein	HMM: MWISLVVPLVSTECVHPW, NN: MWISLVVPLVSTECVHPW;HMM: MWISLVVPLVSTERVHPW, NN: MWISLVVPLVSTERVHPW	0	S	2	4	513;513;513		0.646105	0.158815	0.161465	-0.00264994	NaN	NaN	NaN	-0.229631	-0.262503	0.00620651	-0.452848	-0.205482	-0.304041	-0.469299	-0.0671139	0.0584354	1	1	1	1	1	1	1	1	1	6.7328	0.688195	114.24	3.43827	4.06311e-05	114.24	84.034	0.0035455	SSSRGGSGAAARGLSSEGDLGKRGPGGSCSP	GLS(0.312)S(0.688)EGDLGK	GLS(-3.44)S(3.44)EGDLGK	By MS/MS	1
TGGT1_202070;TGVEG_202070;TGME49_202070	TGGT1_202070	hypothetical protein	N/A	0	S	2	4	5200;5200;5139		0.167488	-0.0368188	-0.0352033	-0.00161552	NaN	NaN	NaN	1.10846	0.907741	0.955822	1.01741	1.13036	0.934702	0.870171	1.02773	1.07897	5	5	5	5	5	5	5	5	5	7.73477	0.999872	149.53	38.9237	6.89798e-51	201.79	173.62	-0.22179	SDRNGKEGSRARGTESEGEEILSAAAAPRRS	GTES(1)EGEEILSAAAAPR	GT(-38.92)ES(38.92)EGEEILS(-70.61)AAAAPR	By MS/MS	1
TGGT1_202070;TGVEG_202070;TGME49_202070	TGGT1_202070	hypothetical protein	N/A	0	S	3	7	3330;3330;3330		2.28463	-0.475159	-0.294308	-0.180852	NaN	NaN	NaN	0.254633	0.202116	0.45286	0.82399	0.700552	0.810545	0.669437	0.439024	0.343702	2	2	2	2	2	2	2	2	2	6.95236	0.999916	102.26	41.1824	0.000115993	102.26	91.956	-0.053636	SSCPSSSERFSPHPVSPQSRADAGLRERESR	FSPHPVS(1)PQSR	FS(-50.87)PHPVS(41.18)PQS(-41.18)R	By MS/MS	1
TGGT1_202070;TGVEG_202070;TGME49_202070	TGGT1_202070	hypothetical protein	N/A	0	S	2	3	7181;7183;7121		2.19167	0.347998	0.40826	-0.0602627	NaN	NaN	NaN	2.38578	2.34802	2.22	1.89171	2.04367	1.97443	2.39728	2.39276	2.34454	1	1	1	1	1	1	1	1	1	8.12885	0.824044	77.576	7.23165	6.24462e-07	77.576	68.779	-0.61888	PSGGLPPCRPAGRGSSPSSLPLASTGSPVSL	GS(0.156)S(0.824)PS(0.008)S(0.009)LPLAS(0.002)T(0.002)GSPVSLLK	GS(-7.23)S(7.23)PS(-20.34)S(-19.77)LPLAS(-27.08)T(-26.35)GS(-35.66)PVS(-44.49)LLK	By MS/MS	1
TGGT1_202070;TGVEG_202070;TGME49_202070	TGGT1_202070	hypothetical protein	N/A	0	S	3	3	207;207;207		0.669284	-0.437736	-0.116646	-0.32109	NaN	NaN	NaN	-3.10791	-2.14014	-2.53116	-1.97504	-2.29738	-2.19359	-2.10104	-2.34065	-2.37425	1	1	1	1	1	1	1	1	1	NaN	1	40.968	40.9677	0.00520675	40.968	31.9	-1.0476	VMSPTASGGQLPKGVSRLPSMFFEAHRRRES	GVS(1)RLPS(1)MFFEAHR	GVS(40.97)RLPS(40.97)MFFEAHR	By MS/MS	2
TGGT1_202070;TGVEG_202070;TGME49_202070	TGGT1_202070	hypothetical protein	N/A	0	S	3	3	211;211;211		1.13171	-0.671241	-0.302275	-0.368966	NaN	NaN	NaN	-2.73125	-1.82642	-2.03314	-1.42525	-1.60833	-1.54351	-1.72884	-1.96246	-1.79262	2	2	2	2	2	2	2	2	2	NaN	1	47.712	47.7121	0.00520675	47.712	27.588	-0.13874	TASGGQLPKGVSRLPSMFFEAHRRRESEDTC	LPS(1)MFFEAHR	LPS(47.71)MFFEAHR	By MS/MS	1;2
TGGT1_202070	TGGT1_202070	hypothetical protein	N/A	0	S	3	2	4794		0.651363	0.135853	0.180291	-0.0444387	NaN	NaN	NaN	-0.525866	-0.425787	-0.491446	-0.438665	-0.722668	-0.689323	-0.299471	-0.467026	-0.543285	1	1	1	1	1	1	1	1	1	NaN	0.499995	72.705	0	0.000395797	72.705	43.402	0.28042	RDTASADNEMHEERKSSEGVFSREDNRDDVD	KS(0.5)S(0.5)EGVFSR	KS(0)S(0)EGVFS(-47.36)R	By MS/MS	1
TGGT1_202070	TGGT1_202070	hypothetical protein	N/A	0	S	3	3	4795		0.651363	0.135853	0.180291	-0.0444387	NaN	NaN	NaN	-0.525866	-0.425787	-0.491446	-0.438665	-0.722668	-0.689323	-0.299471	-0.467026	-0.543285	1	1	1	1	1	1	1	1	1	NaN	0.499995	72.705	0	0.000395797	72.705	43.402	0.28042	DTASADNEMHEERKSSEGVFSREDNRDDVDG	KS(0.5)S(0.5)EGVFSR	KS(0)S(0)EGVFS(-47.36)R	By MS/MS	1
TGGT1_202070;TGVEG_202070;TGME49_202070	TGGT1_202070	hypothetical protein	N/A	0	S	2	3	5880;5880;5818		2.53421	0.228504	0.195436	0.0330677	NaN	NaN	NaN	-0.142199	-0.19916	-0.204445	-0.467171	-0.370894	-0.39325	-0.219938	-0.225552	-0.199516	1	1	1	1	1	1	1	1	1	7.42847	1	123.8	70.7633	7.78797e-05	123.8	86.202	0.2543	RPPDKPQRGSIARLESPPAPAVSSRLSLTAA	LES(1)PPAPAVSSR	LES(70.76)PPAPAVS(-70.76)S(-74.18)R	By MS/MS	1
TGGT1_202070;TGVEG_202070;TGME49_202070	TGGT1_202070	hypothetical protein	N/A	0	S	3	11	1537;1537;1537		0.755652	-0.154664	-0.165311	0.0106462	NaN	NaN	NaN	-1.82508	-1.60141	-1.61487	-1.6338	-1.5173	-1.42627	-1.76288	-1.63472	-1.67569	1	1	1	1	1	1	1	1	1	6.65629	0.971329	63.614	15.6981	0.000982542	63.614	46.102	0.1901	DEERRLRDFSYASSLSPRASTAPASELPSAL	LRDFSYAS(0.002)S(0.026)LS(0.971)PR	LRDFS(-43.52)Y(-48.07)AS(-25.97)S(-15.7)LS(15.7)PR	By MS/MS	1
TGGT1_202070;TGVEG_202070;TGME49_202070	TGGT1_202070	hypothetical protein	N/A	0	S	4	3	2521;2521;2521		1.01838	-0.225076	-0.431953	0.206878	NaN	NaN	NaN	-1.6691	-1.46733	-1.47412	-1.46435	-1.27673	-1.19425	-1.85947	-1.72676	-1.64496	1	1	1	1	1	1	1	1	1	6.53177	0.5	40.475	0	0.011428	40.475	27.075	-0.24148	FASFDSQKSSRFRRLSSLKAACAEKYLRSIA	RLS(0.5)S(0.5)LKAACAEK	RLS(0)S(0)LKAACAEK	By MS/MS	1
TGGT1_202070;TGVEG_202070;TGME49_202070	TGGT1_202070	hypothetical protein	N/A	0	S	4	4	2522;2522;2522		1.01838	-0.225076	-0.431953	0.206878	NaN	NaN	NaN	-1.6691	-1.46733	-1.47412	-1.46435	-1.27673	-1.19425	-1.85947	-1.72676	-1.64496	1	1	1	1	1	1	1	1	1	6.53177	0.5	40.475	0	0.011428	40.475	27.075	-0.24148	ASFDSQKSSRFRRLSSLKAACAEKYLRSIAE	RLS(0.5)S(0.5)LKAACAEK	RLS(0)S(0)LKAACAEK	By MS/MS	1
TGGT1_202070;TGVEG_202070	TGGT1_202070	hypothetical protein	N/A	0	S	2	3	2846;2846		0.124404	-0.0138531	-0.0307541	0.016901	NaN	NaN	NaN	0.00097847	0.044714	-0.059103	0.0638046	-0.02421	-0.011446	-0.0975342	-0.0824528	0.115873	2	2	2	2	2	2	2	2	2	7.13402	1	123.76	74.8093	9.78855e-05	123.76	91.599	-0.10128	PSRFVHAGKREHRRNSGGFAYEEARAREFSR	RNS(1)GGFAYEEAR	RNS(74.81)GGFAY(-74.81)EEAR	By MS/MS	1
TGGT1_202070;TGVEG_202070;TGME49_202070	TGGT1_202070	hypothetical protein	N/A	0	S	3	3	6020;6020;5958		0.26193	0.0865523	0.251446	-0.164894	NaN	NaN	NaN	0.75811	0.826628	1.16872	0.8521	0.762846	0.878855	1.1399	1.0901	1.01815	2	2	2	2	2	2	2	2	2	7.22079	0.795342	72.878	7.70749	6.61836e-08	72.878	65.156	0.64015	ASPTANLRASSPRSASPAGFLGGSGAGGAAS	S(0.053)AS(0.795)PAGFLGGS(0.135)GAGGAAS(0.017)PGGEPKAEGVEK	S(-11.8)AS(7.71)PAGFLGGS(-7.71)GAGGAAS(-16.64)PGGEPKAEGVEK	By MS/MS	1
TGGT1_202070;TGVEG_202070;TGME49_202070	TGGT1_202070	hypothetical protein	N/A	0	S	2	11	6028;6028;5966		3.58222	0.35386	0.308385	0.0454744	NaN	NaN	NaN	0.10383	0.136047	0.123577	-0.189526	-0.283865	-0.224733	-0.0790863	0.20467	0.101448	1	1	1	1	1	1	1	1	1	NaN	0.998679	176.14	28.9134	4.48175e-93	176.14	161.09	-0.00054591	ASSPRSASPAGFLGGSGAGGAASPGGEPKAE	SAS(0.001)PAGFLGGS(0.999)GAGGAASPGGEPK	S(-44.18)AS(-28.91)PAGFLGGS(28.91)GAGGAAS(-62.65)PGGEPK	By MS/MS	1
TGGT1_202070;TGVEG_202070;TGME49_202070	TGGT1_202070	hypothetical protein	N/A	0	S	3	3	2617;2617;2617		0.691749	0.274032	0.375303	-0.101272	NaN	NaN	NaN	-2.00894	-1.58793	-1.71671	-1.8859	-1.94588	-2.30389	-1.72363	-1.62613	-1.66	1	1	1	1	1	1	1	1	1	6.91014	0.725797	69.248	4.40246	2.62543e-05	69.248	38.181	0.47838	GRAEGYPEEVYTRSDSGAEEANRGATEAERD	S(0.011)DS(0.726)GAEEANRGAT(0.263)EAERDGGGR	S(-18.26)DS(4.4)GAEEANRGAT(-4.4)EAERDGGGR	By MS/MS	1
TGGT1_202070;TGVEG_202070;TGME49_202070	TGGT1_202070	hypothetical protein	N/A	0	S	2	1	6613;6613;6551		0.0583902	-0.0535641	0.111827	-0.165391	NaN	NaN	NaN	-2.57846	-3.25586	-2.67771	-3.15847	-2.34502	-2.84785	-3.07043	-2.61148	-2.33394	1	1	1	1	1	1	1	1	1	6.17537	1	74.376	74.3762	0.0110121	74.376	13.466	-0.29102	FPTLAPVSATEPRRRSLEALARLPSVARFVV	S(1)LEALAR	S(74.38)LEALAR	By MS/MS	1
TGGT1_202070;TGVEG_202070;TGME49_202070	TGGT1_202070	hypothetical protein	N/A	0	S	3	10	6622;6622;6560		0.292028	-0.208536	-0.0427621	-0.165774	NaN	NaN	NaN	-3.2607	-2.74599	-2.37222	-2.82067	-2.36786	-2.56476	-1.97527	-2.7459	-3.16041	1	1	1	1	1	1	1	1	1	NaN	1	76.82	66.2052	2.24286e-05	76.82	58.195	-0.42053	TEPRRRSLEALARLPSVARFVVQDSTHGVSM	SLEALARLPS(1)VAR	S(-66.21)LEALARLPS(66.21)VAR	By MS/MS	1
TGGT1_202070;TGVEG_202070;TGME49_202070	TGGT1_202070	hypothetical protein	N/A	0	S	2	3	1792;1792;1792		1.9097	0.373542	0.426819	-0.0532767	NaN	NaN	NaN	1.27559	1.29835	1.08021	0.837126	0.936888	0.759502	1.25888	1.27399	1.2811	2	2	2	2	2	2	2	2	2	7.55776	0.762176	93.448	8.09372	0.00158967	112.36	16.715	0.013363	CPSLSGSSFASGRTASPSSLRLFRQEKLYMH	T(0.103)AS(0.762)PS(0.118)S(0.017)LR	T(-8.71)AS(8.09)PS(-8.09)S(-16.51)LR	By MS/MS	1
TGGT1_202070;TGVEG_202070;TGME49_202070	TGGT1_202070	hypothetical protein	N/A	0	S	3	7	6894;6896;6834		0.524711	0.239324	0.0872072	0.152117	NaN	NaN	NaN	-2.60642	-3.20203	-2.85527	-3.1004	-3.31578	-2.96553	-3.10181	-2.99979	-3.01848	1	1	1	1	1	1	1	1	1	6.22339	0.966479	50.874	15.4016	0.00280657	50.874	36.443	-0.020118	SVFGRTRARVGDSLLSDSGLDRRAVGAFQET	VGDS(0.006)LLS(0.966)DS(0.028)GLDRR	VGDS(-22.33)LLS(15.4)DS(-15.4)GLDRR	By MS/MS	1
TGGT1_202070;TGVEG_202070;TGME49_202070	TGGT1_202070	hypothetical protein	N/A	0	S	2	5	4298;4284;4272		0.330492	0.101081	0.121489	-0.020408	NaN	NaN	NaN	-0.498583	-0.719675	-0.906843	-0.759062	-0.897255	-0.772028	-0.775537	-0.614618	-0.673721	1	1	1	1	1	1	1	1	1	6.98983	0.899905	97.631	9.53834	0.000194243	97.631	76.973	0.25676	GEAEHGNGSPRVLAASDTEASRLSEPSSVSL	VLAAS(0.9)DT(0.1)EASR	VLAAS(9.54)DT(-9.54)EAS(-49.1)R	By MS/MS	1
TGGT1_202070;TGVEG_202070	TGGT1_202070	hypothetical protein	N/A	0	S	3	7	6085;6085		0.926547	0.077294	0.0260582	0.0512358	NaN	NaN	NaN	-0.231928	-0.168982	-0.132215	-0.282165	-0.203173	-0.279669	-0.102642	-0.300709	-0.283482	2	2	2	2	2	2	2	2	2	7.91696	0.833082	65.378	6.02579	2.27203e-05	65.378	57.626	-0.082209	HVSSRVAPRVLPALPSRAGTTDLDLGPFGSD	VLPALPS(0.833)RAGT(0.833)T(0.333)DLDLGPFGS(0.001)DVAK	VLPALPS(6.03)RAGT(6.03)T(-6.03)DLDLGPFGS(-34.15)DVAK	By MS/MS	2
TGGT1_202070;TGVEG_202070;TGME49_202070	TGGT1_202070	hypothetical protein	N/A	0	S	2	3	194;194;194		0.545642	0.0598977	0.151729	-0.0918312	NaN	NaN	NaN	1.4053	1.52221	1.44946	1.33039	1.42708	1.43981	1.51345	1.60222	1.53679	1	1	1	1	1	1	1	1	1	7.47955	0.970094	146.2	16.185	3.12463e-08	146.2	115.13	-0.57112	RDPGDLIETPGPRVMSPTASGGQLPKGVSRL	VMS(0.97)PT(0.023)AS(0.007)GGQLPK	VMS(16.19)PT(-16.19)AS(-21.7)GGQLPK	By MS/MS	1
TGVEG_202120;TGGT1_202120	TGVEG_202120	hypothetical protein	N/A	0	S	3	3	145;145		1.16885	-0.197882	-0.163923	-0.0339584	-0.152867	-0.0588627	-0.0940043	-0.31151	-0.0658283	-0.271183	-0.00367165	-0.0642128	0.0130081	0.171372	-0.419823	-0.298195	2	2	2	2	2	2	2	2	2	7.38308	0.567929	103.93	4.98358	1.09051e-17	103.93	95.831	-0.45815	SPSDFYESSSCHRCSSPSSPVSAVDGVVHLA	CS(0.18)S(0.568)PS(0.18)S(0.071)PVS(0.001)AVDGVVHLASACAGAPPPAR	CS(-4.98)S(4.98)PS(-4.98)S(-9.04)PVS(-29.03)AVDGVVHLAS(-77.49)ACAGAPPPAR	By MS/MS	1;2
TGVEG_202120;TGGT1_202120	TGVEG_202120	hypothetical protein	N/A	0	S	3	5	147;147		0.292385	-0.104587	-0.0752484	-0.0293382	-0.152867	-0.0588627	-0.0940043	-1.29426	-1.01655	-1.4282	-0.995525	-1.16226	-1.26746	-0.883913	-1.45527	-1.31181	1	1	1	1	1	1	1	1	1	NaN	0.728496	73.758	6.26199	1.09051e-17	73.758	66.006	-0.45115	SDFYESSSCHRCSSPSSPVSAVDGVVHLASA	CS(0.167)S(0.545)PS(0.728)S(0.346)PVS(0.214)AVDGVVHLASACAGAPPPAR	CS(-6.05)S(4.71)PS(6.26)S(-4.71)PVS(-6.26)AVDGVVHLAS(-41.62)ACAGAPPPAR	By MS/MS	2
TGVEG_202120;TGGT1_202120;TGME49_202120	TGVEG_202120	hypothetical protein	N/A	0	S	3	6	56;56;56		2.83674	0.344947	0.357718	-0.0127716	-0.152867	-0.0588627	-0.0940043	1.89109	1.81043	1.87618	1.52127	1.44766	1.57393	1.76395	1.9113	1.94076	2	2	2	2	2	2	2	2	2	8.38966	0.646146	77.357	0	0.000253578	77.357	58.421	-0.18632	SDLTQRPCQREALNASSRLASREKASSFPES	EALNAS(0.646)S(0.646)RLAS(0.708)REK	EALNAS(0)S(0)RLAS(0.83)REK	By MS/MS	2
TGVEG_202120;TGGT1_202120;TGME49_202120	TGVEG_202120	hypothetical protein	N/A	0	S	4	7	57;57;57		2.40028	0.336565	0.372538	-0.0359732	-0.152867	-0.0588627	-0.0940043	2.34763	2.23252	2.38815	2.0264	1.92326	2.00894	2.26439	2.41075	2.40108	4	4	4	4	4	4	4	4	4	8.23426	0.920679	86.179	10.6467	0.000105759	86.179	61.484	-0.22597	DLTQRPCQREALNASSRLASREKASSFPESV	EALNAS(0.079)S(0.921)RLAS(1)REK	EALNAS(-10.65)S(10.65)RLAS(39.1)REK	By MS/MS	2
TGVEG_202120;TGGT1_202120;TGME49_202120	TGVEG_202120	hypothetical protein	N/A	0	S	4	11	61;61;61		2.73471	0.315671	0.365413	-0.0497417	-0.152867	-0.0588627	-0.0940043	2.53081	2.43417	2.56576	2.22124	2.16171	2.20078	2.45448	2.61536	2.61014	5	5	5	5	5	5	5	5	5	8.23426	0.999887	86.179	39.0974	0.000105759	86.179	61.484	-0.22597	RPCQREALNASSRLASREKASSFPESVANCS	EALNAS(0.079)S(0.921)RLAS(1)REK	EALNAS(-10.65)S(10.65)RLAS(39.1)REK	By MS/MS	2
TGGT1_202170;TGME49_202170	TGGT1_202170	hypothetical protein	N/A	1	S	2	3	649;649		0.0647491	0.019755	-0.0919069	0.111662	NaN	NaN	NaN	1.06706	1.08611	0.973608	0.840164	1.18632	1.04102	1.03438	0.762932	0.994478	3	3	3	3	3	3	3	3	3	7.07196	1	83.948	83.9477	0.00209817	83.948	15.291	-0.10378	EEKQFPFPRLKARLESAALRLAFGEFAEARK	LES(1)AALR	LES(83.95)AALR	By MS/MS	1
TGGT1_202170	TGGT1_202170	hypothetical protein	N/A	1	S	3	13	526		1.33973	-0.10354	-0.0671597	-0.0363801	NaN	NaN	NaN	1.67757	1.60254	1.72638	1.7729	1.76677	1.77744	1.68218	1.70333	1.73012	7	7	7	7	7	7	7	7	7	6.92707	1	134.91	82.9444	5.33992e-15	134.91	115.22	-0.18631	MPREANDSFLAFEADSPQEKEGRSPGETRQA	EANDSFLAFEADS(1)PQEKEGR	EANDS(-82.94)FLAFEADS(82.94)PQEKEGR	By MS/MS	1
TGGT1_202190;TGVEG_202190;TGME49_202190	TGGT1_202190	hypothetical protein;Tub family protein	N/A	0	S	3	8	456;456;456		1.55619	0.146039	0.157906	-0.0118669	-0.350362	-0.260784	-0.089578	2.04278	2.10024	2.06216	1.86401	1.90469	1.99835	1.92799	2.10577	2.20702	4	4	4	4	4	4	4	4	4	7.91788	0.992008	121.25	21.2884	7.11208e-59	224.03	193.08	-0.12039	PAEWKELRKPETSTESDLEEQGTRQRSGDAA	KPETS(0.001)T(0.007)ES(0.992)DLEEQGTR	KPET(-43.67)S(-32.62)T(-21.29)ES(21.29)DLEEQGT(-44.75)R	By MS/MS	1
TGGT1_202190	TGGT1_202190	hypothetical protein	N/A	0	S	2	5	294		0.49133	-0.148104	-0.0318769	-0.116227	-0.350362	-0.260784	-0.089578	-0.818251	-1.22444	-0.975374	-0.74482	-0.92935	-0.899588	-1.17323	-0.797821	-0.69834	1	1	1	1	1	1	1	1	1	6.96486	0.997337	82.709	26.6692	2.20011e-06	138.97	109.67	0.27398	GAFVTHPGVGKVESVSPVGLPSESERGAACA	VESVS(0.997)PVGLPS(0.002)ESER	VES(-35.09)VS(26.67)PVGLPS(-26.67)ES(-36.83)ER	By MS/MS	1
TGVEG_202220;TGME49_202220;TGGT1_202220	TGVEG_202220	hypothetical protein	N/A	0	S	3	6	379;379;379		0.206612	-0.164452	-0.00651137	-0.157941	NaN	NaN	NaN	-2.87933	-2.38297	-2.44466	-2.87989	-1.96313	-2.37058	-2.29217	-2.65649	-2.28448	1	1	1	1	1	1	1	1	1	6.25522	1	46.318	46.3177	0.0086016	46.318	34.399	0.29461	RDILENQHAKLLKGFSELQLQKATLTPTRDN	LLKGFS(1)ELQLQK	LLKGFS(46.32)ELQLQK	By MS/MS	1
TGVEG_202220;TGME49_202220;TGGT1_202220	TGVEG_202220	hypothetical protein	N/A	0	S	3	3	831;831;831		1.13263	-0.253456	-0.372111	0.118655	NaN	NaN	NaN	0.911955	0.777887	0.665052	1.18934	0.933533	0.992393	0.350996	0.775242	0.872692	2	2	2	2	2	2	2	2	2	7.54073	0.999997	139.78	56.0012	0.000218713	139.78	62.926	0.60142	RDFQRERSQPDRRRESFSNERGKQPENSTIS	RES(1)FSNER	RES(56)FS(-56)NER	By MS/MS	1
TGVEG_202230;TGME49_202230;TGGT1_202230	TGVEG_202230	histone deacetylase HDAC5	N/A	0	S	3	6	1409;1409;1409		0.589644	0.17948	0.0607885	0.118692	-0.108426	-0.123174	0.0147476	-0.572868	-0.511015	-0.696453	-0.771202	-0.558077	-0.989498	-0.709347	-0.770916	-0.656149	1	1	1	1	1	1	1	1	1	7.34384	0.957312	157.08	13.6092	7.30222e-22	157.08	142.82	0.24276	PPGADACRSRGTEHRSPTNAFASSASAPSAQ	GT(0.001)EHRS(0.957)PT(0.042)NAFASSASAPSAQR	GT(-29.93)EHRS(13.61)PT(-13.61)NAFAS(-49.15)S(-54.58)AS(-61.64)APS(-74.94)AQR	By MS/MS	1
TGVEG_202360;TGME49_202360;TGGT1_202360	TGVEG_202360	methylase, putative;putative methylase	N/A	0	S	4	24	271;271;271		0.386917	0.0790609	0.0624682	0.0165927	NaN	NaN	NaN	0.484537	0.43683	0.348093	0.312855	0.488924	0.230499	0.327831	0.362436	0.529415	5	5	5	5	5	5	5	5	5	7.61681	0.999721	120.99	35.5753	9.70658e-43	178.69	155.4	-0.082079	SCASRDEFRNPLLEESPVESVEPREASAPPV	SQASATPTSCASRDEFRNPLLEES(1)PVESVEPR	S(-92.22)QAS(-84.43)AT(-76.03)PT(-65.5)S(-59.9)CAS(-59.9)RDEFRNPLLEES(35.58)PVES(-35.58)VEPR	By MS/MS	1
TGVEG_202390;TGME49_202390;TGGT1_202390	TGVEG_202390	S15 sporozoite-expressed protein	N/A	0	S	3	32	535;535;535		0.91991	0.20825	0.274963	-0.066713	0.0680466	0.142932	-0.0748851	-1.83437	-1.6955	-1.75559	-1.79572	-1.98047	-2.13402	-1.45062	-1.79426	-1.84044	1	1	1	1	1	1	1	1	1	7.43556	0.999985	83.002	48.2677	1.41296e-12	83.002	77.03	0.39451	APEEEPIVDAGAAPASPKGQPAPDTSAAPNA	EEPAAEASAAPGVAPAAPEEEPIVDAGAAPAS(1)PK	EEPAAEAS(-48.27)AAPGVAPAAPEEEPIVDAGAAPAS(48.27)PK	By MS/MS	1
TGVEG_202390;TGME49_202390;TGGT1_202390	TGVEG_202390	S15 sporozoite-expressed protein	N/A	0	S	2	3	54;54;54		0.94776	0.246903	0.19094	0.0559629	0.0680466	0.142932	-0.0748851	1.06345	0.841194	0.846033	0.672878	0.837225	0.499861	0.702078	0.896664	0.984043	3	3	3	3	3	3	3	3	3	7.21875	0.993568	113.15	23.2394	1.00974e-70	164.94	138.58	0.24982	KGWGGVSPDVALRLTSFSDGRLQALDSVDGR	LT(0.005)S(0.994)FS(0.002)DGR	LT(-23.24)S(23.24)FS(-27.62)DGR	By MS/MS	1
TGVEG_202390;TGME49_202390;TGGT1_202390	TGVEG_202390	S15 sporozoite-expressed protein	N/A	0	S	2	5	56;56;56		0.0451066	-0.0303882	-0.0928415	0.0624533	0.0680466	0.142932	-0.0748851	-2.41125	-1.97006	-2.38853	-2.20226	-1.92704	-2.54938	-2.19379	-2.41396	-2.34946	1	1	1	1	1	1	1	1	1	NaN	0.521592	43.308	0.590096	0.0462224	43.308	14.35	0.30003	WGGVSPDVALRLTSFSDGRLQALDSVDGRSA	LT(0.023)S(0.455)FS(0.522)DGR	LT(-13.54)S(-0.59)FS(0.59)DGR	By MS/MS	1
TGGT1_202410;TGME49_202410;TGVEG_202410	TGGT1_202410	CRAL/TRIO domain protein;hypothetical protein	HMM: MNHVASSSSLLSSASSPSSPS, NN: MNHVASSSSLLSSASSPSSPSS	0	S	3	14	1401;1401;1401		1.5153	-0.29589	-0.185401	-0.110489	-0.151092	-0.537406	0.386314	-0.0183544	0.250744	0.0209656	0.319326	0.388275	0.433424	0.38678	0.221596	-0.0235539	1	1	1	1	1	1	1	1	1	7.90022	0.936892	110.4	11.7208	4.09435e-10	110.4	90.727	-0.31225	GKGACDPAPSLPGRLSPFSRSLNDVSPACSA	GACDPAPSLPGRLS(0.937)PFS(0.063)R	GACDPAPS(-41.32)LPGRLS(11.72)PFS(-11.72)R	By MS/MS	1
TGGT1_202410;TGME49_202410	TGGT1_202410	hypothetical protein	HMM: MNHVASSSSLLSSASSPSSPS, NN: MNHVASSSSLLSSASSPSSPSS	0	S	3	7	921;921		1.08363	0.0917053	0.132594	-0.0408885	-0.151092	-0.537406	0.386314	0.274408	0.140251	0.189983	0.0957604	0.117069	0.116697	0.287077	0.275957	0.164274	1	1	1	1	1	1	1	1	1	7.38014	1	84.653	84.6534	0.000101015	84.653	66.073	-0.070227	GLRVCTIERLAEEGLSEAKQQPRKGRRRLRP	LAEEGLS(1)EAKQQPR	LAEEGLS(84.65)EAKQQPR	By MS/MS	1
TGGT1_202410;TGME49_202410;TGVEG_202410	TGGT1_202410	CRAL/TRIO domain protein;hypothetical protein	HMM: MNHVASSSSLLSSASSPSSPS, NN: MNHVASSSSLLSSASSPSSPSS	0	S	4	3	1267;1267;1267		0.37626	-0.204299	-0.200286	-0.00401243	-0.151092	-0.537406	0.386314	-0.956928	-0.482361	-1.16219	-0.450125	-0.757833	-0.780621	-1.01687	-0.753765	-0.818798	1	1	1	1	1	1	1	1	1	7.11076	0.996582	84.375	24.6475	8.91903e-05	84.375	67.629	-0.29365	QSFGGRSRRWLRKQRSLDSHRGPQLCKASST	QRS(0.997)LDS(0.003)HRGPQLCK	QRS(24.65)LDS(-24.65)HRGPQLCK	By MS/MS	1
TGGT1_202410;TGVEG_202410	TGGT1_202410	CRAL/TRIO domain protein;hypothetical protein	HMM: MNHVASSSSLLSSASSPSSPS, NN: MNHVASSSSLLSSASSPSSPSS	0	S	3	3	1242;1242		2.53163	-0.536465	-0.485949	-0.0505168	-0.151092	-0.537406	0.386314	-0.44455	-0.214189	-0.414091	0.250744	0.175934	0.109888	-0.261364	-0.386593	-0.273323	1	1	1	1	1	1	1	1	1	7.18486	1	71.678	65.8454	3.33456e-05	71.678	49.243	-0.4327	SRRSSRGRGLKEKRESAGERPVPVVQSFGGR	RES(1)AGERPVPVVQSFGGR	RES(65.85)AGERPVPVVQS(-65.85)FGGR	By MS/MS	1
TGGT1_202410;TGME49_202410;TGVEG_202410	TGGT1_202410	CRAL/TRIO domain protein;hypothetical protein	HMM: MNHVASSSSLLSSASSPSSPS, NN: MNHVASSSSLLSSASSPSSPSS	0	S	2	7	1140;1140;1140		0.462231	-0.110289	0.00388336	-0.114172	-0.151092	-0.537406	0.386314	0.282551	0.207468	0.0717602	0.132402	0.376432	0.38381	0.439838	0.188934	0.275522	2	2	2	2	2	2	2	2	2	7.10711	0.903759	58.996	9.72695	0.00254827	58.996	31.315	-0.095498	LWASPAHARRLCGGTSPEARGATGDIGGRCV	RLCGGT(0.096)S(0.904)PEAR	RLCGGT(-9.73)S(9.73)PEAR	By MS/MS	1
TGGT1_202410	TGGT1_202410	hypothetical protein	HMM: MNHVASSSSLLSSASSPSSPS, NN: MNHVASSSSLLSSASSPSSPSS	0	S	3	13	1849		0.783084	0.166165	0.0218029	0.144362	-0.151092	-0.537406	0.386314	1.3084	1.28793	1.23113	1.28128	0.952824	1.09486	1.04884	1.10673	1.2388	1	1	1	1	1	1	1	1	1	7.27662	0.532545	49.559	2.22781	0.000875926	49.559	41.532	-2.0376	GSRSAGLGEGLCSAKSDCESLSEKRADESKE	SAGLGEGLCS(0.024)AKS(0.533)DCES(0.319)LS(0.124)EK	S(-41.15)AGLGEGLCS(-13.42)AKS(2.23)DCES(-2.23)LS(-6.32)EK	By MS/MS	1
TGGT1_202410;TGME49_202410	TGGT1_202410	hypothetical protein	HMM: MNHVASSSSLLSSASSPSSPS, NN: MNHVASSSSLLSSASSPSSPSS	0	S	2	1	803;803		2.44268	-0.140815	-0.0792529	-0.0615622	-0.151092	-0.537406	0.386314	0.399204	0.465223	0.454094	0.569105	0.570303	0.601559	0.283092	0.598185	0.621931	2	2	2	2	2	2	2	2	2	6.88433	0.986132	83.751	18.5191	7.35903e-12	83.751	62.201	-0.8223	VYGAETVFPAGPAAKSGENVCSVNERFRKDS	S(0.986)GENVCS(0.014)VNER	S(18.52)GENVCS(-18.52)VNER	By MS/MS	1
TGGT1_202410;TGME49_202410;TGVEG_202410	TGGT1_202410	CRAL/TRIO domain protein;hypothetical protein	HMM: MNHVASSSSLLSSASSPSSPS, NN: MNHVASSSSLLSSASSPSSPSS	0	S	3	8	1584;1584;1584		1.57754	0.279948	0.183217	0.0967312	-0.151092	-0.537406	0.386314	-0.0264874	0.0342922	-0.0234604	-0.327803	-0.13191	-0.395786	-0.177023	-0.0129604	-0.115866	2	2	2	2	2	2	2	2	2	7.47106	1	153.36	96.3196	1.93549e-10	153.36	127.37	0.19477	PALSSTLKSSVQGPLSPLREDVAREGVETPQ	SSVQGPLS(1)PLREDVAR	S(-101.05)S(-96.32)VQGPLS(96.32)PLREDVAR	By MS/MS	1
TGGT1_202410;TGME49_202410;TGVEG_202410	TGGT1_202410	CRAL/TRIO domain protein;hypothetical protein	HMM: MNHVASSSSLLSSASSPSSPS, NN: MNHVASSSSLLSSASSPSSPSS	0	S	2	4	955;955;955		0.234482	0.0392799	-0.0542011	0.0934811	-0.151092	-0.537406	0.386314	0.266737	0.282299	0.338831	0.335562	0.300243	0.134222	0.0939694	0.23217	0.281284	1	1	1	1	1	1	1	1	1	7.09719	0.855706	92.051	8.05294	0.00714885	92.051	21.795	-0.11228	NSSLSSAPLASRSVSSISKRHAKELHEETRV	S(0.001)VS(0.134)S(0.856)IS(0.009)K	S(-27.86)VS(-8.05)S(8.05)IS(-19.82)K	By MS/MS	1
TGGT1_202410;TGME49_202410;TGVEG_202410	TGGT1_202410	CRAL/TRIO domain protein;hypothetical protein	HMM: MNHVASSSSLLSSASSPSSPS, NN: MNHVASSSSLLSSASSPSSPSS	0	S	3	4	892;892;892		2.05121	-0.647221	-0.546714	-0.100508	-0.151092	-0.537406	0.386314	-1.07466	-0.862379	-0.719282	-0.215048	-0.40155	-0.0980587	-0.602192	-0.814844	-0.937761	1	1	1	1	1	1	1	1	1	6.66327	0.999694	65.231	35.1589	0.000894884	65.231	57.522	-0.1032	SSSLAFVLWKRRVRHSGEATPGFSKERLGGL	VRHS(1)GEATPGFSK	VRHS(35.16)GEAT(-35.16)PGFS(-60.33)K	By MS/MS	1
TGGT1_202410;TGME49_202410;TGVEG_202410	TGGT1_202410	CRAL/TRIO domain protein;hypothetical protein	HMM: MNHVASSSSLLSSASSPSSPS, NN: MNHVASSSSLLSSASSPSSPSS	0	S	3	3	972;972;972		0.234303	0.057312	0.0576579	-0.000345866	-0.151092	-0.537406	0.386314	-1.5435	-1.56214	-1.40132	-1.71031	-1.53852	-1.43007	-1.67767	-1.63674	-1.19151	1	1	1	1	1	1	1	1	1	6.82342	0.507426	40.668	0.135189	0.00367498	40.668	29.668	-0.36438	SKRHAKELHEETRVSSAPAALAEDCRGQETP	VS(0.492)S(0.507)APAALAEDCRGQET(0.001)PCR	VS(-0.14)S(0.14)APAALAEDCRGQET(-28.6)PCR	By MS/MS	1
TGGT1_202460;TGVEG_202460;TGME49_202460	TGGT1_202460	diacylglycerol kinase accessory domain (presumed) domain-containing protein	N/A	0	S	2	5	122;122;122		0.461244	-0.102751	-0.0963198	-0.00643158	0.0684071	0.141032	-0.0726248	2.14364	2.20448	2.39345	2.38213	2.23371	2.43399	2.18881	2.27965	2.29241	3	3	3	3	3	3	3	3	3	7.1749	0.998909	121.24	29.6183	3.31699e-05	121.24	82.456	0.011802	LTAEHLGRGEREKGLSGSLQKGQQAGVSRTS	EKGLS(0.999)GS(0.001)LQK	EKGLS(29.62)GS(-29.62)LQK	By MS/MS	1
TGGT1_202460;TGVEG_202460;TGME49_202460	TGGT1_202460	diacylglycerol kinase accessory domain (presumed) domain-containing protein	N/A	0	S	3	7	124;124;124		0.690103	0.082798	0.120577	-0.0377795	0.0684071	0.141032	-0.0726248	2.72732	2.83513	2.8923	2.70506	2.78585	2.71545	2.78641	2.88208	2.89961	5	5	5	5	5	5	5	5	5	7.4776	0.990189	75.764	20.0402	0.00054544	89.46	58.571	0.3987	AEHLGRGEREKGLSGSLQKGQQAGVSRTSGV	EKGLS(0.01)GS(0.99)LQK	EKGLS(-20.04)GS(20.04)LQK	By MS/MS	1
TGGT1_202460;TGVEG_202460;TGME49_202460	TGGT1_202460	diacylglycerol kinase accessory domain (presumed) domain-containing protein	N/A	0	S	3	14	279;279;279		0.725582	-0.20783	0.0747337	-0.282564	0.0684071	0.141032	-0.0726248	-1.83234	-1.86193	-1.60811	-1.75756	-1.51475	-1.40658	-1.55282	-1.50398	-1.39789	1	1	1	1	1	1	1	1	1	7.23555	0.600885	71.06	0	2.88812e-06	71.06	62.957	-0.25603	SRESSLEAGASPASVSSASLHAEAGAGSKAE	ESSLEAGAS(0.004)PAS(0.193)VS(0.601)S(0.601)AS(0.601)LHAEAGAGSK	ES(-56.42)S(-52.7)LEAGAS(-24.2)PAS(-6.21)VS(0)S(0)AS(0)LHAEAGAGS(-41.2)K	By MS/MS	2
TGGT1_202460;TGVEG_202460;TGME49_202460	TGGT1_202460	diacylglycerol kinase accessory domain (presumed) domain-containing protein	N/A	0	S	3	15	280;280;280		0.725582	-0.20783	0.0747337	-0.282564	0.0684071	0.141032	-0.0726248	-1.83234	-1.86193	-1.60811	-1.75756	-1.51475	-1.40658	-1.55282	-1.50398	-1.39789	1	1	1	1	1	1	1	1	1	7.23555	0.600885	71.06	0	2.88812e-06	71.06	62.957	-0.25603	RESSLEAGASPASVSSASLHAEAGAGSKAEA	ESSLEAGAS(0.004)PAS(0.193)VS(0.601)S(0.601)AS(0.601)LHAEAGAGSK	ES(-56.42)S(-52.7)LEAGAS(-24.2)PAS(-6.21)VS(0)S(0)AS(0)LHAEAGAGS(-41.2)K	By MS/MS	2
TGGT1_202460;TGVEG_202460;TGME49_202460	TGGT1_202460	diacylglycerol kinase accessory domain (presumed) domain-containing protein	N/A	0	S	3	17	282;282;282		0.725582	-0.20783	0.0747337	-0.282564	0.0684071	0.141032	-0.0726248	-1.83234	-1.86193	-1.60811	-1.75756	-1.51475	-1.40658	-1.55282	-1.50398	-1.39789	1	1	1	1	1	1	1	1	1	7.23555	0.600885	71.06	0	2.88812e-06	71.06	62.957	-0.25603	SSLEAGASPASVSSASLHAEAGAGSKAEAGK	ESSLEAGAS(0.004)PAS(0.193)VS(0.601)S(0.601)AS(0.601)LHAEAGAGSK	ES(-56.42)S(-52.7)LEAGAS(-24.2)PAS(-6.21)VS(0)S(0)AS(0)LHAEAGAGS(-41.2)K	By MS/MS	2
TGGT1_202460	TGGT1_202460	diacylglycerol kinase accessory domain (presumed) domain-containing protein	N/A	0	S	3	7	134		1.0516	-0.389954	0.0544249	-0.444379	0.0684071	0.141032	-0.0726248	-2.214	-2.3737	-2.08131	-1.98737	-1.52837	-1.98342	-1.77409	-1.9292	-1.63259	1	1	1	1	1	1	1	1	1	6.69808	0.816421	71.67	5.3755	1.21009e-05	71.67	60.474	-0.25493	KGLSGSLQKGQQAGVSRTSGVGFLEGSSPAP	GQQAGVS(0.816)RT(0.367)S(0.816)GVGFLEGSSPAPR	GQQAGVS(5.38)RT(-5.38)S(5.38)GVGFLEGS(-41.4)S(-46.02)PAPR	By MS/MS	2
TGGT1_202460;TGVEG_202460;TGME49_202460	TGGT1_202460	diacylglycerol kinase accessory domain (presumed) domain-containing protein	N/A	0	S	3	10	137;137;137		1.68419	-0.6009	-0.227358	-0.373542	0.0684071	0.141032	-0.0726248	1.2725	1.3138	1.28561	1.94111	2.14333	1.59016	1.95526	1.49803	1.53924	3	3	3	3	3	3	3	3	3	7.51152	0.81637	71.67	5.3755	4.63088e-10	154.55	128.01	-0.25493	SGSLQKGQQAGVSRTSGVGFLEGSSPAPRPA	GQQAGVS(0.816)RT(0.367)S(0.816)GVGFLEGSSPAPR	GQQAGVS(5.38)RT(-5.38)S(5.38)GVGFLEGS(-41.4)S(-46.02)PAPR	By MS/MS	1;2
TGGT1_202460;TGVEG_202460;TGME49_202460	TGGT1_202460	diacylglycerol kinase accessory domain (presumed) domain-containing protein	N/A	0	S	2	2	161;161;161		0.549797	0.0652746	0.0788644	-0.0135899	0.0684071	0.141032	-0.0726248	1.22635	1.20122	1.20289	1.09203	1.2487	1.09391	1.19897	1.2405	1.23176	5	5	5	5	5	5	5	5	5	6.90319	1	57.347	57.3472	6.85601e-43	154.63	133.34	0.34819	SPAPRPAGFNFPSRGSAQFARNVLKAFDNDR	GS(1)AQFAR	GS(57.35)AQFAR	By MS/MS	1
TGGT1_202460;TGVEG_202460;TGME49_202460	TGGT1_202460	diacylglycerol kinase accessory domain (presumed) domain-containing protein	N/A	0	S	3	8	158;158;158		1.08848	0.253087	0.413614	-0.160526	0.0684071	0.141032	-0.0726248	-0.383734	-0.212698	-0.42911	-0.439526	-0.603994	-0.741283	-0.058157	-0.153528	-0.332277	2	2	2	2	2	2	2	2	2	7.36586	0.703291	101.92	3.74804	1.18317e-06	101.92	83.343	-0.032489	EGSSPAPRPAGFNFPSRGSAQFARNVLKAFD	PAGFNFPS(0.703)RGS(0.297)AQFAR	PAGFNFPS(3.75)RGS(-3.75)AQFAR	By MS/MS	1
TGGT1_202460;TGVEG_202460;TGME49_202460	TGGT1_202460	diacylglycerol kinase accessory domain (presumed) domain-containing protein	N/A	0	S	2	3	577;577;577		0.220093	0.104271	0.132759	-0.0284882	0.0684071	0.141032	-0.0726248	1.43844	1.32455	1.01117	1.05302	1.41796	0.990364	1.28435	1.50647	1.0688	2	2	2	2	2	2	2	2	2	7.96459	0.995267	88.83	25.6663	0.00204504	88.83	45.225	0.093922	IWATSHSVGILTKSTSLNRELRTIVQEKQLT	S(0.003)T(0.002)S(0.995)LNRELR	S(-25.67)T(-26.9)S(25.67)LNRELR	By MS/MS	1
TGVEG_202470;TGME49_202470;TGGT1_202470	TGVEG_202470	rRNA metabolism protein, SBDS family protein	N/A	0	S	3	4	440;440;440		1.13197	0.296569	0.157485	0.139084	-0.126462	-0.0791947	-0.0472676	-0.975054	-0.694635	-0.968265	-1.04144	-1.16316	-1.32307	-1.03574	-0.992006	-1.02746	1	1	1	1	1	1	1	1	1	6.88412	1	47.564	47.5638	0.00339257	47.564	41.895	-0.49728	KRRNAGRRGRRRCGDSSAEREECRAEDVKSV	CGDS(1)S(1)AEREECRAEDVK	CGDS(47.56)S(47.56)AEREECRAEDVK	By MS/MS	2
TGVEG_202470;TGME49_202470;TGGT1_202470	TGVEG_202470	rRNA metabolism protein, SBDS family protein	N/A	0	S	3	5	441;441;441		1.13197	0.296569	0.157485	0.139084	-0.126462	-0.0791947	-0.0472676	-0.975054	-0.694635	-0.968265	-1.04144	-1.16316	-1.32307	-1.03574	-0.992006	-1.02746	1	1	1	1	1	1	1	1	1	6.88412	1	47.564	47.5638	0.00339257	47.564	41.895	-0.49728	RRNAGRRGRRRCGDSSAEREECRAEDVKSVC	CGDS(1)S(1)AEREECRAEDVK	CGDS(47.56)S(47.56)AEREECRAEDVK	By MS/MS	2
TGVEG_202470;TGME49_202470;TGGT1_202470	TGVEG_202470	rRNA metabolism protein, SBDS family protein	N/A	0	S	2	12	504;504;504		0.621916	-0.126574	-0.141475	0.0149015	-0.126462	-0.0791947	-0.0472676	-0.138374	-0.320065	-0.358089	-0.212212	-0.20179	-0.0228062	-0.205975	-0.235468	-0.41979	1	1	1	1	1	1	1	1	1	7.13229	0.950153	149.19	12.8015	7.18225e-09	149.19	136.77	0.49092	GRERGSWSVGGLALSSPARASTLGNAAEDWE	GSWSVGGLALS(0.05)S(0.95)PAR	GS(-129.05)WS(-93.28)VGGLALS(-12.8)S(12.8)PAR	By MS/MS	1
TGVEG_202470;TGME49_202470;TGGT1_202470	TGVEG_202470	rRNA metabolism protein, SBDS family protein	N/A	0	S	3	3	530;530;530		0.253944	-0.057312	-0.0362479	-0.0210641	-0.126462	-0.0791947	-0.0472676	-1.60004	-1.48735	-1.39795	-1.30668	-1.47266	-1.53406	-1.81498	-1.41117	-1.19601	1	1	1	1	1	1	1	1	1	7.1272	1	147.7	90.4918	2.62931e-08	147.7	117.69	-0.44412	AEDWEAAAMAWLRRDSYAEPQMRSAAPGGSV	RDS(1)YAEPQMR	RDS(90.49)Y(-90.49)AEPQMR	By MS/MS	1
TGVEG_202470;TGME49_202470;TGGT1_202470	TGVEG_202470	rRNA metabolism protein, SBDS family protein	N/A	0	S	3	14	551;551;551		0.269758	-0.119119	-0.0144269	-0.104692	-0.126462	-0.0791947	-0.0472676	-2.65491	-2.13705	-2.18279	-2.28245	-2.08297	-2.25196	-2.02395	-2.36622	-2.27049	1	1	1	1	1	1	1	1	1	7.64913	0.9906	55.588	21.9388	0.000114664	55.588	49.183	-0.51056	MRSAAPGGSVVFEGESSEDERTVSGCAARSS	SAAPGGS(0.003)VVFEGES(0.991)S(0.991)EDERT(0.013)VS(0.002)GCAAR	S(-40.81)AAPGGS(-28.62)VVFEGES(21.94)S(21.94)EDERT(-21.94)VS(-30.75)GCAAR	By MS/MS	2
TGVEG_202470;TGME49_202470;TGGT1_202470	TGVEG_202470	rRNA metabolism protein, SBDS family protein	N/A	0	S	3	15	552;552;552		0.269758	-0.119119	-0.0144269	-0.104692	-0.126462	-0.0791947	-0.0472676	-2.65491	-2.13705	-2.18279	-2.28245	-2.08297	-2.25196	-2.02395	-2.36622	-2.27049	1	1	1	1	1	1	1	1	1	7.64913	0.990512	55.588	21.9388	0.000114664	55.588	49.183	-0.51056	RSAAPGGSVVFEGESSEDERTVSGCAARSST	SAAPGGS(0.003)VVFEGES(0.991)S(0.991)EDERT(0.013)VS(0.002)GCAAR	S(-40.81)AAPGGS(-28.62)VVFEGES(21.94)S(21.94)EDERT(-21.94)VS(-30.75)GCAAR	By MS/MS	2
TGVEG_202480;TGME49_202480;TGGT1_202480	TGVEG_202480	hypothetical protein	N/A	0	S	2	3	246;246;246		0.66253	0.32041	0.460252	-0.139842	-0.531967	-0.355047	-0.17692	-0.29417	-0.712637	-0.0821686	-0.702829	-0.875794	-0.471584	-0.329546	0.0183716	-0.358276	1	1	1	1	1	1	1	1	1	6.8783	1	86.772	86.7722	0.000979615	86.772	62.742	0.025521	DEQRTLAGGDLKRFGSLLLIPGKTRKWRKVR	FGS(1)LLLIPGK	FGS(86.77)LLLIPGK	By MS/MS	1
TGVEG_202490;TGGT1_202490	TGVEG_202490	AP2 domain transcription factor AP2VIIa-7	HMM: MGSVKVAAVSPPGVGRHRTASGFALLPSVPSSPSSFAS, NN: MGSVKVAAVSPPGVGRHRTASGFALLPSVPSS	0	S	3	13	152;152		0.251739	-0.10054	-0.189958	0.0894178	-0.221329	-0.249065	0.0277354	-0.47539	-0.744438	-0.955236	-0.773043	-0.579714	-0.520687	-0.911366	-0.785931	-0.746021	1	1	1	1	1	1	1	1	1	7.24237	0.516784	142.01	0.291877	2.82266e-22	142.01	131.58	-0.42557	SSRASSVHAETCGSFSPGNSSASAACRRNDS	ASSVHAETCGS(0.483)FS(0.517)PGNSSASAACR	AS(-83.65)S(-77.85)VHAET(-46.35)CGS(-0.29)FS(0.29)PGNS(-47.99)S(-53.3)AS(-63.71)AACR	By MS/MS	1
TGVEG_202490;TGGT1_202490;TGME49_202490	TGVEG_202490	AP2 domain transcription factor AP2VIIa-7	HMM: MGSVKVAAVSPPGVGRHRTASGFALLPSVPSSPSSFAS, NN: MGSVKVAAVSPPGVGRHRTASGFALLPSVPSS	0	S	2	10	345;345;346		1.49732	-0.209684	-0.192236	-0.0174484	-0.221329	-0.249065	0.0277354	0.927147	0.987955	1.0185	1.07093	1.26134	1.23039	1.14945	1.0288	0.807697	3	3	3	3	3	3	3	3	3	7.07007	0.995287	93.226	23.2468	9.57037e-05	93.226	79.142	0.049524	RATASRLPASALVPASPLSRHRQTPRKVSPP	LPASALVPAS(0.995)PLS(0.005)R	LPAS(-61.04)ALVPAS(23.25)PLS(-23.25)R	By MS/MS	1
TGVEG_202490;TGGT1_202490;TGME49_202490	TGVEG_202490	AP2 domain transcription factor AP2VIIa-7	HMM: MGSVKVAAVSPPGVGRHRTASGFALLPSVPSSPSSFAS, NN: MGSVKVAAVSPPGVGRHRTASGFALLPSVPSS	0	S	2	7	1262;1262;1263		0.66394	-0.147602	-0.186169	0.0385672	-0.221329	-0.249065	0.0277354	0.401697	0.451504	0.520382	0.449217	0.590881	0.776291	0.520145	0.34103	0.396706	3	3	3	3	3	3	3	3	3	7.16891	0.999746	58.63	35.9434	0.00304735	86.898	52.645	0.59766	HSPCATDGRILFSHGSRSSSPSSSSASSSLP	ILFSHGS(1)R	ILFS(-35.94)HGS(35.94)R	By MS/MS	1
TGVEG_202490;TGGT1_202490;TGME49_202490	TGVEG_202490	AP2 domain transcription factor AP2VIIa-7	HMM: MGSVKVAAVSPPGVGRHRTASGFALLPSVPSSPSSFAS, NN: MGSVKVAAVSPPGVGRHRTASGFALLPSVPSS	0	S	2	2	358;358;359		2.87046	0.35556	0.264094	0.0914656	-0.221329	-0.249065	0.0277354	1.23004	1.22102	1.26543	0.812332	0.959436	0.878044	1.2553	1.02688	1.15991	3	3	3	3	3	3	3	3	3	7.73394	0.999988	68.121	49.2632	0.000228003	91.07	71.228	0.30343	PASPLSRHRQTPRKVSPPEGLSGRHHRRGVR	VS(1)PPEGLSGR	VS(49.26)PPEGLS(-49.26)GR	By MS/MS	1
TGVEG_202490;TGGT1_202490	TGVEG_202490	AP2 domain transcription factor AP2VIIa-7	HMM: MGSVKVAAVSPPGVGRHRTASGFALLPSVPSSPSSFAS, NN: MGSVKVAAVSPPGVGRHRTASGFALLPSVPSS	0	S	2	9	1712;1716		1.75983	0.364542	0.187752	0.17679	-0.221329	-0.249065	0.0277354	-0.98922	-0.763876	-0.684923	-1.16303	-1.15296	-1.21566	-1.32587	-0.791145	-0.851376	1	1	1	1	1	1	1	1	1	6.82508	0.999901	105.53	40.0496	4.36621e-05	105.53	61.923	-1.7524	CALGHTKTGEETEDGSVEGRAFPELVSGEDL	TGEETEDGS(1)VEGR	T(-71.98)GEET(-40.05)EDGS(40.05)VEGR	By MS/MS	1
TGVEG_202490;TGGT1_202490;TGME49_202490	TGVEG_202490	AP2 domain transcription factor AP2VIIa-7	HMM: MGSVKVAAVSPPGVGRHRTASGFALLPSVPSSPSSFAS, NN: MGSVKVAAVSPPGVGRHRTASGFALLPSVPSS	0	S	2	8	833;833;834		1.11098	0.281806	0.186111	0.0956942	-0.221329	-0.249065	0.0277354	-0.362417	-0.0327568	-0.267574	-0.429005	-0.638613	-0.440548	-0.0944595	-0.531553	-0.323818	1	1	1	1	1	1	1	1	1	7.1651	0.999997	106.14	56.0314	6.36697e-05	106.14	81.002	-0.61549	FRDPQVVRTQAEGMQSPQRAARRTDREERSE	TQAEGMQS(1)PQR	T(-56.03)QAEGMQS(56.03)PQR	By MS/MS	1
TGVEG_202490;TGGT1_202490;TGME49_202490	TGVEG_202490	AP2 domain transcription factor AP2VIIa-7	HMM: MGSVKVAAVSPPGVGRHRTASGFALLPSVPSSPSSFAS, NN: MGSVKVAAVSPPGVGRHRTASGFALLPSVPSS	0	S	2	5	10;10;10		0.645731	0.139982	0.542973	-0.402992	-0.221329	-0.249065	0.0277354	1.0738	1.1206	1.16136	0.931154	1.16095	0.843712	2.32557	1.17226	1.06691	2	2	2	2	2	2	2	2	2	7.04634	1	58.338	58.3378	0.00476546	58.338	44.201	0.04548	______MGSVKVAAVSPPGVGRHRTASGFAL	VAAVS(1)PPGVGR	VAAVS(58.34)PPGVGR	By MS/MS	1
TGVEG_202490;TGGT1_202490;TGME49_202490	TGVEG_202490	AP2 domain transcription factor AP2VIIa-7	HMM: MGSVKVAAVSPPGVGRHRTASGFALLPSVPSSPSSFAS, NN: MGSVKVAAVSPPGVGRHRTASGFALLPSVPSS	0	S	3	17	2014;2018;2025		1.61294	0.233887	0.325572	-0.0916856	-0.221329	-0.249065	0.0277354	0.227379	0.385017	0.32019	0.0627651	0.166496	0.00166512	0.463308	0.363258	0.381077	1	1	1	1	1	1	1	1	1	7.38093	0.953276	148.09	13.4009	1.72306e-17	148.09	124.22	-0.10855	SSNGDSPSGPSDATASPKRRRLGAKAEDGAR	VSSNGDSPSGPS(0.003)DAT(0.044)AS(0.953)PKR	VS(-123.57)S(-118.95)NGDS(-74.51)PS(-61.29)GPS(-24.8)DAT(-13.4)AS(13.4)PKR	By MS/MS	1
TGVEG_202500;TGME49_202500;TGGT1_202500;TGVEG_202510;TGME49_202510;TGGT1_202510	TGVEG_202500	GAPM1a;multi-pass transmembrane protein	N/A	6	S	3	6	270;270;270;270;270;270		0.535404	0.265209	0.166122	0.0990861	0.369705	0.330349	0.0393556	0.283575	0.335216	0.822601	0.200253	-0.0107155	0.45623	0.270104	0.59259	0.281441	1	1	1	1	1	1	1	1	1	7.75014	0.999859	53.124	39.5446	0.0153215	53.124	33.482	0.070268	DVKLTQSAMRNEYYKSRNAMAYYGPAVVNAD	NEYYKS(1)R	NEY(-45.18)Y(-39.54)KS(39.54)R	By MS/MS	1
TGVEG_202500;TGME49_202500;TGGT1_202500	TGVEG_202500	GAPM1a	N/A	6	S	3	33	302;302;302		0.604464	-0.0974801	-0.0248973	-0.0725829	0.369705	0.330349	0.0393556	-1.12766	-1.23667	-1.23907	-1.08288	-1.00779	-1.22029	-0.966656	-1.13432	-1.28468	1	1	1	1	1	1	1	1	1	7.63507	0.572398	109.49	1.26658	4.41125e-29	109.49	104.59	-0.5951	EVDIAAAAEQAQACLSCRS____________	SRNAMAYYGPAVVNADGEVDIAAAAEQAQACLS(0.572)CRS(0.428)	S(-101.45)RNAMAY(-83.47)Y(-76.43)GPAVVNADGEVDIAAAAEQAQACLS(1.27)CRS(-1.27)	By MS/MS	1
TGME49_326900;TGME49_202520;TGGT1_202520;TGVEG_202520	TGME49_326900	hypothetical protein	HMM: MGGLLAAPVPLASLRESPGL, NN: MGGLLAAPVPLASLRESPGL;N/A	0	S	3	6	177;578;578;581		1.1014	-0.231371	-0.150671	-0.0806999	NaN	NaN	NaN	-0.546509	-0.442457	-0.599474	-0.130251	-0.423969	-0.340107	-0.528629	-0.370796	-0.446915	2	2	2	2	2	2	2	2	2	6.78482	0.982368	121.38	17.4596	1.53224e-09	121.38	107.29	-0.089291	EGGCGVTQLRAQEGLSGTERDGPLGEMRGRK	AQEGLS(0.982)GT(0.018)ERDGPLGEMR	AQEGLS(17.46)GT(-17.46)ERDGPLGEMR	By MS/MS	1
TGME49_326900;TGME49_202520;TGGT1_202520;TGVEG_202520	TGME49_326900	hypothetical protein	HMM: MGGLLAAPVPLASLRESPGL, NN: MGGLLAAPVPLASLRESPGL;N/A	0	S	2	9	24;425;425;425		0.342145	-0.103496	-0.112747	0.00925064	NaN	NaN	NaN	-1.0136	-1.12985	-1.05366	-0.868523	-0.816845	-1.20125	-1.15483	-0.957159	-1.11287	1	1	1	1	1	1	1	1	1	6.70424	0.768404	46.543	7.51	0.0102221	46.543	30.32	-0.59896	VPLASLRESPGLSYDSDDSSRKKRKSKETPS	ESPGLS(0.075)Y(0.136)DS(0.768)DDS(0.017)S(0.002)R	ES(-33.14)PGLS(-10.09)Y(-7.51)DS(7.51)DDS(-16.46)S(-25.23)R	By MS/MS	1
TGVEG_202530;TGME49_202530;TGGT1_202530	TGVEG_202530	aspartate-tRNA ligase	N/A	1	S	2	7	517;517;517		0.86906	-0.128043	-0.0906029	-0.0374406	0.116941	0.140039	-0.023098	-0.0112534	0.0824299	-0.0799751	0.0472508	0.110119	0.217962	0.0918617	0.0897446	-0.078083	1	1	1	1	1	1	1	1	1	7.00165	0.999999	93.424	60.1512	0.000189686	93.424	75.288	0.70569	CFTLKYFNRDACLAQSPQLYKQMAMCADFER	DACLAQS(1)PQLYK	DACLAQS(60.15)PQLY(-60.15)K	By MS/MS	1
TGVEG_202530;TGME49_202530;TGGT1_202530	TGVEG_202530	aspartate-tRNA ligase	N/A	1	S	3	7	243;243;243		0.225973	0.109121	0.0227458	0.0863756	0.116941	0.140039	-0.023098	-0.141512	-0.142447	-0.609049	-0.196979	-0.476423	-0.546969	-0.306791	-0.464941	-0.380402	2	2	2	2	2	2	2	2	2	7.31852	1	81.477	74.9952	1.19584e-09	104.38	93.769	-0.20331	PAMPEETPKREEAAPSVAEVAEAPVSKKAQK	REEAAPS(1)VAEVAEAPVSK	REEAAPS(75)VAEVAEAPVS(-75)K	By MS/MS	1
TGGT1_202540	TGGT1_202540	3'5'-cyclic nucleotide phosphodiesterase domain-containing protein	N/A	4	S	2	13	532		0.601711	0.133316	-0.0965919	0.229908	0.0144723	0.200554	-0.186082	-1.67043	-1.8117	-1.80406	-2.06231	-1.86008	-1.76376	-2.13373	-1.87494	-1.96725	3	3	3	3	3	3	3	3	3	7.8558	0.99942	82.635	32.9275	3.94427e-07	82.635	66.91	0.040088	HSRAEAGLWSAGLGDSGASLEPDLESRSAFL	AEAGLWS(0.001)AGLGDS(0.999)GAS(1)LEPDLESR	AEAGLWS(-32.93)AGLGDS(32.93)GAS(36.65)LEPDLES(-41.52)R	By MS/MS	2
TGGT1_202540	TGGT1_202540	3'5'-cyclic nucleotide phosphodiesterase domain-containing protein	N/A	4	S	2	16	535		0.601711	0.133316	-0.0965919	0.229908	0.0144723	0.200554	-0.186082	-1.67043	-1.8117	-1.80406	-2.06231	-1.86008	-1.76376	-2.13373	-1.87494	-1.96725	3	3	3	3	3	3	3	3	3	7.8558	0.999713	82.635	36.6524	3.94427e-07	82.635	66.91	0.040088	AEAGLWSAGLGDSGASLEPDLESRSAFLRRC	AEAGLWS(0.001)AGLGDS(0.999)GAS(1)LEPDLESR	AEAGLWS(-32.93)AGLGDS(32.93)GAS(36.65)LEPDLES(-41.52)R	By MS/MS	2
TGGT1_202540;TGME49_202540;TGVEG_202540	TGGT1_202540	3'5'-cyclic nucleotide phosphodiesterase domain-containing protein	N/A	4	S	3	3	602;602;608		0.766419	0.0694345	-0.0208607	0.0902952	0.0144723	0.200554	-0.186082	0.373268	0.396128	0.397789	0.401415	0.282221	0.275246	0.138182	0.329246	0.428871	2	2	2	2	2	2	2	2	2	7.43804	0.999992	125.33	50.718	1.15126e-05	125.33	81.737	-0.44555	ESSLRSVFADGCRERSGVEMSERTRLSVGGG	ERS(1)GVEMSER	ERS(50.72)GVEMS(-50.72)ER	By MS/MS	1
TGGT1_202540;TGME49_202540;TGVEG_202540	TGGT1_202540	3'5'-cyclic nucleotide phosphodiesterase domain-containing protein	N/A	4	S	3	11	1132;1132;1138		0.165541	0.0819314	0.0630538	0.0188777	0.0144723	0.200554	-0.186082	-0.256695	-0.775417	-0.662991	-0.447777	-0.755394	-0.737726	-0.762697	-0.475813	-0.513226	2	2	2	2	2	2	2	2	2	7.21896	1	92.8	92.8004	9.70921e-05	92.8	68.385	-0.10145	HDGLRGEGLGDLGRASPRRQAGRQLTRLDEG	GEGLGDLGRAS(1)PR	GEGLGDLGRAS(92.8)PR	By MS/MS	1
TGGT1_202540;TGME49_202540;TGVEG_202540	TGGT1_202540	3'5'-cyclic nucleotide phosphodiesterase domain-containing protein	N/A	4	S	3	6	923;923;929		2.83754	0.536678	0.438543	0.0981356	0.0144723	0.200554	-0.186082	1.98083	2.20765	2.14424	1.54929	1.58217	1.59123	2.14592	2.10609	1.78631	3	3	3	3	3	3	3	3	3	7.599	1	51.939	51.9386	0.00275753	98.582	38.464	-0.32503	FYNWLTTRKRMDRLESDLKRQREKVKVSTAV	MDRLES(1)DLKR	MDRLES(51.94)DLKR	By MS/MS	1
TGGT1_202540;TGME49_202540;TGVEG_202540	TGGT1_202540	3'5'-cyclic nucleotide phosphodiesterase domain-containing protein	N/A	4	S	2	3	1070;1070;1076		0.162054	-0.0416876	-0.0924498	0.0507622	0.0144723	0.200554	-0.186082	-0.169357	-0.130297	-0.340576	-0.31288	-0.0768452	-0.125443	-0.359915	-0.251907	-0.180695	2	2	2	2	2	2	2	2	2	6.86165	0.95652	64.565	15.6666	9.45002e-06	126.16	101.47	-0.53528	TPFAGSEALALVRRDSSHSWASSRGASAWPI	RDS(0.957)S(0.026)HS(0.017)WAS(0.001)SR	RDS(15.67)S(-15.67)HS(-17.53)WAS(-32.68)S(-39.04)R	By MS/MS	1
TGGT1_202540;TGME49_202540;TGVEG_202540	TGGT1_202540	3'5'-cyclic nucleotide phosphodiesterase domain-containing protein	N/A	4	S	2	1	1050;1050;1056		0.0254545	-0.0125491	-0.193853	0.181304	0.0144723	0.200554	-0.186082	-0.548199	-0.0686112	-0.56885	-0.416986	-0.394022	-0.337004	-0.683285	-0.839884	-0.206404	1	1	1	1	1	1	1	1	1	7.22011	0.968604	70.453	14.9063	8.19134e-05	70.453	54.09	0.04188	EDGCWSASDASSEAKSGDLGTPFAGSEALAL	S(0.969)GDLGT(0.031)PFAGSEALALVR	S(14.91)GDLGT(-14.91)PFAGS(-39.97)EALALVR	By MS/MS	1
TGGT1_202540;TGME49_202540;TGVEG_202540	TGGT1_202540	3'5'-cyclic nucleotide phosphodiesterase domain-containing protein	N/A	4	S	3	3	661;661;667		2.87305	0.54918	0.551216	-0.00203641	0.0144723	0.200554	-0.186082	1.64776	1.7495	1.76682	1.28689	1.12959	1.10006	1.59663	1.81983	1.75373	2	2	2	2	2	2	2	2	2	8.02049	0.845894	78.548	7.39497	0.000381911	117.8	54.747	-0.30642	DGGSASPSTHLSRSGSGDVILRRFPLKFVDR	S(0.154)GS(0.846)GDVILRR	S(-7.39)GS(7.39)GDVILRR	By MS/MS	1
TGGT1_202540;TGME49_202540;TGVEG_202540	TGGT1_202540	3'5'-cyclic nucleotide phosphodiesterase domain-containing protein	N/A	4	S	3	4	613;613;619		0.297502	-0.0869376	0.178313	-0.265251	0.0144723	0.200554	-0.186082	1.5447	1.64803	1.49284	1.45656	1.83557	1.65425	2.17077	1.59938	1.71116	2	2	2	2	2	2	2	2	2	7.53626	0.93585	97.223	11.7446	0.000126869	97.223	57.286	-0.23694	CRERSGVEMSERTRLSVGGGTGRHLSVGTST	T(0.063)RLS(0.936)VGGGT(0.002)GR	T(-11.74)RLS(11.74)VGGGT(-27.88)GR	By MS/MS	1
TGGT1_202550;TGME49_202550;TGVEG_202550	TGGT1_202550	NLI interacting factor family phosphatase	N/A	0	S	3	5	386;386;386		0.514012	0.312995	0.365436	-0.0524406	-0.0117766	-0.0388323	0.0270557	-3.04004	-3.43786	-3.14445	-3.69463	-3.81886	-3.04784	-3.16387	-3.09684	-3.20431	1	1	1	1	1	1	1	1	1	7.41868	0.973969	40.864	15.7837	0.0012995	40.864	36.558	-0.025698	PLSPTSFDLRRALTESDHDEDDLYNQQLVEA	ALT(0.995)ES(0.974)DHDEDDLY(0.03)NQQLVEAEEFLY(0.001)VK	ALT(23.47)ES(15.78)DHDEDDLY(-15.78)NQQLVEAEEFLY(-34.68)VK	By MS/MS	2
TGGT1_202550;TGME49_202550;TGVEG_202550	TGGT1_202550	NLI interacting factor family phosphatase	N/A	0	S	2	13	1921;1921;1921		3.53001	-0.236408	-0.317073	0.080665	-0.0117766	-0.0388323	0.0270557	-0.192963	-0.146519	-0.178833	0.0847893	0.0356941	0.0704269	-0.0262203	-0.179102	-0.554987	1	1	1	1	1	1	1	1	1	6.84005	0.615089	97.235	2.0381	7.26458e-05	97.235	68.137	0.50006	GGKAPAFGPSPLSPASRTDASVVAPASTLMF	APAFGPSPLS(0.385)PAS(0.615)R	APAFGPS(-34.77)PLS(-2.04)PAS(2.04)R	By MS/MS	1
TGGT1_202550;TGME49_202550;TGVEG_202550	TGGT1_202550	NLI interacting factor family phosphatase	N/A	0	S	2	3	1385;1385;1385		1.65338	0.128169	0.16856	-0.0403913	-0.0117766	-0.0388323	0.0270557	1.35011	1.26011	1.26802	1.12379	1.18879	1.18115	1.22632	1.40936	1.36373	1	1	1	1	1	1	1	1	1	7.47518	0.998154	115.7	27.329	0.00607299	115.7	9.0994	0.26909	GQVLARQKPHAARASSLPAKSSPNPTQLRQE	AS(0.002)S(0.998)LPAK	AS(-27.33)S(27.33)LPAK	By MS/MS	1
TGGT1_202550;TGME49_202550	TGGT1_202550	NLI interacting factor family phosphatase	N/A	0	S	3	15	761;761		1.56014	0.35032	0.327374	0.022946	-0.0117766	-0.0388323	0.0270557	1.03962	0.941328	1.07493	0.839962	0.65423	0.510735	0.980267	1.05395	0.952825	3	3	3	3	3	3	3	3	3	7.34571	1	105.96	105.958	2.34319e-07	105.96	85.362	-0.44106	RCCGEENLPAEGDRLSEKAGGECTQGCGEEG	CCGEENLPAEGDRLS(1)EK	CCGEENLPAEGDRLS(105.96)EK	By MS/MS	1
TGGT1_202550;TGME49_202550;TGVEG_202550	TGGT1_202550	NLI interacting factor family phosphatase	N/A	0	S	3	7	332;332;332		1.16762	0.721121	0.345612	0.37551	-0.0117766	-0.0388323	0.0270557	-2.4982	-1.82509	-2.66738	-2.80022	-3.09217	-3.26164	-3.17731	-2.71862	-2.22127	1	1	1	1	1	1	1	1	1	6.73246	0.991935	105.06	20.8989	1.39756e-09	105.06	82.129	-0.35623	EGEEREGEREAGNTVSEGDELARPGERCDVS	EAGNT(0.008)VS(0.992)EGDELARPGER	EAGNT(-20.9)VS(20.9)EGDELARPGER	By MS/MS	1
TGGT1_202550;TGME49_202550;TGVEG_202550	TGGT1_202550	NLI interacting factor family phosphatase	N/A	0	S	3	5	518;518;518		0.918268	0.342857	0.422087	-0.0792297	-0.0117766	-0.0388323	0.0270557	-3.1982	-2.7551	-2.982	-3.54826	-3.14866	-3.26695	-3.04105	-3.10571	-2.55085	1	1	1	1	1	1	1	1	1	7.19532	0.999991	51.948	50.6549	2.23689e-05	51.948	45.787	-0.24795	PLKAELDLYLREGRESAEAMASAAQSELEEG	EGRES(1)AEAMAS(1)AAQS(1)ELEEGAAEAIAAETER	EGRES(50.65)AEAMAS(44.74)AAQS(42.78)ELEEGAAEAIAAET(-42.78)ER	By MS/MS	3
TGGT1_202550;TGME49_202550;TGVEG_202550	TGGT1_202550	NLI interacting factor family phosphatase	N/A	0	S	3	11	524;524;524		1.06958	0.263353	0.29614	-0.0327873	-0.0117766	-0.0388323	0.0270557	-0.587767	-0.508453	-0.708826	-1.00907	-0.672867	-0.913164	-0.634207	-0.501116	-0.571361	7	7	7	6	7	7	7	6	7	7.45102	0.999966	51.948	44.7409	2.90541e-06	68.046	62.582	-0.24795	DLYLREGRESAEAMASAAQSELEEGAAEAIA	EGRES(1)AEAMAS(1)AAQS(1)ELEEGAAEAIAAETER	EGRES(50.65)AEAMAS(44.74)AAQS(42.78)ELEEGAAEAIAAET(-42.78)ER	By MS/MS	2;3
TGGT1_202550;TGME49_202550;TGVEG_202550	TGGT1_202550	NLI interacting factor family phosphatase	N/A	0	S	3	15	528;528;528		1.06958	0.263353	0.29614	-0.0327873	-0.0117766	-0.0388323	0.0270557	-0.587767	-0.508453	-0.708826	-1.00907	-0.672867	-0.913164	-0.634207	-0.501116	-0.571361	7	7	7	6	7	7	7	6	7	7.45102	0.999947	51.948	42.7786	2.90541e-06	68.046	62.582	-0.24795	REGRESAEAMASAAQSELEEGAAEAIAAETE	EGRES(1)AEAMAS(1)AAQS(1)ELEEGAAEAIAAETER	EGRES(50.65)AEAMAS(44.74)AAQS(42.78)ELEEGAAEAIAAET(-42.78)ER	By MS/MS	2;3
TGGT1_202550;TGME49_202550;TGVEG_202550	TGGT1_202550	NLI interacting factor family phosphatase	N/A	0	S	3	3	2164;2164;2164		0.755524	0.100367	0.187762	-0.0873947	-0.0117766	-0.0388323	0.0270557	0.724043	0.844967	0.771013	0.707169	0.582806	0.748947	0.88879	0.899296	0.814121	1	1	1	1	1	1	1	1	1	7.35587	0.777727	56.29	7.67348	0.0012376	56.29	41.127	0.11793	TPRGSRVWVPAQRETSLSPTACSKPANLKVA	ET(0.21)S(0.778)LS(0.719)PT(0.285)ACS(0.007)KPANLK	ET(-7.67)S(7.67)LS(5.54)PT(-5.54)ACS(-21.2)KPANLK	By MS/MS	2
TGGT1_202550;TGME49_202550;TGVEG_202550	TGGT1_202550	NLI interacting factor family phosphatase	N/A	0	S	3	5	2166;2166;2166		0.755524	0.100367	0.187762	-0.0873947	-0.0117766	-0.0388323	0.0270557	0.724043	0.844967	0.771013	0.707169	0.582806	0.748947	0.88879	0.899296	0.814121	1	1	1	1	1	1	1	1	1	7.35587	0.719415	56.29	5.53756	0.0012376	56.29	41.127	0.11793	RGSRVWVPAQRETSLSPTACSKPANLKVAAE	ET(0.21)S(0.778)LS(0.719)PT(0.285)ACS(0.007)KPANLK	ET(-7.67)S(7.67)LS(5.54)PT(-5.54)ACS(-21.2)KPANLK	By MS/MS	2
TGGT1_202550;TGME49_202550;TGVEG_202550	TGGT1_202550	NLI interacting factor family phosphatase	N/A	0	S	3	16	852;852;852		0.600612	0.0369873	0.0739746	-0.0369873	-0.0117766	-0.0388323	0.0270557	-0.253933	-0.188965	-0.20595	-0.227926	-0.291696	-0.240187	-0.168308	-0.185524	-0.184053	1	1	1	1	1	1	1	1	1	NaN	0.553163	45.042	4.90476	0.000107603	45.042	35.758	0.47103	GQGEDAGGEETSEPKSIELTKAALVEGGCKS	GQGEDAGGEET(0.179)S(0.179)EPKS(0.553)IELT(0.089)K	GQGEDAGGEET(-4.9)S(-4.9)EPKS(4.9)IELT(-7.92)K	By MS/MS	1
TGGT1_202550;TGME49_202550;TGVEG_202550	TGGT1_202550	NLI interacting factor family phosphatase	N/A	0	S	3	4	1363;1363;1363		0.238626	-0.0940444	-0.200561	0.106517	-0.0117766	-0.0388323	0.0270557	-0.755606	-0.837086	-1.17645	-1.00044	-0.723198	-0.763369	-0.895775	-1.02819	-1.16472	1	1	1	1	1	1	1	1	1	6.70133	0.741565	65.855	4.57867	0.000206192	65.855	51.423	1.021	NPQSSANQQSAKKPSSAAGHSVGQVLARQKP	KPS(0.258)S(0.742)AAGHSVGQVLAR	KPS(-4.58)S(4.58)AAGHS(-42.56)VGQVLAR	By MS/MS	1
TGGT1_202550;TGME49_202550;TGVEG_202550	TGGT1_202550	NLI interacting factor family phosphatase	N/A	0	S	3	14	1525;1525;1525		0.114995	-0.118971	0.0699034	-0.188875	-0.0117766	-0.0388323	0.0270557	-2.57374	-2.7749	-3.59896	-3.2696	-2.73005	-2.59104	-2.89661	-2.74084	-2.74353	1	1	1	1	1	1	1	1	1	6.6759	0.566948	59.536	1.44935	0.000178921	59.536	51.252	-0.12989	ERLTASLGCQSATVHSEASTPTQRTSAVSIP	LTASLGCQS(0.033)AT(0.414)VHS(0.567)EAS(0.935)T(0.83)PT(0.221)QR	LT(-44.76)AS(-37.33)LGCQS(-12.98)AT(-1.45)VHS(1.45)EAS(11.73)T(6.89)PT(-6.89)QR	By MS/MS	3
TGGT1_202550;TGME49_202550;TGVEG_202550	TGGT1_202550	NLI interacting factor family phosphatase	N/A	0	S	3	17	1528;1528;1528		0.114995	-0.118971	0.0699034	-0.188875	-0.0117766	-0.0388323	0.0270557	-2.57374	-2.7749	-3.59896	-3.2696	-2.73005	-2.59104	-2.89661	-2.74084	-2.74353	1	1	1	1	1	1	1	1	1	6.6759	0.935228	59.536	11.7334	4.07639e-15	113.13	96.536	-0.12989	TASLGCQSATVHSEASTPTQRTSAVSIPCSV	LTASLGCQS(0.033)AT(0.414)VHS(0.567)EAS(0.935)T(0.83)PT(0.221)QR	LT(-44.76)AS(-37.33)LGCQS(-12.98)AT(-1.45)VHS(1.45)EAS(11.73)T(6.89)PT(-6.89)QR	By MS/MS	3
TGGT1_202550	TGGT1_202550	NLI interacting factor family phosphatase	N/A	0	S	4	14	670		0.112038	0.0500816	-0.374721	0.424802	-0.0117766	-0.0388323	0.0270557	-1.51423	-1.80939	-1.75168	-2.0105	-1.59712	-1.61793	-2.29133	-1.82933	-2.22904	1	1	1	1	1	1	1	1	1	7.05108	0.812571	113.31	6.38081	7.41974e-15	113.31	98.972	-0.077372	TRLVDALSGFPLLSKSHDDETCRSTEPPSTQ	LVDALSGFPLLS(0.187)KS(0.813)HDDETCR	LVDALS(-63.55)GFPLLS(-6.38)KS(6.38)HDDET(-32.52)CR	By MS/MS	1
TGGT1_202550;TGVEG_202550	TGGT1_202550	NLI interacting factor family phosphatase	N/A	0	S	2	24	1849;1849		2.37406	-0.367626	-0.601433	0.233808	-0.0117766	-0.0388323	0.0270557	-1.21843	-1.30743	-1.39538	-0.88674	-1.00922	-0.922409	-1.71555	-1.47546	-1.43166	2	2	2	2	2	2	2	2	2	6.8784	0.996127	68.434	24.1238	3.799e-07	68.434	61.323	0.62268	PAVAQGGSPAVAAALSPRFVQPVLFVGNKTN	MSLVSCSSPAVAQGGS(0.004)PAVAAALS(0.996)PR	MS(-67.1)LVS(-60.71)CS(-52.67)S(-49.03)PAVAQGGS(-24.12)PAVAAALS(24.12)PR	By MS/MS	1
TGGT1_202550;TGME49_202550;TGVEG_202550	TGGT1_202550	NLI interacting factor family phosphatase	N/A	0	S	3	5	574;574;574		2.04398	0.480902	0.32357	0.157332	-0.0117766	-0.0388323	0.0270557	0.959671	1.09215	0.864878	0.473875	0.632797	0.367317	0.848116	0.846094	0.75049	2	2	2	2	2	2	2	2	2	7.51545	0.99644	167.05	24.5376	7.44601e-15	167.05	120.32	-0.070246	TVRRRRGRRSRRQTQSEGVTRSRRGEGGKRE	RQTQS(0.996)EGVT(0.004)R	RQT(-42.59)QS(24.54)EGVT(-24.54)R	By MS/MS	1
TGGT1_202550;TGME49_202550;TGVEG_202550	TGGT1_202550	NLI interacting factor family phosphatase	N/A	0	S	3	3	1691;1691;1691		0.326101	-0.0542056	-0.0488637	-0.00534185	-0.0117766	-0.0388323	0.0270557	-0.160679	-0.168596	-0.273224	-0.246818	-0.146816	-0.0462475	-0.190092	-0.236801	-0.15958	3	3	3	3	3	3	3	3	3	7.72993	0.759107	147.06	8.31235	9.91758e-45	163.79	138.2	-0.019478	WSLGAGTEPQRDRSASSSEVLLWHNEGEERQ	S(0.112)AS(0.759)S(0.112)S(0.017)EVLLWHNEGEER	S(-8.31)AS(8.31)S(-8.31)S(-16.51)EVLLWHNEGEER	By MS/MS	1
TGGT1_202550;TGME49_202550;TGVEG_202550	TGGT1_202550	NLI interacting factor family phosphatase	N/A	0	S	2	4	1692;1692;1692		0.718419	0.15626	-0.0693194	0.225579	-0.0117766	-0.0388323	0.0270557	0.083065	-0.148228	-0.200291	-0.242742	-0.16255	-0.328939	-0.342939	-0.442411	-0.156839	3	3	3	3	3	3	3	3	3	6.93429	0.735581	92.098	7.15207	1.27213e-08	142.88	129.13	-0.84061	SLGAGTEPQRDRSASSSEVLLWHNEGEERQH	S(0.004)AS(0.118)S(0.736)S(0.142)EVLLWHNEGEER	S(-22.33)AS(-7.93)S(7.15)S(-7.15)EVLLWHNEGEER	By MS/MS	1
TGGT1_202550;TGME49_202550;TGVEG_202550	TGGT1_202550	NLI interacting factor family phosphatase	N/A	0	S	3	3	1610;1610;1610		0.76014	-0.238511	-0.359969	0.121457	-0.0117766	-0.0388323	0.0270557	0.461073	0.34968	0.531849	0.954376	0.54538	0.55838	0.157494	0.385843	0.434893	1	1	1	1	1	1	1	1	1	7.33169	0.908868	52.463	9.98831	0.00749194	52.463	41.299	0.20599	APSPHTPAAASVRSKSAGPGLKSTESPTSQV	S(0.091)KS(0.909)AGPGLK	S(-9.99)KS(9.99)AGPGLK	By MS/MS	1
TGGT1_202550;TGME49_202550;TGVEG_202550	TGGT1_202550	NLI interacting factor family phosphatase	N/A	0	S	3	3	1902;1902;1902		0.32058	-0.057785	0.00109291	-0.0588779	-0.0117766	-0.0388323	0.0270557	0.428257	0.510077	0.651817	0.522968	0.641178	0.59936	0.530514	0.684389	0.551882	1	1	1	1	1	1	1	1	1	7.2193	0.844973	87.155	10.9463	5.22826e-10	87.155	78.494	-0.10748	SSGAQETPTGMLRVSSSSAGGKAPAFGPSPL	VS(0.068)S(0.845)S(0.068)S(0.019)AGGKAPAFGPSPLSPASR	VS(-10.95)S(10.95)S(-10.95)S(-16.45)AGGKAPAFGPS(-59.42)PLS(-62.95)PAS(-71.09)R	By MS/MS	1
TGGT1_202550;TGME49_202550;TGVEG_202550	TGGT1_202550	NLI interacting factor family phosphatase	N/A	0	S	3	6	1584;1584;1584		0.298029	-0.0568314	-0.121648	0.0648168	-0.0117766	-0.0388323	0.0270557	-0.31682	-0.223762	-0.385317	-0.131144	-0.333906	-0.290356	-0.399923	-0.27848	-0.441946	1	1	1	1	1	1	1	1	1	7.31131	0.84105	108.75	7.52536	1.3677e-05	108.75	84.871	0.20071	GMPGIHSAGRVSVSRSEAHQVVSRLEAPSPH	VS(0.01)VS(0.149)RS(0.841)EAHQVVSR	VS(-19.15)VS(-7.53)RS(7.53)EAHQVVS(-45.33)R	By MS/MS	1
TGGT1_202590;TGVEG_202590;TGME49_202590	TGGT1_202590	hypothetical protein;leucyl/phenylalanyl-tRNA protein transferase	N/A	0	S	3	11	556;556;556		0.784098	0.109742	0.128007	-0.0182641	NaN	NaN	NaN	1.25977	1.12513	1.16458	1.16394	1.06775	0.988554	0.991795	1.25679	1.35569	3	3	3	3	3	3	3	3	3	7.52161	1	89.877	89.8772	5.71553e-05	97.235	71.257	0.21637	AAGAKEVHALREGNGSPRVGPRLQEVGPQAG	EVHALREGNGS(1)PR	EVHALREGNGS(89.88)PR	By MS/MS	1
TGGT1_202590	TGGT1_202590	hypothetical protein	N/A	0	S	3	5	253		0.642646	-0.0875295	-0.0444768	-0.0430527	NaN	NaN	NaN	0.647387	0.756033	0.648686	0.870146	0.73517	0.709377	1.0009	0.698315	0.48205	2	2	2	2	2	2	2	2	2	7.31035	0.927051	95.195	14.0517	2.16761e-08	95.195	82.041	-0.086176	DDRATEGDKQRQRPGSPTSCDPMYILLPKLH	QRPGS(0.927)PT(0.036)S(0.036)CDPMYILLPK	QRPGS(14.05)PT(-14.05)S(-14.05)CDPMY(-49.58)ILLPK	By MS/MS	1
TGVEG_202620;TGGT1_202620;TGME49_202620	TGVEG_202620	hypothetical protein;putative transmembrane protein	HMM: MKLFRPVYALLALPGGALAA, NN: MKLFRPVYALLALPGGALAA	1	S	5	17	217;217;216		1.676	-0.571953	-0.168935	-0.403019	-0.338091	-0.00291888	-0.335172	-0.996073	-0.714182	-0.551298	-0.33498	-0.0420589	-0.168654	-0.0619984	-0.472773	-0.517725	1	1	1	1	1	1	1	1	1	7.79898	0.603409	168.26	1.82452	1.06667e-40	168.26	146.69	-0.42764	CLVHSELRPSIILIHSGSDRDGSGKGKRERR	GCLVHSELRPSIILIHS(0.603)GS(0.396)DRDGSGK	GCLVHS(-84.32)ELRPS(-52.72)IILIHS(1.82)GS(-1.82)DRDGS(-35.66)GK	By MS/MS	1
TGVEG_202620;TGGT1_202620;TGME49_202620	TGVEG_202620	hypothetical protein;putative transmembrane protein	HMM: MKLFRPVYALLALPGGALAA, NN: MKLFRPVYALLALPGGALAA	1	S	6	19	219;219;218		1.11844	-0.282366	-0.0861123	-0.196254	-0.338091	-0.00291888	-0.335172	-0.696896	-0.719675	-0.394173	-0.32678	-0.414587	-0.222277	-0.215233	-0.565659	-0.44109	2	2	2	2	2	2	2	2	2	6.82506	0.737987	102.03	4.55773	4.91464e-16	102.03	86.703	-0.26189	VHSELRPSIILIHSGSDRDGSGKGKRERRRK	GCLVHSELRPSIILIHS(0.258)GS(0.738)DRDGS(0.004)GK	GCLVHS(-52.06)ELRPS(-46.62)IILIHS(-4.56)GS(4.56)DRDGS(-23.11)GK	By MS/MS	1
TGVEG_202620;TGGT1_202620	TGVEG_202620	hypothetical protein;putative transmembrane protein	HMM: MKLFRPVYALLALPGGALAA, NN: MKLFRPVYALLALPGGALAA	1	S	3	14	330;330		1.18082	-0.304441	-0.0770397	-0.227401	-0.338091	-0.00291888	-0.335172	0.54628	0.41431	0.340107	0.947208	0.614712	0.6521	0.697872	0.610346	0.674683	2	2	2	2	2	2	2	2	2	7.70454	1	126.25	126.252	1.15121e-05	126.25	116.68	0.16682	KKRENLPGAAVKATESF______________	RENLPGAAVKAT(1)ES(1)F	RENLPGAAVKAT(126.25)ES(126.25)F	By MS/MS	1;2
TGME49_202690;TGGT1_202690;TGVEG_202690	TGME49_202690	DNA-directed RNA polymerase II RPB9	N/A	0	S	2	6	141;141;141		0.479161	0.125311	0.3019	-0.176589	0.0247822	0.00261752	0.0221647	-1.53845	-1.57093	-1.33253	-1.76228	-1.46739	-1.58817	-1.26313	-1.55964	-1.08936	1	1	1	1	1	1	1	1	1	7.17219	0.578581	75.548	1.61978	0.000505204	75.548	62.448	0.37477	GQGTGEDGRREKEDDSLSSPSEPRGAPFRLH	EKEDDS(0.579)LS(0.398)S(0.023)PSEPR	EKEDDS(1.62)LS(-1.62)S(-14.07)PS(-32.92)EPR	By MS/MS	1
TGME49_202690;TGGT1_202690;TGVEG_202690	TGME49_202690	DNA-directed RNA polymerase II RPB9	N/A	0	S	3	8	143;143;143		1.0175	0.171044	0.23673	-0.0656859	0.0247822	0.00261752	0.0221647	0.642265	0.773031	0.677063	0.644777	0.407373	0.527077	0.749746	0.742916	0.796755	4	4	4	4	4	4	4	4	4	7.59002	0.903255	65.854	10.0079	8.83107e-08	114.99	95.318	0.85331	GTGEDGRREKEDDSLSSPSEPRGAPFRLHEA	EKEDDS(0.015)LS(0.903)S(0.166)PS(0.916)EPRGAPFR	EKEDDS(-18.06)LS(10.01)S(-10.01)PS(10.01)EPRGAPFR	By MS/MS	1;2
TGME49_202690;TGGT1_202690;TGVEG_202690	TGME49_202690	DNA-directed RNA polymerase II RPB9	N/A	0	S	2	9	144;144;144		2.00812	0.240796	0.278157	-0.0373605	0.0247822	0.00261752	0.0221647	1.59047	1.55594	1.65989	1.28652	1.43218	1.36521	1.59598	1.66472	1.65768	4	4	4	4	4	4	4	4	4	7.46439	0.977376	170.16	16.4152	1.36372e-18	170.16	142.9	0.31267	TGEDGRREKEDDSLSSPSEPRGAPFRLHEAK	EKEDDSLS(0.022)S(0.977)PSEPR	EKEDDS(-50.48)LS(-16.42)S(16.42)PS(-35.09)EPR	By MS/MS	1
TGME49_202690;TGGT1_202690;TGVEG_202690	TGME49_202690	DNA-directed RNA polymerase II RPB9	N/A	0	S	4	11	146;146;146		0.210871	0.0794201	0.180702	-0.101282	0.0247822	0.00261752	0.0221647	-0.316267	-0.128517	-0.237112	-0.0451107	-0.498629	-0.376417	-0.143766	-0.154537	-0.0797462	2	2	2	2	2	2	2	2	2	6.98776	0.988497	85.376	18.7627	8.83107e-08	85.376	71.713	0.17969	EDGRREKEDDSLSSPSEPRGAPFRLHEAKVE	EKEDDS(0.039)LS(0.769)S(0.203)PS(0.988)EPRGAPFR	EKEDDS(-13.07)LS(5.95)S(-5.95)PS(18.76)EPRGAPFR	By MS/MS	2
TGME49_202690;TGGT1_202690;TGVEG_202690	TGME49_202690	DNA-directed RNA polymerase II RPB9	N/A	0	S	4	12	166;166;166		0.407982	0.130526	0.2439	-0.113373	0.0247822	0.00261752	0.0221647	0.380735	0.304602	0.730854	0.274218	0.359812	0.390583	0.660932	0.575728	0.519651	2	2	2	2	2	2	2	2	2	7.86866	0.878334	178.7	8.58492	5.71099e-41	178.7	160.84	0.12178	APFRLHEAKVEEDESSVAGALEAGALSVKRA	LHEAKVEEDES(0.122)S(0.878)VAGALEAGALSVK	LHEAKVEEDES(-8.58)S(8.58)VAGALEAGALS(-120.33)VK	By MS/MS	1
TGME49_202730;TGVEG_202730;TGGT1_202730	TGME49_202730	hypothetical protein	N/A	0	S	3	11	306;307;307		0.357178	-0.0824871	-0.0964088	0.0139217	NaN	NaN	NaN	-1.34502	-1.4474	-1.59371	-1.26049	-1.47762	-1.40057	-1.57703	-1.57034	-1.28054	1	1	1	1	1	1	1	1	1	6.70761	0.976601	89.484	16.2051	5.48387e-05	89.484	71.856	0.33183	DDRPRAVPVDFECTLSERRHKAKLASQPEQG	AVPVDFECT(0.023)LS(0.977)ERR	AVPVDFECT(-16.21)LS(16.21)ERR	By MS/MS	1
TGME49_202730;TGVEG_202730;TGGT1_202730	TGME49_202730	hypothetical protein	N/A	0	S	3	13	217;218;218		1.78314	-0.475993	-0.55428	0.0782865	NaN	NaN	NaN	-0.66086	-1.01049	-0.662991	-0.357889	-0.26026	-0.288212	-0.595249	-0.939409	-1.03454	1	1	1	1	1	1	1	1	1	6.79392	0.64005	40.88	6.66358	0.00439537	40.88	29.934	0.6753	EEKLVLCTPGRPDLVSPSASRSVVGFAAAHA	LVLCT(0.138)PGRPDLVS(0.64)PS(0.098)AS(0.124)R	LVLCT(-6.66)PGRPDLVS(6.66)PS(-8.14)AS(-7.13)R	By MS/MS	1
TGGT1_202740;TGME49_202740;TGVEG_202740	TGGT1_202740	hypothetical protein	N/A	0	S	2	4	564;564;564		2.51251	0.362419	0.210091	0.152328	-0.22379	-0.192262	-0.0315278	1.91759	1.92048	1.78919	1.55833	1.54084	1.44084	1.45831	1.85108	1.86088	4	4	4	4	4	4	4	4	4	7.00363	1	52.49	52.4897	8.46047e-05	124.68	99.721	-0.087731	HSQRESDEPLRRAGDSLERSEGDSKRREAVS	AGDS(1)LER	AGDS(52.49)LER	By MS/MS	1
TGGT1_202740;TGME49_202740;TGVEG_202740	TGGT1_202740	hypothetical protein	N/A	0	S	3	4	579;579;579		0.0954838	0.0793056	0.05275	0.0265557	-0.22379	-0.192262	-0.0315278	-3.20935	-3.44577	-3.14344	-3.49431	-2.79919	-3.74297	-3.14944	-3.67209	-3.05669	1	1	1	1	1	1	1	1	1	6.28691	0.964948	42.068	15.6562	0.00928809	42.068	30.15	-0.1945	SLERSEGDSKRREAVSEGRSTEAFERRVKEG	EAVS(0.965)EGRS(0.026)T(0.009)EAFER	EAVS(15.66)EGRS(-15.66)T(-20.39)EAFER	By MS/MS	1
TGGT1_202740	TGGT1_202740	hypothetical protein	N/A	0	S	2	4	225		1.09735	0.169821	0.195857	-0.0260363	-0.22379	-0.192262	-0.0315278	-1.22653	-1.37666	-1.43579	-1.49266	-1.46597	-1.5898	-1.60099	-0.95974	-1.40013	1	1	1	1	1	1	1	1	1	6.67001	0.931054	59.198	11.3046	0.0102108	59.198	22.774	0.49089	ASENEAESTHGRREPSMECTRHRKDRRDETP	REPS(0.931)MECT(0.069)R	REPS(11.3)MECT(-11.3)R	By MS/MS	1
TGGT1_202740;TGME49_202740;TGVEG_202740	TGGT1_202740	hypothetical protein	N/A	0	S	3	3	358;358;358		1.79239	0.398835	0.393163	0.00567182	-0.22379	-0.192262	-0.0315278	-1.18973	-1.0023	-1.1482	-1.55903	-1.62484	-1.35286	-1.15714	-0.957233	-1.24287	1	1	1	1	1	1	1	1	1	7.06386	1	44.719	44.7192	0.0221553	44.719	12.087	0.073152	AFHIVCTVELRSRRGSFERRQREGREGEKSG	RGS(1)FERR	RGS(44.72)FERR	By MS/MS	1
TGGT1_202740;TGME49_202740;TGVEG_202740	TGGT1_202740	hypothetical protein	N/A	0	S	2	7	196;196;196		0.299766	0.0578314	-0.0476036	0.105435	-0.22379	-0.192262	-0.0315278	0.483202	0.420662	0.349239	0.486273	0.252571	0.340765	0.27524	0.331467	0.330092	2	2	2	2	2	2	2	2	2	7.32164	0.869456	55.337	11.2837	0.000614947	61.087	40.963	0.37686	RNEETKRRRTGASVTSPQQTASGEPRLSPAS	T(0.005)GAS(0.05)VT(0.065)S(0.869)PQQT(0.01)AS(0.002)GEPR	T(-22.76)GAS(-12.43)VT(-11.28)S(11.28)PQQT(-19.57)AS(-26.51)GEPR	By MS/MS	1
TGVEG_202760;TGME49_202760;TGGT1_202760	TGVEG_202760	hypothetical protein	N/A	0	S	3	16	80;80;80		1.02609	-0.24878	-0.134708	-0.114072	-0.159731	-0.158261	-0.00146993	0.497829	0.777987	0.812097	0.834843	0.990799	1.00861	0.730802	0.82478	0.874548	2	2	2	2	2	2	2	2	2	7.00381	0.944752	101.45	13.5666	4.63029e-16	101.45	93.725	-0.41996	QEKTEGPTESSGETLSPTSPLYAFFVRGGTL	QEKTEGPTESSGET(0.042)LS(0.945)PT(0.011)S(0.003)PLYAFFVR	QEKT(-67.36)EGPT(-55.45)ES(-46.93)S(-41.5)GET(-13.57)LS(13.57)PT(-19.47)S(-25.29)PLY(-38.31)AFFVR	By MS/MS	1
TGVEG_202760;TGME49_202760;TGGT1_202760	TGVEG_202760	hypothetical protein	N/A	0	S	4	20	83;83;83		1.09552	-0.517465	0.145693	-0.663158	-0.159731	-0.158261	-0.00146993	-1.90326	-1.69866	-1.19944	-1.21173	-1.0855	-0.951742	-0.331806	-1.11759	-1.3625	1	1	1	1	1	1	1	1	1	6.91946	0.563995	120.32	2.49231	1.40301e-25	120.32	108.93	-0.37737	TEGPTESSGETLSPTSPLYAFFVRGGTLAPS	KQEKTEGPTESSGET(0.004)LS(0.318)PT(0.114)S(0.564)PLYAFFVR	KQEKT(-66.76)EGPT(-58.94)ES(-43.99)S(-37.98)GET(-21.69)LS(-2.49)PT(-6.93)S(2.49)PLY(-47.11)AFFVR	By MS/MS	1
TGVEG_202760;TGME49_202760;TGGT1_202760	TGVEG_202760	hypothetical protein	N/A	0	S	4	13	158;158;158		0.372494	0.163961	0.630128	-0.466166	-0.159731	-0.158261	-0.00146993	3.41036	3.70767	3.96787	3.44247	3.71089	3.44065	4.90842	4.05348	3.52249	13	13	13	13	13	13	13	13	13	7.04957	0.999852	240.26	38.3094	8.63337e-84	240.26	206	-0.29784	SRKRNMPEAVPDQRGSEDESEKKSKRKKKRS	RNMPEAVPDQRGS(1)EDESEK	RNMPEAVPDQRGS(38.31)EDES(-38.31)EK	By MS/MS	1
TGVEG_202760;TGME49_202760;TGGT1_202760	TGVEG_202760	hypothetical protein	N/A	0	S	4	3	114;114;114		1.00246	-0.272303	-0.142134	-0.130169	-0.159731	-0.158261	-0.00146993	-0.457808	-0.148703	-0.199232	0.0850449	-0.164459	0.09058	0.0783844	-0.32423	-0.16939	2	2	2	2	2	2	2	2	2	7.09135	0.999996	82.988	56.5728	1.61433e-07	82.988	75.889	-0.41176	VPAEQEELGKKSRRDSPPNPQAASSSAVGPG	RDS(1)PPNPQAASSSAVGPGGGSAKK	RDS(56.57)PPNPQAAS(-56.57)S(-60.33)S(-60.33)AVGPGGGS(-79.23)AKK	By MS/MS	1
TGVEG_202760;TGME49_202760;TGGT1_202760	TGVEG_202760	hypothetical protein	N/A	0	S	3	17	51;51;51		1.94801	0.122241	0.195349	-0.0731087	-0.159731	-0.158261	-0.00146993	2.62935	2.68892	2.59695	2.52343	2.51967	2.5054	2.82638	2.72762	2.58055	10	10	10	10	10	10	10	10	10	8.3884	1	167.22	98.815	3.88567e-50	191.4	175.09	0.16383	EPPPPAPAGDGHVYFSDDDERDGKQGSRKQE	SEPPPPAPAGDGHVYFS(1)DDDERDGK	S(-142.2)EPPPPAPAGDGHVY(-98.81)FS(98.81)DDDERDGK	By MS/MS	1
TGVEG_202770;TGME49_202770;TGGT1_202770	TGVEG_202770	RNA recognition motif-containing protein	N/A	0	S	4	1	416;416;416		1.65602	0.42371	0.392431	0.0312792	0.115062	0.0945091	0.020553	-0.311842	-0.188574	0.0208912	-0.454584	-0.651167	-0.644903	-0.39933	-0.0790997	-0.0949326	4	4	4	4	4	4	4	4	4	7.99672	0.562683	80.166	1.09468	5.68659e-08	80.166	67.595	-0.4114	TSTGTGASAPAINGRSQSGDRDGEEKEEEDL	S(0.563)QS(0.437)GDRDGEEKEEEDLPPAPAPADIR	S(1.09)QS(-1.09)GDRDGEEKEEEDLPPAPAPADIR	By MS/MS	1
TGVEG_202770;TGME49_202770;TGGT1_202770	TGVEG_202770	RNA recognition motif-containing protein	N/A	0	S	3	3	418;418;418		2.18948	0.400541	0.357016	0.0435244	0.115062	0.0945091	0.020553	2.98513	2.91353	3.16877	2.62132	2.60258	2.64191	2.92509	3.05557	2.9562	10	10	10	10	10	10	10	10	10	8.70434	0.949276	112.05	12.7218	1.09394e-57	198.92	181.3	-0.059948	TGTGASAPAINGRSQSGDRDGEEKEEEDLPP	S(0.051)QS(0.949)GDRDGEEKEEEDLPPAPAPADIR	S(-12.72)QS(12.72)GDRDGEEKEEEDLPPAPAPADIR	By MS/MS	1
TGVEG_202820;TGME49_202820;TGGT1_202820	TGVEG_202820	ubiquitin-conjugating enzyme subfamily protein	N/A	0	S	2	6	165;165;165		0.515356	0.19886	0.225985	-0.027125	0.194824	0.271643	-0.0768197	2.46101	2.66669	2.57068	2.06387	2.59853	2.4394	3.02002	2.49576	2.26398	3	3	3	3	3	3	3	3	3	8.29563	0.997787	54.772	26.5402	0.00300118	67.252	32.559	-0.21309	DLPEYKKKVRALTRKSVEG____________	ALT(0.002)RKS(0.998)VEG	ALT(-26.54)RKS(26.54)VEG	By MS/MS	1
TGGT1_202840;TGVEG_202840;TGME49_202840	TGGT1_202840	FHA domain-containing protein	N/A	0	S	3	3	892;892;894		2.35642	0.187684	0.119048	0.0686366	-0.035429	-0.0231876	-0.0122414	3.13577	3.18891	3.18988	2.94606	3.03611	2.96933	3.13665	3.1334	3.0386	10	10	10	10	10	10	10	10	10	8.89358	0.999584	134.59	33.8037	0.000108705	136.27	94.061	-0.095349	SAPNSSPRTAQPRATSPHGFVRQGSFFSGSS	ATS(1)PHGFVR	AT(-33.8)S(33.8)PHGFVR	By MS/MS	1;2
TGGT1_202840;TGVEG_202840;TGME49_202840	TGGT1_202840	FHA domain-containing protein	N/A	0	S	3	3	901;901;903		2.6942	-0.388762	-0.391184	0.0024217	-0.035429	-0.0231876	-0.0122414	1.11093	1.22242	1.06741	1.54023	1.56065	1.46617	1.09359	1.12176	1.17814	4	4	4	4	4	4	4	4	4	8.04595	0.994089	147.1	22.2587	2.66244e-08	147.1	122.85	0.21564	AQPRATSPHGFVRQGSFFSGSSNHTPRSGPG	QGS(0.994)FFS(0.006)GSSNHTPR	QGS(22.26)FFS(-22.26)GS(-57.73)S(-78.86)NHT(-101.88)PR	By MS/MS	1;2;3
TGGT1_202840;TGVEG_202840;TGME49_202840	TGGT1_202840	FHA domain-containing protein	N/A	0	S	3	6	904;904;906		2.26442	-0.835719	-0.757593	-0.0781263	-0.035429	-0.0231876	-0.0122414	-0.665087	-0.541744	-1.03856	0.148176	0.0377464	0.0758457	-0.745398	-0.705343	-0.56027	1	1	1	1	1	1	1	1	1	7.17508	0.503508	43.476	0	0.00915637	43.476	31.833	-0.011667	RATSPHGFVRQGSFFSGSSNHTPRSGPGGAS	QGS(0.016)FFS(0.504)GS(0.428)S(0.44)NHT(0.613)PR	QGS(-15.51)FFS(0)GS(-1.13)S(0)NHT(1.36)PR	By MS/MS	2
TGGT1_202840	TGGT1_202840	FHA domain-containing protein	N/A	0	S	4	4	688		1.42113	-0.520956	-0.0131823	-0.507773	-0.035429	-0.0231876	-0.0122414	-3.5592	-3.5795	-3.09361	-2.90524	-2.98996	-2.77425	-2.74162	-3.20076	-2.76661	1	1	1	1	1	1	1	1	1	7.0242	0.987796	46.664	26.3044	2.88862e-05	46.664	43.045	0.18813	AAAAANQVAGTRGGHSNAGSPHGSQGVEGGL	GGHS(0.988)NAGS(0.988)PHGS(0.988)QGVEGGLEGLQT(0.015)S(0.015)LAS(0.004)EGVAT(0.001)T(0.001)AGGS(0.001)GR	GGHS(26.3)NAGS(26.3)PHGS(26.3)QGVEGGLEGLQT(-26.3)S(-26.3)LAS(-35.02)EGVAT(-44.37)T(-45.17)AGGS(-46.46)GR	By MS/MS	3
TGGT1_202840	TGGT1_202840	FHA domain-containing protein	N/A	0	S	4	8	692		1.42113	-0.520956	-0.0131823	-0.507773	-0.035429	-0.0231876	-0.0122414	-3.5592	-3.5795	-3.09361	-2.90524	-2.98996	-2.77425	-2.74162	-3.20076	-2.76661	1	1	1	1	1	1	1	1	1	7.0242	0.98779	46.664	26.3044	2.88862e-05	46.664	43.045	0.18813	ANQVAGTRGGHSNAGSPHGSQGVEGGLEGLQ	GGHS(0.988)NAGS(0.988)PHGS(0.988)QGVEGGLEGLQT(0.015)S(0.015)LAS(0.004)EGVAT(0.001)T(0.001)AGGS(0.001)GR	GGHS(26.3)NAGS(26.3)PHGS(26.3)QGVEGGLEGLQT(-26.3)S(-26.3)LAS(-35.02)EGVAT(-44.37)T(-45.17)AGGS(-46.46)GR	By MS/MS	3
TGGT1_202840	TGGT1_202840	FHA domain-containing protein	N/A	0	S	4	12	696		1.42113	-0.520956	-0.0131823	-0.507773	-0.035429	-0.0231876	-0.0122414	-3.5592	-3.5795	-3.09361	-2.90524	-2.98996	-2.77425	-2.74162	-3.20076	-2.76661	1	1	1	1	1	1	1	1	1	7.0242	0.98779	46.664	26.3044	2.88862e-05	46.664	43.045	0.18813	AGTRGGHSNAGSPHGSQGVEGGLEGLQTSLA	GGHS(0.988)NAGS(0.988)PHGS(0.988)QGVEGGLEGLQT(0.015)S(0.015)LAS(0.004)EGVAT(0.001)T(0.001)AGGS(0.001)GR	GGHS(26.3)NAGS(26.3)PHGS(26.3)QGVEGGLEGLQT(-26.3)S(-26.3)LAS(-35.02)EGVAT(-44.37)T(-45.17)AGGS(-46.46)GR	By MS/MS	3
TGGT1_202840;TGVEG_202840;TGME49_202840	TGGT1_202840	FHA domain-containing protein	N/A	0	S	4	31	943;943;945		3.04807	-0.441843	-0.356663	-0.0851796	-0.035429	-0.0231876	-0.0122414	1.347	1.29339	1.45857	1.79569	1.79896	1.82984	1.57706	1.37527	1.40217	5	5	5	5	5	5	5	5	5	7.80175	0.99995	106.82	46.8987	2.77244e-20	107.38	100.13	-0.22649	VLSSASPSAVNGFHVSPRGTTHANLGAAHGA	SGPGGASGTHSYPPMVLSSASPSAVNGFHVS(1)PR	S(-99.58)GPGGAS(-97.79)GT(-95.46)HS(-89.2)Y(-88.91)PPMVLS(-48.65)S(-48.65)AS(-56.4)PS(-46.9)AVNGFHVS(46.9)PR	By MS/MS	1
TGGT1_202840;TGVEG_202840;TGME49_202840	TGGT1_202840	FHA domain-containing protein	N/A	0	S	2	21	1041;1041;1043		0.41057	0.126227	0.150578	-0.0243505	-0.035429	-0.0231876	-0.0122414	0.137787	0.0898552	0.429442	-0.0343132	0.228987	0.0837288	0.551462	0.188404	-0.00973129	2	2	2	2	2	2	2	2	2	7.72641	0.770292	51.46	5.35365	0.000874468	51.46	42.667	-0.73014	SATSGGVWLGGNCRTSL______________	VSSDGSAT(0.001)S(0.004)GGVWLGGNCRT(0.225)S(0.77)L	VS(-46.17)S(-44)DGS(-34.89)AT(-27.51)S(-23.42)GGVWLGGNCRT(-5.35)S(5.35)L	By MS/MS	1
TGGT1_202840;TGVEG_202840;TGME49_202840	TGGT1_202840	FHA domain-containing protein	N/A	0	S	3	23	868;868;870		0.710159	-0.26322	-0.334997	0.0717777	-0.035429	-0.0231876	-0.0122414	-2.64708	-2.49216	-2.24966	-2.30648	-2.33948	-1.95329	-2.5748	-2.68392	-2.34551	1	1	1	1	1	1	1	1	1	7.18307	0.517367	68.303	2.82319	8.56998e-09	68.303	63.114	0.23237	PASGGAYGHATPAPLSQSQLAGTVSAPNSSP	VYEGLGAPASGGAY(0.006)GHAT(0.105)PAPLS(0.517)QS(0.297)QLAGT(0.097)VS(0.094)APNS(0.506)S(0.378)PR	VY(-58.5)EGLGAPAS(-38.26)GGAY(-19.54)GHAT(-6.93)PAPLS(2.82)QS(-2.82)QLAGT(-11.21)VS(-11.66)APNS(1.42)S(-1.42)PR	By MS/MS	2
TGGT1_202840;TGVEG_202840;TGME49_202840	TGGT1_202840	FHA domain-containing protein	N/A	0	S	3	32	877;877;879		0.740486	-0.272193	-0.178998	-0.093195	-0.035429	-0.0231876	-0.0122414	-0.696751	-0.448643	-0.331175	-0.477724	-0.0657844	-0.11648	-0.523968	-0.295235	-0.377781	3	3	3	3	3	3	3	3	3	7.63954	0.694655	81.388	4.00192	2.38283e-26	104.96	98.84	0.28192	ATPAPLSQSQLAGTVSAPNSSPRTAQPRATS	VYEGLGAPASGGAYGHAT(0.004)PAPLS(0.004)QS(0.004)QLAGT(0.276)VS(0.695)APNS(0.013)S(0.003)PR	VY(-78.5)EGLGAPAS(-62.36)GGAY(-42.24)GHAT(-22.08)PAPLS(-22.08)QS(-22.08)QLAGT(-4)VS(4)APNS(-17.31)S(-23.55)PR	By MS/MS	1
TGGT1_202840;TGVEG_202840;TGME49_202840	TGGT1_202840	FHA domain-containing protein	N/A	0	S	3	36	881;881;883		0.710159	-0.26322	-0.334997	0.0717777	-0.035429	-0.0231876	-0.0122414	-2.64708	-2.49216	-2.24966	-2.30648	-2.33948	-1.95329	-2.5748	-2.68392	-2.34551	1	1	1	1	1	1	1	1	1	7.18307	0.505752	68.303	1.42336	8.56998e-09	68.303	63.114	0.23237	PLSQSQLAGTVSAPNSSPRTAQPRATSPHGF	VYEGLGAPASGGAY(0.006)GHAT(0.105)PAPLS(0.517)QS(0.297)QLAGT(0.097)VS(0.094)APNS(0.506)S(0.378)PR	VY(-58.5)EGLGAPAS(-38.26)GGAY(-19.54)GHAT(-6.93)PAPLS(2.82)QS(-2.82)QLAGT(-11.21)VS(-11.66)APNS(1.42)S(-1.42)PR	By MS/MS	2
TGGT1_202840;TGVEG_202840;TGME49_202840	TGGT1_202840	FHA domain-containing protein	N/A	0	S	3	37	882;882;884		0.102638	0.0413259	0.32762	-0.286294	-0.035429	-0.0231876	-0.0122414	-1.1392	-1.47118	-1.59119	-1.53129	-1.3514	-1.44286	-0.91716	-1.29815	-1.12738	1	1	1	1	1	1	1	1	1	7.80507	0.691619	87	4.75409	7.39651e-19	87	82.923	0.095007	LSQSQLAGTVSAPNSSPRTAQPRATSPHGFV	VYEGLGAPASGGAYGHAT(0.014)PAPLS(0.322)QS(0.378)QLAGT(0.188)VS(0.172)APNS(0.234)S(0.692)PR	VY(-75.16)EGLGAPAS(-53.22)GGAY(-32.08)GHAT(-14.63)PAPLS(-0.86)QS(0.86)QLAGT(-3.91)VS(-3.91)APNS(-4.75)S(4.75)PR	By MS/MS	2
TGGT1_202850;TGME49_202850;TGVEG_202850	TGGT1_202850	ATP-binding domain-containing protein	HMM: MGPHPPSAPFASPSPSSSSSTTSSSSSPSSSSVAYSPFSLCASACVSAA, NN: MGPHPPSAPFASPSPSSSSSTTSSSSSPSSSSVAYSPFSLCASACVSAA;HMM: MGPHPPSAPFASPSPSSSSSTTSSSSSPSSSSVTYSPFSLCASACVSAA, NN: MGPHPPSAPFASPSPSSSSSTTSSSSSPSSSSVTYSPFSLCASACVSAA;HMM: MGPHPPSAPFASPSPSSSSSTTSSSSSPYSSSVAYSPFSLCASACVSAA, NN: MGPHPPSAPFASPSPSSSSSTTSSSSSPYSSSVAYSPFSLCASACVSAA	0	S	3	6	382;382;382		0.0604455	0.0246328	0.0172806	0.00735219	-0.0927823	-0.13171	0.0389277	1.41751	1.04994	0.998117	1.21167	1.03823	1.14175	1.09262	1.20067	1.15021	3	3	3	3	3	3	3	3	3	7.72832	1	146.75	146.75	8.09487e-18	148.09	133.51	-0.46229	AAKRAADKARCAEAESDDGDIHEGGIAEEDA	CAEAES(1)DDGDIHEGGIAEEDAR	CAEAES(146.75)DDGDIHEGGIAEEDAR	By MS/MS	1
TGGT1_202850;TGME49_202850	TGGT1_202850	ATP-binding domain-containing protein	HMM: MGPHPPSAPFASPSPSSSSSTTSSSSSPSSSSVAYSPFSLCASACVSAA, NN: MGPHPPSAPFASPSPSSSSSTTSSSSSPSSSSVAYSPFSLCASACVSAA;HMM: MGPHPPSAPFASPSPSSSSSTTSSSSSPSSSSVTYSPFSLCASACVSAA, NN: MGPHPPSAPFASPSPSSSSSTTSSSSSPSSSSVTYSPFSLCASACVSAA	0	S	2	3	563;563		1.02366	0.142744	0.249535	-0.106791	-0.0927823	-0.13171	0.0389277	0.81419	0.6236	0.775686	0.591091	0.648933	0.545219	0.925749	0.869825	0.738274	2	2	2	2	2	2	2	2	2	7.94678	1	59.935	59.9352	0.000615415	95.094	62.765	-0.21255	SREAAAATEKRPRGFSPADPCLRSAPSSRWG	GFS(1)PADPCLR	GFS(59.94)PADPCLR	By MS/MS	1
TGGT1_202850;TGME49_202850;TGVEG_202850	TGGT1_202850	ATP-binding domain-containing protein	HMM: MGPHPPSAPFASPSPSSSSSTTSSSSSPSSSSVAYSPFSLCASACVSAA, NN: MGPHPPSAPFASPSPSSSSSTTSSSSSPSSSSVAYSPFSLCASACVSAA;HMM: MGPHPPSAPFASPSPSSSSSTTSSSSSPSSSSVTYSPFSLCASACVSAA, NN: MGPHPPSAPFASPSPSSSSSTTSSSSSPSSSSVTYSPFSLCASACVSAA;HMM: MGPHPPSAPFASPSPSSSSSTTSSSSSPYSSSVAYSPFSLCASACVSAA, NN: MGPHPPSAPFASPSPSSSSSTTSSSSSPYSSSVAYSPFSLCASACVSAA	0	S	3	4	427;427;427		2.55036	0.529858	0.235685	0.294173	-0.0927823	-0.13171	0.0389277	0.684399	0.664665	0.471258	0.0241089	0.0425243	0.164116	0.0811081	0.444857	0.411839	2	2	2	2	2	2	2	2	2	6.94604	0.984327	89.859	17.98	2.29785e-05	89.859	72.973	-0.024015	NDDVPDGVGVERGWLSAENVALSFDKKKFNV	GWLS(0.984)AENVALS(0.016)FDKK	GWLS(17.98)AENVALS(-17.98)FDKK	By MS/MS	1
TGGT1_202850;TGME49_202850;TGVEG_202850	TGGT1_202850	ATP-binding domain-containing protein	HMM: MGPHPPSAPFASPSPSSSSSTTSSSSSPSSSSVAYSPFSLCASACVSAA, NN: MGPHPPSAPFASPSPSSSSSTTSSSSSPSSSSVAYSPFSLCASACVSAA;HMM: MGPHPPSAPFASPSPSSSSSTTSSSSSPSSSSVTYSPFSLCASACVSAA, NN: MGPHPPSAPFASPSPSSSSSTTSSSSSPSSSSVTYSPFSLCASACVSAA;HMM: MGPHPPSAPFASPSPSSSSSTTSSSSSPYSSSVAYSPFSLCASACVSAA, NN: MGPHPPSAPFASPSPSSSSSTTSSSSSPYSSSVAYSPFSLCASACVSAA	0	S	3	11	434;434;434		0.413969	0.0789267	-0.150702	0.229628	-0.0927823	-0.13171	0.0389277	0.0209351	-0.0324078	-0.030817	-0.165766	-0.178459	0.065155	-0.642885	-0.00847626	-0.079813	1	1	1	1	1	1	1	1	1	NaN	0.999997	71.376	54.7612	4.10266e-05	71.376	55.194	0.063614	VGVERGWLSAENVALSFDKKKFNVPCACRSG	GWLSAENVALS(1)FDKK	GWLS(-54.76)AENVALS(54.76)FDKK	By MS/MS	1
TGGT1_202850;TGME49_202850;TGVEG_202850	TGGT1_202850	ATP-binding domain-containing protein	HMM: MGPHPPSAPFASPSPSSSSSTTSSSSSPSSSSVAYSPFSLCASACVSAA, NN: MGPHPPSAPFASPSPSSSSSTTSSSSSPSSSSVAYSPFSLCASACVSAA;HMM: MGPHPPSAPFASPSPSSSSSTTSSSSSPSSSSVTYSPFSLCASACVSAA, NN: MGPHPPSAPFASPSPSSSSSTTSSSSSPSSSSVTYSPFSLCASACVSAA;HMM: MGPHPPSAPFASPSPSSSSSTTSSSSSPYSSSVAYSPFSLCASACVSAA, NN: MGPHPPSAPFASPSPSSSSSTTSSSSSPYSSSVAYSPFSLCASACVSAA	0	S	4	5	615;615;615		0.241589	0.0429586	0.123543	-0.0805842	-0.0927823	-0.13171	0.0389277	1.90197	2.06893	1.87096	1.84446	1.96132	1.90721	2.00836	2.07115	2.0041	3	3	3	3	3	3	3	3	3	7.53329	1	90.707	90.7071	1.0307e-13	159.12	137.1	-0.15275	EAEREEHNATRHRGPSVECLNKKAVCLEATV	HRGPS(1)VECLNKK	HRGPS(90.71)VECLNKK	By MS/MS	1
TGGT1_202850;TGME49_202850;TGVEG_202850	TGGT1_202850	ATP-binding domain-containing protein	HMM: MGPHPPSAPFASPSPSSSSSTTSSSSSPSSSSVAYSPFSLCASACVSAA, NN: MGPHPPSAPFASPSPSSSSSTTSSSSSPSSSSVAYSPFSLCASACVSAA;HMM: MGPHPPSAPFASPSPSSSSSTTSSSSSPSSSSVTYSPFSLCASACVSAA, NN: MGPHPPSAPFASPSPSSSSSTTSSSSSPSSSSVTYSPFSLCASACVSAA;HMM: MGPHPPSAPFASPSPSSSSSTTSSSSSPYSSSVAYSPFSLCASACVSAA, NN: MGPHPPSAPFASPSPSSSSSTTSSSSSPYSSSVAYSPFSLCASACVSAA	0	S	3	1	596;596;596		0.202779	0.145894	0.143991	0.00190226	-0.0927823	-0.13171	0.0389277	-2.51963	-2.29843	-2.36828	-2.15641	-3.06122	-2.40639	-2.67224	-2.28104	-2.23876	1	1	1	1	1	1	1	1	1	6.941	0.999997	58.024	55.273	0.001383	58.024	46.368	-0.1269	ASKREQGESQEGRRRSVSLEAEREEHNATRH	S(1)VS(1)LEAEREEHNATR	S(55.27)VS(45.13)LEAEREEHNAT(-45.13)R	By MS/MS	2
TGGT1_202850;TGME49_202850;TGVEG_202850	TGGT1_202850	ATP-binding domain-containing protein	HMM: MGPHPPSAPFASPSPSSSSSTTSSSSSPSSSSVAYSPFSLCASACVSAA, NN: MGPHPPSAPFASPSPSSSSSTTSSSSSPSSSSVAYSPFSLCASACVSAA;HMM: MGPHPPSAPFASPSPSSSSSTTSSSSSPSSSSVTYSPFSLCASACVSAA, NN: MGPHPPSAPFASPSPSSSSSTTSSSSSPSSSSVTYSPFSLCASACVSAA;HMM: MGPHPPSAPFASPSPSSSSSTTSSSSSPYSSSVAYSPFSLCASACVSAA, NN: MGPHPPSAPFASPSPSSSSSTTSSSSSPYSSSVAYSPFSLCASACVSAA	0	S	3	3	598;598;598		2.72664	0.239368	0.1708	0.0685685	-0.0927823	-0.13171	0.0389277	1.18821	1.09801	1.17193	0.942976	0.882408	0.914652	1.03644	1.08857	1.12742	6	6	6	6	6	6	6	6	6	7.66873	0.999969	58.024	45.1261	2.21643e-20	177.6	163.51	-0.1269	KREQGESQEGRRRSVSLEAEREEHNATRHRG	S(1)VS(1)LEAEREEHNATR	S(55.27)VS(45.13)LEAEREEHNAT(-45.13)R	By MS/MS	1;2
TGGT1_202850;TGME49_202850;TGVEG_202850	TGGT1_202850	ATP-binding domain-containing protein	HMM: MGPHPPSAPFASPSPSSSSSTTSSSSSPSSSSVAYSPFSLCASACVSAA, NN: MGPHPPSAPFASPSPSSSSSTTSSSSSPSSSSVAYSPFSLCASACVSAA;HMM: MGPHPPSAPFASPSPSSSSSTTSSSSSPSSSSVTYSPFSLCASACVSAA, NN: MGPHPPSAPFASPSPSSSSSTTSSSSSPSSSSVTYSPFSLCASACVSAA;HMM: MGPHPPSAPFASPSPSSSSSTTSSSSSPYSSSVAYSPFSLCASACVSAA, NN: MGPHPPSAPFASPSPSSSSSTTSSSSSPYSSSVAYSPFSLCASACVSAA	0	S	2	7	862;862;862		1.41835	-0.261407	-0.117362	-0.144046	-0.0927823	-0.13171	0.0389277	-0.450008	-0.617281	-0.428593	-0.304357	-0.293293	-0.11401	-0.44425	-0.262913	-0.356583	1	1	1	1	1	1	1	1	1	7.56777	0.899792	56.819	9.59765	0.000642458	56.819	47.776	-0.49251	SQAHNETGRVLLCLPSGGSELLTDTANQRLE	VLLCLPS(0.9)GGS(0.099)ELLT(0.001)DTANQR	VLLCLPS(9.6)GGS(-9.6)ELLT(-28.46)DT(-36.25)ANQR	By MS/MS	1
TGGT1_202870;TGVEG_202870;TGME49_202870	TGGT1_202870	SAP domain-containing protein	HMM: MLALLLSLSSVVWFFLFLVTSK, NN: MLALLLSLSSVVWFFLFLVTSK;N/A	1;2	S	4	33	204;316;316		0.958658	-0.18958	-0.0432657	-0.146314	0.341529	0.290077	0.051452	0.967291	1.15591	1.08785	1.22312	1.15353	1.40314	1.25718	1.16416	1.22865	4	4	4	4	4	4	4	4	4	8.59625	0.916303	97.026	10.395	2.753e-19	97.026	88.852	0.018184	AAHADAHAGGLELSGSFEAKEAAFLEGLSES	AAPLAVDASLLSSAPLEAAHADAHAGGLELS(0.084)GS(0.916)FEAK	AAPLAVDAS(-71.17)LLS(-47.4)S(-47.4)APLEAAHADAHAGGLELS(-10.39)GS(10.39)FEAK	By MS/MS	1
TGGT1_202870;TGVEG_202870;TGME49_202870	TGGT1_202870	SAP domain-containing protein	HMM: MLALLLSLSSVVWFFLFLVTSK, NN: MLALLLSLSSVVWFFLFLVTSK;N/A	1;2	S	3	9	217;329;329		1.06955	-0.257923	-0.461047	0.203123	0.341529	0.290077	0.051452	-1.09554	-1.41531	-1.16076	-1.01298	-1.0337	-0.851149	-1.41519	-1.41412	-1.45166	1	1	1	1	1	1	1	1	1	NaN	0.961503	121.72	13.9753	6.44289e-31	121.72	110.74	1.4738	SGSFEAKEAAFLEGLSESGAAALSAEGSAGA	EAAFLEGLS(0.962)ES(0.038)GAAALSAEGSAGAK	EAAFLEGLS(13.98)ES(-13.98)GAAALS(-69.9)AEGS(-97.68)AGAK	By MS/MS	1
TGGT1_202870;TGVEG_202870;TGME49_202870	TGGT1_202870	SAP domain-containing protein	HMM: MLALLLSLSSVVWFFLFLVTSK, NN: MLALLLSLSSVVWFFLFLVTSK;N/A	1;2	S	3	5	346;458;458		1.80268	0.330594	0.10629	0.224304	0.341529	0.290077	0.051452	0.572304	0.51152	0.428472	0.313219	0.122328	0.0849686	-0.00766182	0.526808	0.32024	1	1	1	1	1	1	1	1	1	7.3272	1	86.772	86.7722	0.00045779	86.772	71.227	-0.16471	EEERRRKRAERFGIVSEEEKKRKRAERFGVT	FGIVS(1)EEEKK	FGIVS(86.77)EEEKK	By MS/MS	1
TGGT1_202870;TGVEG_202870;TGME49_202870	TGGT1_202870	SAP domain-containing protein	HMM: MLALLLSLSSVVWFFLFLVTSK, NN: MLALLLSLSSVVWFFLFLVTSK;N/A	1;2	S	3	5	362;474;474		1.42731	0.238923	0.224092	0.0148309	0.341529	0.290077	0.051452	1.83591	1.79895	2.04865	1.65136	1.65277	1.66261	1.71862	2.06466	1.85574	2	2	2	2	2	2	2	2	2	8.16453	0.975865	113.76	16.0674	1.00544e-05	131.35	99.678	0.1625	EEEKKRKRAERFGVTSEEEKLAKRLQRFSSP	FGVT(0.024)S(0.976)EEEKLAK	FGVT(-16.07)S(16.07)EEEKLAK	By MS/MS	1
TGGT1_202870;TGVEG_202870;TGME49_202870	TGGT1_202870	SAP domain-containing protein	HMM: MLALLLSLSSVVWFFLFLVTSK, NN: MLALLLSLSSVVWFFLFLVTSK;N/A	1;2	S	2	3	376;488;488		0.0140669	-0.00408045	0.021162	-0.0252425	0.341529	0.290077	0.051452	2.90366	2.97781	3.18	2.93153	3.09736	3.04481	3.46671	2.89248	2.778	7	7	7	7	7	7	7	7	7	8.96694	0.955775	139.78	13.527	1.85118e-14	139.78	124.9	0.33174	TSEEEKLAKRLQRFSSPASGTASSPAPPVKV	FS(0.042)S(0.956)PAS(0.001)GT(0.001)ASSPAPPVK	FS(-13.53)S(13.53)PAS(-29.22)GT(-32.15)AS(-41.7)S(-53.56)PAPPVK	By MS/MS	1;2
TGGT1_202870;TGVEG_202870;TGME49_202870	TGGT1_202870	SAP domain-containing protein	HMM: MLALLLSLSSVVWFFLFLVTSK, NN: MLALLLSLSSVVWFFLFLVTSK;N/A	1;2	S	2	6	379;491;491		2.13619	0.273877	0.174711	0.0991662	0.341529	0.290077	0.051452	0.298698	0.374943	0.276094	0.126776	-0.0292149	0.0305424	0.285307	0.279816	0.0871143	1	1	1	1	1	1	1	1	1	7.31881	0.963055	68.705	15.7948	0.000226858	68.705	55.913	-0.49673	EEKLAKRLQRFSSPASGTASSPAPPVKVTGA	FS(0.068)S(0.928)PAS(0.963)GT(0.032)AS(0.008)S(0.001)PAPPVK	FS(-11.66)S(11.66)PAS(15.79)GT(-15.79)AS(-21.65)S(-32.63)PAPPVK	By MS/MS	2
TGGT1_202870;TGVEG_202870;TGME49_202870	TGGT1_202870	SAP domain-containing protein	HMM: MLALLLSLSSVVWFFLFLVTSK, NN: MLALLLSLSSVVWFFLFLVTSK;N/A	1;2	S	2	11	384;496;496		0.0720783	0.0242093	0.0760314	-0.051822	0.341529	0.290077	0.051452	1.1028	1.10587	1.34486	0.994783	1.28457	1.20155	1.55877	1.14569	1.00453	3	3	3	3	3	3	3	3	3	7.49051	0.810225	71.531	6.49307	8.3193e-07	80.786	70.018	0.31112	KRLQRFSSPASGTASSPAPPVKVTGA_____	FSSPASGT(0.008)AS(0.182)S(0.81)PAPPVK	FS(-51.06)S(-42.22)PAS(-32.17)GT(-20.31)AS(-6.49)S(6.49)PAPPVK	By MS/MS	1
TGGT1_202870;TGVEG_202870;TGME49_202870	TGGT1_202870	SAP domain-containing protein	HMM: MLALLLSLSSVVWFFLFLVTSK, NN: MLALLLSLSSVVWFFLFLVTSK;N/A	1;2	S	2	10	169;281;281		2.32567	-0.347424	-0.220898	-0.126525	0.341529	0.290077	0.051452	0.0312462	0.131439	0.158056	0.51969	0.481045	0.362278	0.389185	0.245218	0.0659141	1	1	1	1	1	1	1	1	1	6.82809	1	53.565	53.5645	0.00639233	53.565	34.267	-0.18676	TDLVERLLQADVAAGSEKAAPLAVDASLLSS	LLQADVAAGS(1)EK	LLQADVAAGS(53.56)EK	By MS/MS	1
TGVEG_202890;TGGT1_202890	TGVEG_202890	hypothetical protein	N/A	0	S	2	4	341;341		2.31519	0.245787	0.400376	-0.154589	0.306588	0.173217	0.133371	3.9055	3.84893	3.80158	3.6358	3.63957	3.54328	4.03474	4.05066	3.93438	5	5	5	5	5	5	5	5	5	7.91742	1	84.896	84.896	2.16631e-66	192.52	172.28	0.16557	ALVTEATSSEGRGGASPQLKHACEQNCGKKE	GGAS(1)PQLK	GGAS(84.9)PQLK	By MS/MS	1
TGVEG_202890;TGGT1_202890;TGME49_202890	TGVEG_202890	hypothetical protein	N/A	0	S	2	10	212;212;212		1.46478	-0.360037	-0.195012	-0.165025	0.306588	0.173217	0.133371	0.114471	-0.0415497	-0.000616074	0.23575	0.331968	0.5847	0.288328	0.187145	0.0919075	1	1	1	1	1	1	1	1	1	7.256	0.780084	124.5	5.499	0.00010179	124.5	103.13	0.46264	VLTTGRGHAQFTTWPSSGRLSGEASASTGGD	GHAQFTTWPS(0.78)S(0.22)GR	GHAQFT(-62.03)T(-50.16)WPS(5.5)S(-5.5)GR	By MS/MS	1
TGVEG_202890;TGGT1_202890;TGME49_202890	TGVEG_202890	hypothetical protein	N/A	0	S	2	3	132;132;132		1.93498	0.20519	0.338904	-0.133714	0.306588	0.173217	0.133371	2.07483	1.96312	1.98164	1.86364	1.76824	1.77214	1.97659	2.23304	2.2111	3	3	3	3	3	3	3	3	3	7.65825	1	189.94	106.008	8.96744e-29	189.94	136.37	-0.056961	SEEFASHLAGRQRRNSAGVAGGSGVRTPQEA	RNS(1)AGVAGGSGVR	RNS(106.01)AGVAGGS(-106.01)GVR	By MS/MS	1
TGVEG_202890;TGGT1_202890	TGVEG_202890	hypothetical protein	N/A	0	S	3	4	61;61		1.61603	0.531122	0.331961	0.19916	0.306588	0.173217	0.133371	-0.118824	-0.125149	0.0126915	-0.357077	-0.854267	-0.613302	-0.383881	-0.284809	-0.160072	1	1	1	1	1	1	1	1	1	8.07089	0.750477	60.509	5.82634	0.00314736	60.509	18.192	0.13055	GPCGIPNGIASKTDSSVDRGPRVHARIAGSQ	T(0.053)DS(0.196)S(0.75)VDRGPR	T(-11.48)DS(-5.83)S(5.83)VDRGPR	By MS/MS	1
TGVEG_202900;TGGT1_202900	TGVEG_202900	zinc finger (CCCH type) motif-containing protein	N/A	0	S	2	3	53;53		2.37188	0.267496	0.39417	-0.126674	-0.109184	-0.0751108	-0.0340729	3.36859	3.43922	3.47806	3.20264	3.18385	3.09689	3.49705	3.59014	3.5787	6	6	6	6	6	6	6	6	6	8.43699	0.999993	107.53	51.4861	2.5916e-05	119.27	92.066	-0.01367	HRTQDKRRNRHSRAPSYCAELVKSNGPAVAT	APS(1)YCAELVK	APS(51.49)Y(-51.49)CAELVK	By MS/MS	1;2
TGVEG_202900;TGGT1_202900	TGVEG_202900	zinc finger (CCCH type) motif-containing protein	N/A	0	S	2	3	524;524		0.472205	-0.0657736	0.15264	-0.218414	-0.109184	-0.0751108	-0.0340729	0.33576	0.362999	0.288284	0.447557	0.282303	0.454504	0.167456	0.646807	0.828022	2	2	2	2	2	2	2	2	2	NaN	0.95631	55.097	13.4022	0.000204241	67.326	48.503	1.2429	SGHADGQWRAPARCDSTLRCDAAEKREAGAP	CDS(0.956)T(0.044)LRCDAAEK	CDS(13.4)T(-13.4)LRCDAAEK	By MS/MS	1
TGVEG_202900;TGGT1_202900;TGME49_202900	TGVEG_202900	zinc finger (CCCH type) motif-containing protein	N/A	0	S	3	12	232;232;232		2.41808	-0.358103	-0.333757	-0.024346	-0.109184	-0.0751108	-0.0340729	1.7588	1.68084	1.6748	2.1416	1.96232	2.08482	1.74737	1.70161	1.7385	4	4	4	4	4	4	4	4	4	8.16059	0.998387	110.83	30.021	2.09788e-15	133.76	117.77	-0.13778	KVYREALALGNPSGGSGDFSGNVHYRGCRVG	EALALGNPS(0.001)GGS(0.998)GDFS(0.001)GNVHYR	EALALGNPS(-30.02)GGS(30.02)GDFS(-32.08)GNVHY(-98.16)R	By MS/MS	1
TGVEG_202900;TGGT1_202900;TGME49_202900	TGVEG_202900	zinc finger (CCCH type) motif-containing protein	N/A	0	S	3	3	29;29;29		0.645912	-0.216568	0.0501868	-0.266755	-0.109184	-0.0751108	-0.0340729	2.65034	2.68079	2.2327	2.67716	2.82627	2.7101	2.58435	2.7994	2.98035	7	7	7	7	7	7	7	7	7	7.01477	0.999236	117.62	32.2334	8.47639e-07	117.62	102.11	-0.27907	SQVAESSRPVSFRGKSVSPSDSGGHRTQDKR	GKS(0.999)VS(0.95)PS(0.023)DS(0.028)GGHRTQDK	GKS(32.23)VS(15.46)PS(-16.21)DS(-15.46)GGHRT(-43.4)QDK	By MS/MS	2
TGVEG_202900;TGGT1_202900;TGME49_202900	TGVEG_202900	zinc finger (CCCH type) motif-containing protein	N/A	0	S	3	5	31;31;31		0.889032	-0.266018	0.0266705	-0.292688	-0.109184	-0.0751108	-0.0340729	2.07196	2.13103	1.72712	2.14419	2.35092	2.23306	2.07626	2.286	2.44591	5	5	5	5	5	5	5	5	5	7.82271	0.957133	99.496	13.3169	8.47639e-07	117.62	102.11	0.27772	VAESSRPVSFRGKSVSPSDSGGHRTQDKRRN	GKS(0.957)VS(0.957)PS(0.086)DS(0.001)GGHR	GKS(13.27)VS(13.32)PS(-13.27)DS(-35.16)GGHR	By MS/MS	2
TGVEG_202900;TGGT1_202900;TGME49_202900	TGVEG_202900	zinc finger (CCCH type) motif-containing protein	N/A	0	S	4	7	33;33;33		0.327123	-0.149378	0.0379982	-0.187377	-0.109184	-0.0751108	-0.0340729	0.537664	0.430677	-0.0684147	0.475243	0.461449	0.411371	0.172968	0.491066	0.798023	1	1	1	1	1	1	1	1	1	7.86304	0.807344	87.511	6.0335	5.287e-06	87.511	74.381	-0.028102	ESSRPVSFRGKSVSPSDSGGHRTQDKRRNRH	GKS(0.913)VS(0.267)PS(0.807)DS(0.01)GGHRT(0.003)QDK	GKS(9.24)VS(-6.03)PS(6.03)DS(-19.07)GGHRT(-24.73)QDK	By MS/MS	2
TGVEG_202900;TGGT1_202900	TGVEG_202900	zinc finger (CCCH type) motif-containing protein	N/A	0	S	2	9	1134;1134		2.68034	0.521648	0.464752	0.0568968	-0.109184	-0.0751108	-0.0340729	1.5873	1.49465	1.50081	0.876865	1.03804	1.10292	1.5035	1.37823	1.53035	1	1	1	1	1	1	1	1	1	8.21917	0.999919	186.84	41.0453	5.70784e-27	186.84	158.9	0.18457	DASAWDRICSAGGLESPLASRCTRVTNAEDE	ICSAGGLES(1)PLASR	ICS(-41.05)AGGLES(41.05)PLAS(-56.76)R	By MS/MS	1
TGVEG_202900;TGGT1_202900;TGME49_202900	TGVEG_202900	zinc finger (CCCH type) motif-containing protein	N/A	0	S	3	9	1034;1034;1034		2.89308	-0.840548	-0.798776	-0.0417716	-0.109184	-0.0751108	-0.0340729	-0.271654	0.0251427	0.0510044	0.797769	0.766329	0.762037	-0.359453	-0.028656	0.317917	1	1	1	1	1	1	1	1	1	7.72149	0.923929	88.945	11.3141	1.04551e-05	88.945	67.698	0.060402	SEPCCQKRLEETRTPSCESPTARKKEVDVLC	RLEET(0.004)RT(0.068)PS(0.924)CES(0.004)PTAR	RLEET(-23.76)RT(-11.31)PS(11.31)CES(-23.8)PT(-41.99)AR	By MS/MS	1
TGVEG_202900;TGGT1_202900;TGME49_202900	TGVEG_202900	zinc finger (CCCH type) motif-containing protein	N/A	0	S	3	12	1037;1037;1037		1.11629	0.280827	0.0903867	0.19044	-0.109184	-0.0751108	-0.0340729	1.29014	1.24095	0.924038	0.914629	0.816257	0.881762	0.661842	1.14115	1.08082	3	3	3	3	3	3	3	3	3	7.68838	0.995328	74.444	25.9445	1.95365e-11	92.932	74.518	0.059089	CCQKRLEETRTPSCESPTARKKEVDVLCRDK	RLEET(0.045)RT(0.742)PS(0.215)CES(0.995)PT(0.003)AR	RLEET(-12.14)RT(5.41)PS(-5.41)CES(25.94)PT(-25.94)AR	By MS/MS	1;2
TGVEG_202900;TGGT1_202900	TGVEG_202900	zinc finger (CCCH type) motif-containing protein	N/A	0	S	3	4	49;49		1.45022	0.289541	0.438611	-0.149071	-0.109184	-0.0751108	-0.0340729	2.54911	2.58536	2.80015	2.43273	2.37051	2.26276	2.66664	2.84328	2.87192	4	4	4	4	4	4	4	4	4	8.3484	1	94.632	63.2225	2.5916e-05	119.27	92.066	0.024862	DSGGHRTQDKRRNRHSRAPSYCAELVKSNGP	NRHS(1)RAPS(1)YCAELVK	NRHS(63.22)RAPS(46.95)Y(-46.95)CAELVK	By MS/MS	2
TGVEG_202900;TGGT1_202900;TGME49_202900	TGVEG_202900	zinc finger (CCCH type) motif-containing protein	N/A	0	S	3	11	544;544;544		1.41537	-0.57242	-0.513261	-0.059159	-0.109184	-0.0751108	-0.0340729	-0.256588	-0.300409	-0.543778	0.503429	-0.0695667	0.182623	-0.331354	-0.265995	-0.325949	1	1	1	1	1	1	1	1	1	7.07155	0.997872	57.142	26.7115	0.000601888	57.142	45.499	-1.3246	DAAEKREAGAPEPQNSWPSGAKSSPSNPESS	REAGAPEPQNS(0.998)WPS(0.002)GAK	REAGAPEPQNS(26.71)WPS(-26.71)GAK	By MS/MS	1
TGVEG_202900;TGGT1_202900;TGME49_202900	TGVEG_202900	zinc finger (CCCH type) motif-containing protein	N/A	0	S	3	5	1282;1282;1282		0.694918	-0.143464	-0.0681858	-0.0752786	-0.109184	-0.0751108	-0.0340729	-0.249167	-0.243916	-0.30295	-0.117523	0.0354977	-0.283613	-0.209297	-0.137835	-0.223064	2	2	2	2	2	2	2	2	2	7.71762	0.999955	172.74	43.5189	1.98754e-27	172.74	156.33	0.39895	PLVEGRKVGDRRLPASNDALETSANSTSQLR	RLPAS(1)NDALETSANSTSQLRP	RLPAS(43.52)NDALET(-43.52)S(-63.32)ANS(-111.8)T(-116.71)S(-121.52)QLRP	By MS/MS	1
TGVEG_202900;TGGT1_202900;TGME49_202900	TGVEG_202900	zinc finger (CCCH type) motif-containing protein	N/A	0	S	3	12	1289;1289;1289		0.146819	-0.104262	-0.0216805	-0.0825812	-0.109184	-0.0751108	-0.0340729	-2.72706	-3.32441	-2.59024	-2.50239	-2.8899	-2.93664	-2.72108	-2.77871	-2.89418	1	1	1	1	1	1	1	1	1	6.67792	0.790997	48.607	6.1387	0.00138069	48.607	38.658	-0.37802	VGDRRLPASNDALETSANSTSQLRP______	RLPAS(0.005)NDALET(0.214)S(0.791)ANS(0.644)T(0.248)S(0.098)QLRP	RLPAS(-23.24)NDALET(-6.14)S(6.14)ANS(4.34)T(-4.34)S(-8.56)QLRP	By MS/MS	2
TGVEG_202900;TGGT1_202900;TGME49_202900	TGVEG_202900	zinc finger (CCCH type) motif-containing protein	N/A	0	S	3	15	1292;1292;1292		0.146819	-0.104262	-0.0216805	-0.0825812	-0.109184	-0.0751108	-0.0340729	-2.72706	-3.32441	-2.59024	-2.50239	-2.8899	-2.93664	-2.72108	-2.77871	-2.89418	1	1	1	1	1	1	1	1	1	6.67792	0.644396	48.607	4.34298	0.00138069	48.607	38.658	-0.37802	RRLPASNDALETSANSTSQLRP_________	RLPAS(0.005)NDALET(0.214)S(0.791)ANS(0.644)T(0.248)S(0.098)QLRP	RLPAS(-23.24)NDALET(-6.14)S(6.14)ANS(4.34)T(-4.34)S(-8.56)QLRP	By MS/MS	2
TGVEG_202900;TGGT1_202900;TGME49_202900	TGVEG_202900	zinc finger (CCCH type) motif-containing protein	N/A	0	S	3	8	914;914;914		0.490168	-0.0892804	0.0201257	-0.109406	-0.109184	-0.0751108	-0.0340729	1.0634	0.95018	0.923105	1.19172	0.962784	1.05003	0.935041	1.19988	1.12998	2	2	2	2	2	2	2	2	2	7.0821	0.635658	67.913	4.20661	8.99152e-08	75.766	58.848	-0.30754	EGERDTSRRPLSSMDSSEEMGSESPAGAGGG	RPLS(0.048)S(0.06)MDS(0.636)S(0.241)EEMGS(0.011)ES(0.004)PAGAGGGAAK	RPLS(-11.23)S(-10.3)MDS(4.21)S(-4.21)EEMGS(-17.64)ES(-21.85)PAGAGGGAAK	By MS/MS	1
TGVEG_202900;TGGT1_202900	TGVEG_202900	zinc finger (CCCH type) motif-containing protein	N/A	0	S	3	16	948;948		2.5042	-0.584572	-0.299555	-0.285018	-0.109184	-0.0751108	-0.0340729	-0.552368	-0.506626	-0.700315	-0.115168	-0.0191231	0.128698	-0.286802	-0.343826	-0.273628	1	1	1	1	1	1	1	1	1	7.64871	0.999944	141.14	42.8487	3.49011e-30	141.14	121.41	0.60862	SAGESHGLSLTQGGASPGAGGLGGESRSDAS	SAGESHGLSLTQGGAS(1)PGAGGLGGESR	S(-90.17)AGES(-76.42)HGLS(-54.34)LT(-42.85)QGGAS(42.85)PGAGGLGGES(-65.97)R	By MS/MS	1
TGVEG_202900;TGGT1_202900;TGME49_202900	TGVEG_202900	zinc finger (CCCH type) motif-containing protein	N/A	0	S	4	10	865;865;865		1.27992	-0.147594	-0.0446415	-0.102952	-0.109184	-0.0751108	-0.0340729	2.94318	2.83104	2.88919	3.03811	2.95905	3.10903	3.00173	2.94124	3.0293	15	15	15	15	15	15	15	15	15	8.31442	1	115.01	97.7919	1.67745e-31	189.45	167.36	-0.77416	PEAAARSEVVEQLGDSPRLHDAERQRRTGEI	SEVVEQLGDS(1)PRLHDAERQR	S(-97.79)EVVEQLGDS(97.79)PRLHDAERQR	By MS/MS	1
TGVEG_202900;TGGT1_202900;TGME49_202900	TGVEG_202900	zinc finger (CCCH type) motif-containing protein	N/A	0	S	3	4	896;896;896		1.44	0.156422	0.354354	-0.197931	-0.109184	-0.0751108	-0.0340729	1.85473	1.89582	1.74678	1.66588	1.72168	1.6405	2.0907	2.06757	1.93284	4	4	4	4	4	4	4	4	4	8.09628	0.999997	139.46	55.5674	3.73325e-06	139.46	111.48	0.52802	APREGDTDEKGRSLQSDPEGERDTSRRPLSS	SLQS(1)DPEGERDTSR	S(-55.57)LQS(55.57)DPEGERDT(-88.37)S(-93.59)R	By MS/MS	1
TGVEG_202900;TGGT1_202900;TGME49_202900	TGVEG_202900	zinc finger (CCCH type) motif-containing protein	N/A	0	S	2	5	442;442;442		1.47468	-0.19523	0.0756442	-0.270875	-0.109184	-0.0751108	-0.0340729	-0.2617	-0.164942	-0.268127	0.0585976	-0.0491982	-0.118477	0.0859432	0.120403	-0.0884914	1	1	1	1	1	1	1	1	1	7.17461	0.653831	47.548	3.23548	0.0107644	47.548	34.447	-0.097253	GAHEDGGRLLRTAAASTGDLGCDKSVLETET	T(0.036)AAAS(0.654)T(0.31)GDLGCDK	T(-12.62)AAAS(3.24)T(-3.24)GDLGCDK	By MS/MS	1
TGVEG_202920;TGME49_202920;TGGT1_202920	TGVEG_202920	p-aminobenzoic acid synthase	N/A	0	S	2	6	605;605;605		1.75207	0.242983	0.1214	0.121583	NaN	NaN	NaN	-1.08159	-1.29264	-1.20622	-1.45543	-1.41352	-1.44045	-1.38254	-1.08266	-1.48	1	1	1	1	1	1	1	1	1	7.10934	0.971018	102.97	15.2509	0.000289024	102.97	78.749	1.1066	NDAAQLPCFRVLDPISPSERQQPGVPRDRAT	VLDPIS(0.971)PS(0.029)ER	VLDPIS(15.25)PS(-15.25)ER	By MS/MS	1
TGGT1_202950;TGVEG_202950;TGME49_202950	TGGT1_202950	hypothetical protein	N/A	0	S	2	9	1392;1392;1392		0.0664131	-0.0206623	-0.172734	0.152072	-0.00315984	0.0335159	-0.0366758	-1.02605	-0.895916	-0.660925	-0.803536	-0.864544	-0.852827	-1.06491	-1.12418	-0.850014	1	1	1	1	1	1	1	1	1	7.06157	0.981047	82.665	17.4418	5.0733e-07	82.665	74.135	-0.29715	AQYQRSKFSAGVSGGSQGGEPTLSGDATSRG	FSAGVS(0.018)GGS(0.981)QGGEPT(0.001)LSGDATSR	FS(-43.16)AGVS(-17.44)GGS(17.44)QGGEPT(-29.68)LS(-37.91)GDAT(-51.39)S(-59.86)R	By MS/MS	1
TGVEG_202980;TGGT1_202980	TGVEG_202980	hypothetical protein;NUC173 domain protein	N/A	0	S	3	12	26;26		3.1591	0.51621	0.227411	0.288799	0.256601	0.263299	-0.00669797	0.804493	0.834915	0.664471	0.279078	0.228729	0.247442	0.574827	0.535423	0.327232	1	1	1	1	1	1	1	1	1	7.56738	0.553644	144.26	6.16757	1.00753e-31	144.26	128.96	0.16996	RGRKAASSVPSPSRPSVCSSSDDAALATLLK	AASS(0.001)VPS(0.132)PS(0.022)RPS(0.554)VCS(0.064)S(0.093)S(0.134)DDAALAT(0.001)LLK	AAS(-35.4)S(-28.82)VPS(-6.24)PS(-13.93)RPS(6.17)VCS(-9.35)S(-7.77)S(-6.17)DDAALAT(-28.38)LLK	By MS/MS	1
TGVEG_202980;TGGT1_202980;TGME49_202980	TGVEG_202980	hypothetical protein;NUC173 domain protein	N/A	0	S	4	7	1839;1839;1839		0.241443	-0.0657965	-0.239828	0.174032	0.256601	0.263299	-0.00669797	-0.396677	-0.0663662	-0.096468	-0.10335	-0.162214	-0.0965576	-0.525261	-0.186642	-0.369703	1	1	1	1	1	1	1	1	1	7.0167	1	59.728	59.7277	0.00128093	59.728	50.529	-0.31188	KTAKKERRRGHFVQKSGDEFKAKKARGDVKQ	GHFVQKS(1)GDEFKAK	GHFVQKS(59.73)GDEFKAK	By MS/MS	1
TGVEG_202980;TGGT1_202980;TGME49_202980	TGVEG_202980	hypothetical protein;NUC173 domain protein	N/A	0	S	3	4	889;889;889		0.612065	0.184712	0.230264	-0.0455519	0.256601	0.263299	-0.00669797	-0.984529	-1.17781	-1.06393	-1.09221	-1.50041	-1.18778	-0.768276	-1.05744	-1.2639	1	1	1	1	1	1	1	1	1	6.98229	0.998589	77.575	28.4989	1.97603e-06	77.575	60.334	0.21681	LTDPHLLPIRPRIPLSRDLSPQQLGFLLERC	IPLS(0.999)RDLS(0.001)PQQLGFLLER	IPLS(28.5)RDLS(-28.5)PQQLGFLLER	By MS/MS	1
TGVEG_202980;TGGT1_202980;TGME49_202980	TGVEG_202980	hypothetical protein;NUC173 domain protein	N/A	0	S	3	11	1762;1762;1762		1.71113	0.322254	0.365115	-0.0428613	0.256601	0.263299	-0.00669797	3.36523	3.46505	3.61749	3.0825	3.16565	3.23285	3.66635	3.58668	3.32331	8	8	8	8	8	8	8	8	8	8.57426	0.999985	138.25	48.1547	3.44231e-43	152.32	145	-0.0988	NEEGRLVIPEDEDEESDKDPGFTIGKVSSVS	LVIPEDEDEES(1)DKDPGFTIGK	LVIPEDEDEES(48.15)DKDPGFT(-48.15)IGK	By MS/MS	1
TGVEG_202990;TGME49_202990;TGGT1_202990	TGVEG_202990	hypothetical protein	N/A	0	S	3	2	188;188;188		1.71007	-0.656816	-0.834	0.177183	NaN	NaN	NaN	-0.93368	-0.998218	-1.00499	-0.662859	-0.197988	-0.105587	-1.38126	-1.12091	-0.966267	1	1	1	1	1	1	1	1	1	7.3118	0.97765	53.756	16.4122	0.0070451	53.756	8.1583	-2.6561	NITTNGGESSNDDKGSEKDTVSRQQERKSPL	GS(0.978)EKDT(0.022)VSR	GS(16.41)EKDT(-16.41)VS(-47.98)R	By MS/MS	1
TGGT1_203010;TGVEG_203010;TGME49_203010	TGGT1_203010	aurora kinase	N/A	0	S	2	3	2554;2553;2554		1.35383	-0.266941	-0.278415	0.011474	NaN	NaN	NaN	-0.729126	-0.538506	-0.552761	-0.202595	-0.417261	-0.399713	-0.504194	-0.617742	-0.732878	1	1	1	1	1	1	1	1	1	6.91478	1	69.069	69.0695	0.00108534	69.069	48.485	0.4665	RGTGSFTSMTGTRAQSPPPFVDVANRRPRST	AQS(1)PPPFVDVANR	AQS(69.07)PPPFVDVANR	By MS/MS	1
TGGT1_203010;TGVEG_203010;TGME49_203010	TGGT1_203010	aurora kinase	N/A	0	S	3	16	1800;1799;1800		0.214336	-0.0372276	-0.0919914	0.0547638	NaN	NaN	NaN	0.0368061	0.0114365	0.12266	-0.0197372	0.128302	0.174021	-0.089571	0.0610962	0.0350857	2	2	2	2	2	2	2	2	2	7.21614	0.753421	127.37	6.9658	4.21495e-07	127.37	75.799	-0.34915	DSPGTLLGSMTGTRLSRSIIPSSSADQRRGG	DSPGTLLGSMT(0.152)GT(0.095)RLS(0.753)R	DS(-120.86)PGT(-105.8)LLGS(-36.65)MT(-6.97)GT(-9)RLS(6.97)R	By MS/MS	1
TGGT1_203010;TGVEG_203010;TGME49_203010	TGGT1_203010	aurora kinase	N/A	0	S	2	3	2267;2266;2267		1.25494	0.266086	0.225541	0.0405445	NaN	NaN	NaN	-0.0284824	-0.0028305	0.0466232	-0.451363	-0.198564	-0.13302	-0.18528	0.00512314	0.0738335	1	1	1	1	1	1	1	1	1	6.91425	0.659535	68.016	5.46988	0.0141315	68.016	16.67	0.55384	GNPSATVQRRLQRFGSTSARLSARFGLPRFR	FGS(0.66)T(0.153)S(0.187)AR	FGS(5.47)T(-6.34)S(-5.47)AR	By MS/MS	1
TGGT1_203010	TGGT1_203010	aurora kinase	N/A	0	S	4	22	1048		0.316844	-0.102867	-0.00382423	-0.0990429	NaN	NaN	NaN	-0.448671	-0.4832	-0.642826	-0.577288	-0.499905	-0.188904	-0.444496	-0.412271	-0.420801	1	1	1	1	1	1	1	1	1	7.42504	0.734025	55.059	5.12224	0.000248944	55.059	46.742	-0.37999	TETTPCGHHTPEKQDSPTNRRNTNGEKGAAG	ITDSALT(0.009)ET(0.108)T(0.402)PCGHHT(0.536)PEKQDS(0.734)PT(0.211)NRR	IT(-39.33)DS(-32)ALT(-18.13)ET(-7.07)T(-1.07)PCGHHT(1.07)PEKQDS(5.12)PT(-5.12)NRR	By MS/MS	2
TGGT1_203010;TGVEG_203010;TGME49_203010	TGGT1_203010	aurora kinase	N/A	0	S	3	3	638;638;638		2.36196	-0.892162	-0.765304	-0.126858	NaN	NaN	NaN	-0.463318	-0.333067	-0.67901	0.631338	0.282385	0.287369	-0.594976	-0.227053	-0.272791	1	1	1	1	1	1	1	1	1	7.13405	0.995	78.342	22.989	0.00109905	78.342	61.992	0.29057	EDGKTFNVTSIRRSDSHGGWRKVITPVESSS	S(0.005)DS(0.995)HGGWRK	S(-22.99)DS(22.99)HGGWRK	By MS/MS	1
TGGT1_203010;TGVEG_203010;TGME49_203010	TGGT1_203010	aurora kinase	N/A	0	S	3	9	1571;1571;1571		1.35541	0.260635	0.2203	0.0403347	NaN	NaN	NaN	-1.12215	-0.91757	-0.937536	-1.20201	-1.37632	-1.18083	-0.996893	-0.996788	-1.10458	2	2	2	2	2	2	2	2	2	7.46529	1	195.48	70.7576	8.99837e-38	195.48	173.91	0.098025	GSGPSVRSDTTIVPESPLSEDRLRQSEHQPE	SDTTIVPES(1)PLSEDRLR	S(-95.03)DT(-78.51)T(-70.76)IVPES(70.76)PLS(-72.29)EDRLR	By MS/MS	1
TGGT1_203150;TGVEG_203150	TGGT1_203150	hypothetical protein	N/A	0	S	4	6	601;602		0.0097343	0.00585492	-0.0119031	0.0177581	-0.103366	-0.0518138	-0.0515518	0.0175114	-0.155558	-0.612331	-0.376694	-0.165695	-0.225553	-0.0224705	-0.371382	-0.4098	1	1	1	1	1	1	1	1	1	7.52943	0.827009	173.95	7.51671	3.44878e-41	173.95	154.55	-0.33632	MFTSTHLSEKAAGATSPGRYSLCGETSATHA	AAGAT(0.147)S(0.827)PGRYS(0.026)LCGETSATHALLSGK	AAGAT(-7.52)S(7.52)PGRY(-105.29)S(-14.94)LCGET(-60.63)S(-73.97)AT(-92.42)HALLS(-139.11)GK	By MS/MS	1
TGGT1_203150;TGVEG_203150;TGME49_203150	TGGT1_203150	hypothetical protein	N/A	0	S	2	9	260;260;260		1.97381	0.514771	0.612293	-0.0975215	-0.103366	-0.0518138	-0.0515518	0.647898	0.674255	0.53376	-0.0482902	0.306011	0.0538788	1.3093	0.606634	0.23254	1	1	1	1	1	1	1	1	1	7.49642	0.999954	110.51	43.4304	2.57915e-05	110.51	70.223	0.23009	PDLPVSRAPASAASLSPRLIPDSTSSSAHVA	APASAASLS(1)PR	APAS(-68.28)AAS(-43.43)LS(43.43)PR	By MS/MS	1
TGGT1_203150;TGVEG_203150;TGME49_203150	TGGT1_203150	hypothetical protein	N/A	0	S	3	3	1288;1289;1289		0.962645	-0.251071	-0.412263	0.161192	-0.103366	-0.0518138	-0.0515518	-0.645748	-0.732431	-0.835077	-0.702093	-0.410049	-0.3479	-1.11178	-0.847876	-0.737175	2	2	2	2	2	2	2	2	2	6.95066	0.999998	125.31	58.1422	2.63265e-14	125.31	113.97	-0.14115	STLSPTPPGSPTRAPSDADELVYVHLNPVTG	APS(1)DADELVYVHLNPVTGER	APS(58.14)DADELVY(-58.14)VHLNPVT(-106.68)GER	By MS/MS	1
TGGT1_203150;TGVEG_203150;TGME49_203150	TGGT1_203150	hypothetical protein	N/A	0	S	3	6	195;195;195		0.0839826	-0.0204226	0.0821514	-0.102574	-0.103366	-0.0518138	-0.0515518	1.44227	1.52066	1.30018	1.37247	1.55459	1.39732	1.60862	1.49717	1.46504	4	4	4	4	4	4	4	4	4	7.28005	0.966881	81.51	13.8251	7.36541e-06	92.01	74.865	-0.30869	RACSGGGPSRRKDLQSPQGTSPRGTFGKGGP	RKDLQS(0.967)PQGT(0.201)S(0.832)PR	RKDLQS(13.83)PQGT(-6.78)S(6.78)PR	By MS/MS	1;2
TGGT1_203150;TGVEG_203150;TGME49_203150	TGGT1_203150	hypothetical protein	N/A	0	S	2	9	200;200;200		1.18767	0.160676	0.148745	0.0119311	-0.103366	-0.0518138	-0.0515518	3.10404	3.22693	3.03068	2.91902	3.0127	2.9479	3.17617	3.12788	3.0218	7	7	7	7	7	7	7	7	7	7.76971	0.983278	122.66	17.694	8.64774e-07	122.66	90.249	-0.40462	GGPSRRKDLQSPQGTSPRGTFGKGGPASDSS	DLQSPQGT(0.017)S(0.983)PR	DLQS(-66.37)PQGT(-17.69)S(17.69)PR	By MS/MS	1;2
TGGT1_203150;TGVEG_203150;TGME49_203150	TGGT1_203150	hypothetical protein	N/A	0	S	2	11	1556;1557;1557		2.86675	0.515471	0.345869	0.169601	-0.103366	-0.0518138	-0.0515518	0.569008	0.567463	0.490082	0.0932159	-0.0918293	0.0787544	0.31885	0.327984	0.470915	4	4	4	4	4	4	4	4	4	7.83766	0.999885	206.81	39.4079	1.26958e-42	206.81	184.32	-0.17955	NCELREASEEPGENLSPTNRAGVGGYGAHAV	EASEEPGENLS(1)PTNR	EAS(-106.13)EEPGENLS(39.41)PT(-39.41)NR	By MS/MS	1
TGGT1_203150;TGVEG_203150;TGME49_203150	TGGT1_203150	hypothetical protein	N/A	0	S	3	11	696;697;697		1.22989	-0.124803	-0.229862	0.105059	-0.103366	-0.0518138	-0.0515518	0.142954	0.0795135	0.104559	0.31584	0.22015	0.165445	-0.125898	0.0737	0.0640488	3	3	3	3	3	3	3	3	3	6.50823	0.999998	112.67	56.692	4.25706e-05	112.67	90.996	-0.069147	AEGERVGREEASLLLSPRREQAGVSPSQGAS	VGREEASLLLS(1)PR	VGREEAS(-56.69)LLLS(56.69)PR	By MS/MS	1
TGGT1_203150;TGVEG_203150;TGME49_203150	TGGT1_203150	hypothetical protein	N/A	0	S	2	3	1050;1051;1051		0.800371	0.378945	0.402818	-0.0238733	-0.103366	-0.0518138	-0.0515518	-1.25606	-1.62155	-0.870443	-1.58354	-1.68339	-1.61795	-1.26031	-1.23806	-1.17806	1	1	1	1	1	1	1	1	1	7.04848	0.747156	104.24	4.70559	0.000237269	104.24	82.464	-0.30791	NQTSSEEAERDLRLFSLTDEAGRSGGGTGDT	LFS(0.747)LT(0.253)DEAGR	LFS(4.71)LT(-4.71)DEAGR	By MS/MS	1
TGGT1_203150	TGGT1_203150	hypothetical protein	N/A	0	S	3	19	281		1.61392	-0.423816	-0.292181	-0.131635	-0.103366	-0.0518138	-0.0515518	1.50308	1.63504	1.86201	2.17017	1.97564	2.12577	2.12913	1.58002	1.68588	2	2	2	2	2	2	2	2	2	8.32393	0.962542	212.63	14.1497	7.00296e-56	212.63	195.71	0.16543	DSTSSSAHVATASPSSPRLAASPSASASIPS	LIPDSTSSSAHVATASPS(0.037)S(0.963)PR	LIPDS(-113.55)T(-106)S(-99.55)S(-99.55)S(-92.31)AHVAT(-55)AS(-33.47)PS(-14.15)S(14.15)PR	By MS/MS	1
TGGT1_203150;TGVEG_203150;TGME49_203150	TGGT1_203150	hypothetical protein	N/A	0	S	3	3	1672;1673;1673		1.34879	-0.251126	-0.39183	0.140704	-0.103366	-0.0518138	-0.0515518	-1.29423	-1.40551	-1.4843	-1.02329	-1.25628	-1.1511	-1.41468	-1.65483	-1.53664	1	1	1	1	1	1	1	1	1	7.3662	0.536961	73.239	3.17693	8.31956e-07	73.239	66.876	-0.21375	EEEKGEEKSQASRQRSGESSPFPEQGAFPDL	QRS(0.537)GES(0.204)S(0.258)PFPEQGAFPDLCVWTAEAR	QRS(3.18)GES(-4.19)S(-3.18)PFPEQGAFPDLCVWT(-33.55)AEAR	By MS/MS	1
TGGT1_203150;TGVEG_203150;TGME49_203150	TGGT1_203150	hypothetical protein	N/A	0	S	3	3	1250;1251;1251		0.779715	-0.283612	-0.316931	0.0333192	-0.103366	-0.0518138	-0.0515518	-1.39506	-1.69791	-1.42665	-1.42052	-1.28959	-0.958679	-1.66578	-1.67178	-1.28203	1	1	1	1	1	1	1	1	1	7.75062	0.990489	132.48	21.473	3.95577e-22	132.48	123.72	-0.11833	GPGSGGAVDACQRRPSFPFSSLFGPSEPPQE	RPS(0.99)FPFS(0.007)S(0.002)LFGPSEPPQEEDPFGLR	RPS(21.47)FPFS(-21.47)S(-26.06)LFGPS(-60.81)EPPQEEDPFGLR	By MS/MS	1
TGGT1_203150;TGVEG_203150;TGME49_203150	TGGT1_203150	hypothetical protein	N/A	0	S	3	10	390;391;391		0.217354	0.0487188	0.258422	-0.209703	-0.103366	-0.0518138	-0.0515518	-0.677271	-0.518728	-0.789496	-0.758709	-0.635727	-0.737215	-0.470669	-0.492386	-0.39333	1	1	1	1	1	1	1	1	1	8.27873	1	106.6	75.2553	3.14374e-05	106.6	86.849	0.068759	HTPAARSSPGHPFQLSPRRLSPKALSPRSVS	SSPGHPFQLS(1)PR	S(-75.26)S(-75.26)PGHPFQLS(75.26)PR	By MS/MS	1
TGGT1_203180	TGGT1_203180	leucine rich repeat-containing protein	N/A	0	S	2	9	4432		0.0984274	-0.0261033	-0.0068601	-0.0192432	NaN	NaN	NaN	1.33587	1.65447	1.45089	1.47032	1.53424	1.51498	1.68981	1.46175	1.34739	2	2	2	2	2	2	2	2	2	7.05698	1	135.72	135.715	1.12634e-05	135.72	116.42	-0.03327	QRPTLHRAAMPIAPASPQNAKTPNIGRRRGR	AAMPIAPAS(1)PQNAK	AAMPIAPAS(135.72)PQNAK	By MS/MS	1
TGGT1_203180;TGVEG_203180;TGME49_203180	TGGT1_203180	leucine rich repeat-containing protein	N/A	0	S	2	3	2361;2338;2304		2.51252	0.471409	0.430061	0.0413481	NaN	NaN	NaN	-0.182625	-0.294302	-0.273687	-0.815054	-0.75382	-0.595966	-0.158039	-0.329151	-0.387468	1	1	1	1	1	1	1	1	1	6.80697	0.979897	96.128	17.7101	1.81846e-06	96.128	82.383	-3.2912	LAAAVASSFAAARALSPPISDSLLSPSAFKA	ALS(0.98)PPIS(0.02)DS(0.011)LLS(0.635)PS(0.353)AFK	ALS(17.71)PPIS(-17.71)DS(-17.86)LLS(2.58)PS(-2.58)AFK	By MS/MS	2
TGGT1_203180;TGVEG_203180;TGME49_203180	TGGT1_203180	leucine rich repeat-containing protein	N/A	0	S	2	12	2370;2347;2313		2.51252	0.471409	0.430061	0.0413481	NaN	NaN	NaN	-0.182625	-0.294302	-0.273687	-0.815054	-0.75382	-0.595966	-0.158039	-0.329151	-0.387468	1	1	1	1	1	1	1	1	1	6.80697	0.63548	96.128	2.5777	1.81846e-06	96.128	82.383	-3.2912	AAARALSPPISDSLLSPSAFKADLRPWPSSA	ALS(0.98)PPIS(0.02)DS(0.011)LLS(0.635)PS(0.353)AFK	ALS(17.71)PPIS(-17.71)DS(-17.86)LLS(2.58)PS(-2.58)AFK	By MS/MS	2
TGGT1_203180;TGVEG_203180;TGME49_203180	TGGT1_203180	leucine rich repeat-containing protein	N/A	0	S	2	2	3728;3705;3671		0.924197	-0.281983	-0.230959	-0.0510235	NaN	NaN	NaN	-1.45015	-1.62031	-1.58334	-1.46785	-1.01707	-1.32294	-1.26888	-1.63023	-1.60162	2	2	2	2	2	2	2	2	2	6.89216	0.991382	44.391	21.9561	0.00066313	55.691	48.917	-0.31679	SAISSLFRSPSLSRCSFSSFLPLSPRATIRL	CS(0.991)FS(0.009)S(0.009)FLPLS(0.991)PR	CS(21.96)FS(-21.96)S(-21.56)FLPLS(21.56)PR	By MS/MS	2;3
TGGT1_203180;TGVEG_203180;TGME49_203180	TGGT1_203180	leucine rich repeat-containing protein	N/A	0	S	2	10	3736;3713;3679		0.00937611	0.00301997	-0.0774301	0.0804501	NaN	NaN	NaN	1.1467	1.18522	1.20018	0.972855	1.32526	1.22492	1.18717	1.05936	1.04421	4	4	4	4	4	4	4	4	4	7.33302	0.999999	153.09	62.0575	3.44317e-09	153.09	133.42	-0.37147	SPSLSRCSFSSFLPLSPRATIRLNDSSLPRS	CSFSSFLPLS(1)PR	CS(-90.41)FS(-77.18)S(-62.06)FLPLS(62.06)PR	By MS/MS	1;2;3
TGGT1_203180;TGVEG_203180;TGME49_203180	TGGT1_203180	leucine rich repeat-containing protein	N/A	0	S	2	3	2565;2542;2508		1.78851	0.291615	0.24983	0.0417843	NaN	NaN	NaN	1.28153	1.20275	1.07271	0.869749	0.973034	0.839357	1.06332	1.17483	1.19348	3	3	3	3	3	3	3	3	3	7.26872	1	121.58	121.58	3.80681e-05	121.58	55.034	0.11419	GRGQERSSTSSCRELSPEGRASGLRTRTVSP	ELS(1)PEGR	ELS(121.58)PEGR	By MS/MS	1
TGGT1_203180;TGVEG_203180;TGME49_203180	TGGT1_203180	leucine rich repeat-containing protein	N/A	0	S	3	5	260;260;260		1.8223	-0.268517	-0.202654	-0.0658627	NaN	NaN	NaN	0.828489	0.724747	0.800106	1.02891	0.966688	1.16329	0.884462	0.839403	0.827065	4	4	4	4	4	4	4	4	4	6.87251	1	116.2	116.202	1.79531e-13	159.5	129.9	0.72796	TVVVSLQKRKRRHEESEEELDVPAEREQLRL	RHEES(1)EEELDVPAEREQLR	RHEES(116.2)EEELDVPAEREQLR	By MS/MS	1
TGGT1_203180	TGGT1_203180	leucine rich repeat-containing protein	N/A	0	S	3	10	1739		1.56494	0.326972	0.294558	0.0324141	NaN	NaN	NaN	0.75321	0.670599	0.931627	0.459988	0.3577	0.556831	0.674122	0.832047	0.752026	2	2	2	2	2	2	2	2	2	7.89067	0.589658	63.268	2.75049	0.000191024	63.268	54.718	-0.24987	KGAKTKITEAEEKETSRPSSPSGRKRSPSCV	ITEAEEKET(0.18)S(0.59)RPS(0.418)S(0.687)PS(0.125)GR	IT(-39.9)EAEEKET(-5.61)S(2.75)RPS(-2.75)S(4.2)PS(-8.31)GR	By MS/MS	2
TGGT1_203180	TGGT1_203180	leucine rich repeat-containing protein	N/A	0	S	3	14	1743		1.32039	0.357975	0.346508	0.011467	NaN	NaN	NaN	0.0596104	-0.108425	0.200848	-0.345297	-0.44088	-0.135715	-0.0290604	0.0850563	0.061636	1	1	1	1	1	1	1	1	1	7.56396	0.686662	63.268	4.19773	0.000191024	63.268	54.718	-0.24987	TKITEAEEKETSRPSSPSGRKRSPSCVYGRD	ITEAEEKET(0.18)S(0.59)RPS(0.418)S(0.687)PS(0.125)GR	IT(-39.9)EAEEKET(-5.61)S(2.75)RPS(-2.75)S(4.2)PS(-8.31)GR	By MS/MS	2
TGGT1_203180;TGVEG_203180	TGGT1_203180	leucine rich repeat-containing protein	N/A	0	S	2	6	2151;2128		0.330813	0.0604083	0.109319	-0.0489108	NaN	NaN	NaN	-2.86727	-2.85913	-2.67761	-2.93021	-2.7833	-2.87172	-2.75849	-2.47979	-3.01899	1	1	1	1	1	1	1	1	1	7.12685	0.98325	59.628	22.4595	0.000325418	59.628	49.876	0.34339	DEDEFFGEARLAERPSEGEETATSDPVFSAS	LAERPS(0.983)EGEET(0.006)AT(0.006)S(0.006)DPVFSASR	LAERPS(22.46)EGEET(-22.46)AT(-22.46)S(-22.46)DPVFS(-53.21)AS(-55.63)R	By MS/MS	1
TGGT1_203180;TGVEG_203180;TGME49_203180	TGGT1_203180	leucine rich repeat-containing protein	N/A	0	S	2	4	3587;3564;3530		0.489963	0.0902227	0.137378	-0.0471554	NaN	NaN	NaN	0.628345	0.602705	0.517166	0.372191	0.623783	0.481575	0.708254	0.575626	0.605802	1	1	1	1	1	1	1	1	1	7.52952	0.990736	126.88	20.2943	0.000132928	126.88	82.175	0.1919	SGGVTPSEMQAKLHASPSVTRSFSSSLLPVA	LHAS(0.991)PS(0.009)VTR	LHAS(20.29)PS(-20.29)VT(-52.57)R	By MS/MS	1
TGGT1_203180;TGVEG_203180;TGME49_203180	TGGT1_203180	leucine rich repeat-containing protein	N/A	0	S	3	6	2802;2779;2745		0.612159	0.200801	0.226138	-0.0253366	NaN	NaN	NaN	0.0645523	-0.204382	-0.389738	-0.345297	-0.503168	-0.283506	-0.176413	-0.102648	-0.174498	2	2	2	2	2	2	2	2	2	7.18648	0.991128	182.95	20.4809	3.49436e-35	182.95	158.4	-0.13125	SFGTGGEAARLLADGSETERGNENVACSQSF	LLADGS(0.991)ET(0.009)ERGNENVACSQSFR	LLADGS(20.48)ET(-20.48)ERGNENVACS(-128.43)QS(-137.86)FR	By MS/MS	1
TGGT1_203180;TGVEG_203180;TGME49_203180	TGGT1_203180	leucine rich repeat-containing protein	N/A	0	S	2	6	4361;4338;4305		1.48706	-0.178668	-0.20841	0.0297419	NaN	NaN	NaN	-0.363333	-0.428091	-0.353569	-0.218519	-0.28167	-0.108799	-0.0607796	-0.566553	-0.606886	1	1	1	1	1	1	1	1	1	6.81998	0.821597	106.58	6.63635	5.69501e-05	106.58	77.275	-0.098183	AMQRGDEGSRLSLLASPSANKGRDRVSRLQS	LSLLAS(0.822)PS(0.178)ANK	LS(-37.23)LLAS(6.64)PS(-6.64)ANK	By MS/MS	1
TGGT1_203180;TGME49_203180	TGGT1_203180	leucine rich repeat-containing protein	N/A	0	S	3	3	2724;2667		0.52011	-0.212063	-0.160228	-0.0518351	NaN	NaN	NaN	-1.91687	-1.9244	-1.75313	-1.5104	-1.99159	-1.45622	-1.73786	-1.87019	-1.83084	1	1	1	1	1	1	1	1	1	6.81971	0.669216	46.847	4.46286	0.000887326	46.847	34.714	0.51388	HVFRRGSGEPLWRRDSSGCTNEDALPADPLN	RDS(0.669)S(0.239)GCT(0.091)NEDALPADPLNAEGR	RDS(4.46)S(-4.46)GCT(-8.65)NEDALPADPLNAEGR	By MS/MS	1
TGGT1_203180;TGVEG_203180;TGME49_203180	TGGT1_203180	leucine rich repeat-containing protein	N/A	0	S	2	3	4199;4176;4143		1.65677	0.340504	0.336584	0.00392024	NaN	NaN	NaN	-0.199793	-0.354816	-0.48509	-0.607593	-0.76104	-0.692579	-0.250414	-0.354303	-0.446743	1	1	1	1	1	1	1	1	1	7.12662	0.661302	41.099	5.31538	0.0328767	41.099	16.323	0.73184	SGVCTADPAGSCKRDSSSVCTARRWGKRGHK	RDS(0.661)S(0.194)S(0.118)VCT(0.026)AR	RDS(5.32)S(-5.32)S(-7.49)VCT(-14)AR	By MS/MS	1
TGGT1_203180;TGVEG_203180;TGME49_203180	TGGT1_203180	leucine rich repeat-containing protein	N/A	0	S	2	4	4200;4177;4144		0.799134	0.28134	0.164004	0.117336	NaN	NaN	NaN	-0.485195	-0.336849	-0.837133	-0.967794	-0.762264	-0.773138	-0.646257	-0.652313	-0.712614	1	1	1	1	1	1	1	1	1	6.71664	0.674045	58.326	3.45532	0.00760949	58.326	33.974	0.014699	GVCTADPAGSCKRDSSSVCTARRWGKRGHKS	RDS(0.304)S(0.674)S(0.021)VCTAR	RDS(-3.46)S(3.46)S(-14.99)VCT(-32.42)AR	By MS/MS	1
TGGT1_203180;TGVEG_203180;TGME49_203180	TGGT1_203180	leucine rich repeat-containing protein	N/A	0	S	3	3	2715;2692;2658		1.06824	-0.309938	-0.386852	0.0769142	NaN	NaN	NaN	-2.05047	-1.67505	-1.66552	-1.39051	-1.5597	-1.51101	-1.9808	-1.84153	-1.79945	1	1	1	1	1	1	1	1	1	6.95311	1	84.169	84.1691	0.000810538	84.169	64.179	0.22534	CAFCHGGFLHVFRRGSGEPLWRRDSSGCTNE	RGS(1)GEPLWR	RGS(84.17)GEPLWR	By MS/MS	1
TGGT1_203180;TGVEG_203180	TGGT1_203180	leucine rich repeat-containing protein	N/A	0	S	2	1	3815;3792		0.229221	0.106793	0.08494	0.0218528	NaN	NaN	NaN	-0.976	-1.02735	-1.10383	-1.21033	-0.80471	-1.41252	-1.3441	-0.89509	-0.933544	1	1	1	1	1	1	1	1	1	6.75565	0.867984	91.812	8.17884	0.000235133	91.812	69.681	0.28696	SPRASPQSLERGSGKSGGSGDALGGFRLQRA	S(0.868)GGS(0.132)GDALGGFR	S(8.18)GGS(-8.18)GDALGGFR	By MS/MS	1
TGGT1_203180;TGVEG_203180	TGGT1_203180	leucine rich repeat-containing protein	N/A	0	S	3	4	3818;3795		0.357462	0.0682017	0.00323296	0.0649687	NaN	NaN	NaN	0.140291	0.13628	0.12019	0.00699997	0.220579	-0.0354233	0.288771	0.0613136	-0.14823	2	2	2	2	2	2	2	2	2	7.79165	0.926722	64.275	11.0198	6.51206e-05	125.36	94.532	-0.03128	ASPQSLERGSGKSGGSGDALGGFRLQRAAPQ	S(0.073)GGS(0.927)GDALGGFRLQR	S(-11.02)GGS(11.02)GDALGGFRLQR	By MS/MS	1
TGGT1_203180;TGVEG_203180	TGGT1_203180	leucine rich repeat-containing protein	N/A	0	S	4	7	2698;2675		1.40063	-0.745243	-0.611831	-0.133412	NaN	NaN	NaN	-1.92837	-1.73215	-2.24794	-1.59572	-1.15365	-0.923357	-1.73119	-2.09604	-1.68099	1	1	1	1	1	1	1	1	1	6.57244	0.999743	76.889	35.9028	6.55085e-07	76.889	70.917	-0.32105	RRMERRDRKSIDWEDSECAFCHGGFLHVFRR	SIDWEDS(1)ECAFCHGGFLHVFR	S(-35.9)IDWEDS(35.9)ECAFCHGGFLHVFR	By MS/MS	1
TGGT1_203180;TGVEG_203180;TGME49_203180	TGGT1_203180	leucine rich repeat-containing protein	N/A	0	S	3	1	2219;2196;2162		0.154244	-0.0350691	-0.0486304	0.0135612	NaN	NaN	NaN	-0.699003	-0.75688	-0.907995	-0.640104	-0.787167	-0.8314	-0.899929	-0.790884	-0.713749	1	1	1	1	1	1	1	1	1	7.06104	0.703795	100.22	3.75855	9.77435e-05	100.22	73.52	-0.082666	LSPQLVSTIVEEVSRSLSREDAWPGRAKETA	S(0.704)LS(0.296)REDAWPGR	S(3.76)LS(-3.76)REDAWPGR	By MS/MS	1
TGGT1_203180;TGVEG_203180;TGME49_203180	TGGT1_203180	leucine rich repeat-containing protein	N/A	0	S	3	3	3723;3700;3666		0.446938	-0.111094	-0.28222	0.171126	NaN	NaN	NaN	-2.6691	-2.48879	-2.4525	-2.58811	-2.31234	-2.37667	-2.4466	-2.9328	-2.74437	1	1	1	1	1	1	1	1	1	6.75018	0.512903	55.691	1.06823	0.00066313	55.691	48.917	-0.3525	SEELRSAISSLFRSPSLSRCSFSSFLPLSPR	S(0.404)PS(0.513)LS(0.118)RCS(0.846)FS(0.086)S(0.033)FLPLS(0.999)PR	S(-1.07)PS(1.07)LS(-7.51)RCS(10.02)FS(-10.02)S(-14.32)FLPLS(33.85)PR	By MS/MS	3
TGGT1_203180;TGVEG_203180;TGME49_203180	TGGT1_203180	leucine rich repeat-containing protein	N/A	0	S	2	3	3909;3886;3853		0.297277	-0.0680777	-0.234628	0.16655	NaN	NaN	NaN	0.770317	0.52516	0.610312	0.741585	0.587749	0.780687	0.404141	0.579924	0.422073	2	2	2	2	2	2	2	2	2	7.28502	0.899803	156.52	9.84455	2.18465e-13	156.52	127.05	-4.3431	LEAAHRKPLLLLRSSSSSPICELRSGYQPLQ	S(0.001)S(0.001)S(0.9)S(0.093)S(0.005)PICELR	S(-30.33)S(-28.74)S(9.84)S(-9.84)S(-22.64)PICELR	By MS/MS	1
TGGT1_203180;TGVEG_203180;TGME49_203180	TGGT1_203180	leucine rich repeat-containing protein	N/A	0	S	2	1	3751;3728;3694		0.103739	-0.0243505	0.00327873	-0.0276292	NaN	NaN	NaN	-0.558645	-0.557421	-0.570558	-0.705441	-0.436668	-0.471464	-0.621565	-0.51259	-0.469582	1	1	1	1	1	1	1	1	1	6.97402	0.561566	152.17	1.98233	1.04329e-08	152.17	110.94	-0.10092	SPRATIRLNDSSLPRSSTLSLADSVEGRAAA	S(0.562)S(0.076)T(0.356)LS(0.007)LADSVEGR	S(1.98)S(-8.71)T(-1.98)LS(-19.01)LADS(-53.59)VEGR	By MS/MS	1
TGGT1_203180;TGVEG_203180;TGME49_203180	TGGT1_203180	leucine rich repeat-containing protein	N/A	0	S	2	7	2402;2379;2345		0.722975	0.325466	0.085934	0.239532	NaN	NaN	NaN	-1.90656	-2.30705	-2.09201	-2.50594	-2.67523	-2.10084	-2.39741	-2.30852	-2.31828	1	1	1	1	1	1	1	1	1	7.35957	0.945258	92.792	12.3801	2.45026e-10	92.792	85.144	-0.12964	SSRPVSSPRSVVLPQSPVSAPVSLSLPVGFV	SVVLPQS(0.945)PVS(0.055)APVSLSLPVGFVQR	S(-42.38)VVLPQS(12.38)PVS(-12.38)APVS(-43.67)LS(-54.07)LPVGFVQR	By MS/MS	1
TGGT1_203180	TGGT1_203180	leucine rich repeat-containing protein	N/A	0	S	2	3	3563		0.967666	0.237508	0.319589	-0.0820808	NaN	NaN	NaN	-0.585361	-0.934519	-0.600056	-0.944517	-0.969519	-0.918425	-0.741499	-0.492916	-0.639278	2	2	2	2	2	2	2	2	2	7.12616	1	128.35	128.355	1.39824e-05	128.35	60.183	-0.041931	GSPMSPLSKATARVLSEPLLDDLRSGGVTPS	VLS(1)EPLLDDLR	VLS(128.35)EPLLDDLR	By MS/MS	1
TGGT1_203180;TGVEG_203180	TGGT1_203180	leucine rich repeat-containing protein	N/A	0	S	3	4	2494;2471		0.289532	0.0789331	0.031093	0.0478401	NaN	NaN	NaN	-0.42256	-0.604979	-0.49523	-0.730267	-0.626459	-0.402842	-0.549135	-0.689678	-0.427475	2	2	2	2	2	2	2	2	2	7.11401	0.999429	49.436	32.431	0.00758982	49.436	31.891	-0.070915	EAPQRARRGTVRWPYSPARSPRCTRTPGESA	WPY(0.001)S(0.999)PARS(0.999)PR	WPY(-31.96)S(32.43)PARS(31.96)PR	By MS/MS	2
TGGT1_203180;TGVEG_203180	TGGT1_203180	leucine rich repeat-containing protein	N/A	0	S	3	8	2498;2475		0.289532	0.0789331	0.031093	0.0478401	NaN	NaN	NaN	-0.42256	-0.604979	-0.49523	-0.730267	-0.626459	-0.402842	-0.549135	-0.689678	-0.427475	2	2	2	2	2	2	2	2	2	7.11401	0.999364	49.436	31.963	0.00758982	49.436	31.891	-0.070915	RARRGTVRWPYSPARSPRCTRTPGESASDDR	WPY(0.001)S(0.999)PARS(0.999)PR	WPY(-31.96)S(32.43)PARS(31.96)PR	By MS/MS	2
TGVEG_203220;TGME49_203220;TGGT1_203220	TGVEG_203220	DEAD/DEAH box helicase domain-containing protein	N/A	0	S	2	4	133;133;133		1.47064	0.213272	0.2826	-0.0693277	-0.0861918	-0.043698	-0.0424938	2.83037	2.92711	2.86463	2.63027	2.77833	2.57369	2.88305	2.95035	2.99669	8	8	8	8	8	8	8	8	8	7.57033	1	167.63	81.7172	5.03522e-20	167.63	157.94	-0.27049	ANLLKSRRKKARGGDSDDDGEEGDVRGTKQL	GGDS(1)DDDGEEGDVRGTK	GGDS(81.72)DDDGEEGDVRGT(-81.72)K	By MS/MS	1
TGVEG_203220;TGME49_203220;TGGT1_203220	TGVEG_203220	DEAD/DEAH box helicase domain-containing protein	N/A	0	S	4	24	783;783;783		0.647518	-0.371716	-0.507792	0.136076	-0.0861918	-0.043698	-0.0424938	-0.2083	-0.147089	-0.705316	0.39757	-0.158516	-0.184612	-0.634626	-0.504644	-0.329662	1	1	1	1	1	1	1	1	1	7.59175	0.998567	262.34	29.18	9.3775e-148	262.34	242.22	-0.2322	NASFGLGYTGSHSENSPSDRSKNTYTAATSA	KGDVRPSANASFGLGYTGSHS(0.001)ENS(0.999)PSDR	KGDVRPS(-142.76)ANAS(-123.24)FGLGY(-138.64)T(-70.29)GS(-47.23)HS(-29.18)ENS(29.18)PS(-36.82)DR	By MS/MS	1
TGVEG_203220;TGME49_203220;TGGT1_203220	TGVEG_203220	DEAD/DEAH box helicase domain-containing protein	N/A	0	S	3	4	958;958;958		1.1939	0.264852	0.153739	0.111113	-0.0861918	-0.043698	-0.0424938	-0.0032959	0.211988	-0.0641518	-0.11409	-0.328609	-0.207315	-0.674105	0.295027	0.190281	1	1	1	1	1	1	1	1	1	8.21817	0.984915	43.77	18.1484	0.0178985	43.77	27.905	-0.10507	EQQREKEREERRSRASPPRKAFTERRPFSSA	S(0.015)RAS(0.985)PPRK	S(-18.15)RAS(18.15)PPRK	By MS/MS	1
TGVEG_203220;TGME49_203220;TGGT1_203220	TGVEG_203220	DEAD/DEAH box helicase domain-containing protein	N/A	0	S	3	9	903;903;903		0.304775	-0.0694993	-0.0263551	-0.0431442	-0.0861918	-0.043698	-0.0424938	0.793293	0.842962	0.764652	0.729021	1.03726	0.843126	0.695265	0.907486	0.927589	3	3	3	3	3	3	3	3	3	8.93304	0.982913	58.945	17.5224	8.00407e-06	58.945	56.046	-0.10108	DTRTLPRVVGIDDDLSSDEEAVPTPVAPPAR	VVGIDDDLS(0.983)S(0.983)DEEAVPT(0.034)PVAPPARPGLLNLNK	VVGIDDDLS(17.52)S(17.52)DEEAVPT(-17.52)PVAPPARPGLLNLNK	By MS/MS	2
TGVEG_203220;TGME49_203220;TGGT1_203220	TGVEG_203220	DEAD/DEAH box helicase domain-containing protein	N/A	0	S	3	10	904;904;904		0.304775	-0.0694993	-0.0263551	-0.0431442	-0.0861918	-0.043698	-0.0424938	0.793293	0.842962	0.764652	0.729021	1.03726	0.843126	0.695265	0.907486	0.927589	3	3	3	3	3	3	3	3	3	8.93304	0.982913	58.945	17.5224	8.00407e-06	58.945	56.046	-0.10108	TRTLPRVVGIDDDLSSDEEAVPTPVAPPARP	VVGIDDDLS(0.983)S(0.983)DEEAVPT(0.034)PVAPPARPGLLNLNK	VVGIDDDLS(17.52)S(17.52)DEEAVPT(-17.52)PVAPPARPGLLNLNK	By MS/MS	2
TGVEG_203240;TGGT1_203240	TGVEG_203240	hypothetical protein;putative transmembrane protein	N/A	3	S	3	9	302;302		1.75924	0.240003	0.267285	-0.0272814	0.136633	0.208404	-0.071771	-1.05621	-1.1465	-0.965143	-1.25875	-1.35981	-1.2693	-1.01408	-0.979216	-1.09271	1	1	1	1	1	1	1	1	1	7.1285	0.805214	52.198	10.265	0.000342408	52.198	42.419	0.2997	AQLLQTKQIFDAETSSRGSDGGAKETAEERG	QIFDAET(0.149)S(0.128)S(0.805)RGS(0.805)DGGAKET(0.113)AEER	QIFDAET(-10.26)S(-11.02)S(10.26)RGS(10.26)DGGAKET(-11.02)AEER	By MS/MS	2
TGVEG_203240;TGGT1_203240	TGVEG_203240	hypothetical protein;putative transmembrane protein	N/A	3	S	3	12	305;305		1.41346	0.110453	0.20175	-0.0912971	0.136633	0.208404	-0.071771	2.09438	2.20072	2.12328	2.05008	1.99362	2.04332	2.18211	2.29498	2.21518	5	5	5	5	5	5	5	5	5	8.03771	0.868043	98.151	12.9669	5.31095e-73	213.44	179.4	-0.022784	LQTKQIFDAETSSRGSDGGAKETAEERGGGP	QIFDAET(0.044)S(0.044)S(0.044)RGS(0.868)DGGAKETAEER	QIFDAET(-12.97)S(-12.97)S(-12.97)RGS(12.97)DGGAKET(-32.91)AEER	By MS/MS	1;2
TGVEG_203240;TGGT1_203240;TGME49_203240	TGVEG_203240	hypothetical protein;putative transmembrane protein	N/A	3	S	3	4	282;282;282		1.18112	-0.215921	-0.0969175	-0.119003	0.136633	0.208404	-0.071771	-0.798214	-0.891998	-0.634216	-0.612154	-0.4774	-0.587112	-0.621288	-0.690775	-0.655356	1	1	1	1	1	1	1	1	1	7.03527	0.998851	137.73	29.3916	1.30544e-06	137.73	116.92	0.25808	QGLDSPFILGEKRLVSPEATAQLLQTKQIFD	RLVS(0.999)PEAT(0.001)AQLLQTK	RLVS(29.39)PEAT(-29.39)AQLLQT(-109.11)K	By MS/MS	1
TGVEG_203240;TGGT1_203240;TGME49_203240	TGVEG_203240	hypothetical protein;putative transmembrane protein	N/A	3	S	3	4	623;623;623		2.10617	-0.694962	-0.997233	0.302272	0.136633	0.208404	-0.071771	-3.28755	-2.9968	-2.99205	-2.19461	-2.49444	-2.50246	-3.74795	-3.36388	-3.07138	1	1	1	1	1	1	1	1	1	NaN	0.758739	69.422	5.98595	6.16267e-05	69.422	54.05	-0.20338	SDEATMEDSLLKSLLSSAVPQSLHLQLRRAH	S(0.05)LLS(0.759)S(0.191)AVPQSLHLQLR	S(-11.81)LLS(5.99)S(-5.99)AVPQS(-57.05)LHLQLR	By MS/MS	1
TGVEG_203240;TGGT1_203240;TGME49_203240	TGVEG_203240	hypothetical protein;putative transmembrane protein	N/A	3	S	2	3	388;388;388		2.24855	0.197762	0.26333	-0.0655683	0.136633	0.208404	-0.071771	3.72497	3.76426	3.79938	3.52502	3.62274	3.54756	3.81799	3.89816	3.76916	3	3	3	3	3	3	3	3	3	7.75197	0.918073	152.69	13.3863	2.87261e-08	174.4	82.93	-0.066173	AAAASAPQVSGLRSSSFTMESKSTVVDDWEE	S(0.042)S(0.007)S(0.918)FT(0.033)MESK	S(-13.39)S(-21.28)S(13.39)FT(-14.45)MES(-53.35)K	By MS/MS	1
TGVEG_203240;TGGT1_203240;TGME49_203240	TGVEG_203240	hypothetical protein;putative transmembrane protein	N/A	3	S	3	7	54;54;54		0.742336	0.112921	0.0486507	0.0642707	0.136633	0.208404	-0.071771	-1.45054	-1.57401	-1.61838	-1.61307	-1.61111	-1.75752	-1.57253	-1.61441	-1.6488	1	1	1	1	1	1	1	1	1	7.35549	0.98184	46.862	18.7707	0.00153518	46.862	22.31	-1.0448	GHHLVMGAKTAANALSQELRSPADTLNPGRF	T(0.013)AANALS(0.982)QELRS(0.005)PADTLNPGR	T(-18.77)AANALS(18.77)QELRS(-22.97)PADT(-37.47)LNPGR	By MS/MS	1
TGVEG_203240;TGGT1_203240;TGME49_203240	TGVEG_203240	hypothetical protein;putative transmembrane protein	N/A	3	S	3	12	59;59;59		0.177591	0.0308475	-0.0398986	0.0707461	0.136633	0.208404	-0.071771	1.03125	1.00616	1.03857	0.882084	1.10803	0.993319	0.889906	1.04257	0.931259	3	3	3	3	3	3	3	3	3	7.68548	0.970209	107.65	16.9582	9.42184e-15	126.68	97.932	-0.21494	MGAKTAANALSQELRSPADTLNPGRFGWWKC	TAANALS(0.02)QELRS(0.97)PADT(0.01)LNPGR	T(-47.18)AANALS(-16.96)QELRS(16.96)PADT(-19.77)LNPGR	By MS/MS	1
TGVEG_203280;TGME49_203280;TGGT1_203280	TGVEG_203280	hypothetical protein	N/A	0	S	3	4	22;22;22		0.865068	-0.26447	-0.276554	0.0120843	NaN	NaN	NaN	-0.782719	-0.797958	-1.07505	-0.807856	-0.441561	-0.6129	-0.64036	-0.979572	-1.07205	1	1	1	1	1	1	1	1	1	NaN	0.819306	75.911	6.57991	1.81131e-05	75.911	49.793	-0.21237	FKPQGMVLNPIRRVVSSGPSLMEKLQRDSRP	RVVS(0.819)S(0.18)GPS(0.001)LMEK	RVVS(6.58)S(-6.58)GPS(-31.22)LMEK	By MS/MS	1
TGVEG_203290;TGME49_203290;TGGT1_203290	TGVEG_203290	hypothetical protein	HMM: MNTGCLFLPATRHAAIQTICVVALARQVAD, NN: MNTGCLFLPATRHAAIQTICVVALARQVADPD	0	S	3	13	154;154;154		3.78755	-1.00645	-0.545895	-0.46055	-0.58709	-0.146024	-0.441065	0.736754	0.703173	0.818905	1.66485	1.73001	1.88331	1.00512	1.22825	1.40712	2	2	2	2	2	2	2	2	2	7.73518	0.838089	193.77	7.15219	8.4955e-50	193.77	181.54	-0.18859	PYKAYGIPAESTDTTSGDDVEEAFRKRSRGN	AYGIPAESTDTT(0.161)S(0.838)GDDVEEAFRK	AY(-124)GIPAES(-74.01)T(-59.08)DT(-32.73)T(-7.15)S(7.15)GDDVEEAFRK	By MS/MS	1
TGVEG_203290;TGME49_203290;TGGT1_203290	TGVEG_203290	hypothetical protein	HMM: MNTGCLFLPATRHAAIQTICVVALARQVAD, NN: MNTGCLFLPATRHAAIQTICVVALARQVADPD	0	S	3	1	166;166;166		1.41386	-0.591289	0.00058492	-0.591874	-0.58709	-0.146024	-0.441065	1.37502	1.6062	2.03443	2.25329	2.31044	2.22578	2.36834	2.18089	2.24205	3	3	3	3	3	3	3	3	3	7.50621	1	49.444	49.4441	0.0105553	52.167	32.56	0.34768	DTTSGDDVEEAFRKRSRGNVLKDAATEEKKL	S(1)RGNVLK	S(49.44)RGNVLK	By MS/MS	1
TGVEG_203290;TGME49_203290;TGGT1_203290	TGVEG_203290	hypothetical protein	HMM: MNTGCLFLPATRHAAIQTICVVALARQVAD, NN: MNTGCLFLPATRHAAIQTICVVALARQVADPD	0	S	2	1	215;215;215		0.911089	-0.256429	-0.0335172	-0.222912	-0.58709	-0.146024	-0.441065	-1.34191	-1.36198	-1.28733	-0.958544	-0.930935	-1.33245	-1.36887	-1.18609	-0.767513	1	1	1	1	1	1	1	1	1	6.81534	0.940154	82.774	11.5064	0.00151079	82.774	54.57	0.21824	KGATDDDVAVDKTKRSSPSAPCTRLAGKEKK	S(0.94)S(0.154)PS(0.902)APCT(0.003)R	S(11.51)S(-9.5)PS(9.5)APCT(-24.46)R	By MS/MS	2
TGVEG_203290;TGME49_203290;TGGT1_203290	TGVEG_203290	hypothetical protein	HMM: MNTGCLFLPATRHAAIQTICVVALARQVAD, NN: MNTGCLFLPATRHAAIQTICVVALARQVADPD	0	S	2	4	218;218;218		0.553926	-0.180676	0.23639	-0.417066	-0.58709	-0.146024	-0.441065	0.829542	0.712563	0.975914	1.2649	0.913237	0.881905	1.16027	1.22799	1.38095	3	3	3	3	3	3	3	3	3	6.81534	0.957673	83.045	15.9655	6.31993e-05	83.045	43.423	0.51832	TDDDVAVDKTKRSSPSAPCTRLAGKEKKYPC	S(0.016)S(0.024)PS(0.958)APCT(0.002)R	S(-17.81)S(-15.97)PS(15.97)APCT(-26.32)R	By MS/MS	1;2
TGGT1_203300	TGGT1_203300	hypothetical protein	N/A	2	S	3	3	722		0.845915	0.14522	0.121991	0.023229	-0.10374	-0.155333	0.0515925	-0.0543041	-0.0554619	0.0731468	-0.281836	-0.139841	-0.050602	-0.193995	-0.0414906	0.129179	1	1	1	1	1	1	1	1	1	7.91585	1	187.86	187.862	8.43757e-31	187.86	159.94	-0.12317	RGVAAYVYSSGLRRGSDASDAERGAAIGLGR	RGS(1)DAS(1)DAERGAAIGLGR	RGS(187.86)DAS(187.86)DAERGAAIGLGR	By MS/MS	2
TGGT1_203300	TGGT1_203300	hypothetical protein	N/A	2	S	3	6	725		1.43611	0.182348	0.192499	-0.0101515	-0.10374	-0.155333	0.0515925	1.02391	0.917665	1.0574	0.813364	0.747702	0.890871	0.92001	0.95318	1.15624	4	4	4	4	4	4	4	4	4	8.00108	1	187.86	187.862	8.43757e-31	187.86	159.94	-0.12317	AAYVYSSGLRRGSDASDAERGAAIGLGRRGE	RGS(1)DAS(1)DAERGAAIGLGR	RGS(187.86)DAS(187.86)DAERGAAIGLGR	By MS/MS	1;2
TGGT1_203300;TGME49_203300;TGVEG_203300	TGGT1_203300	hypothetical protein;putative transmembrane protein	N/A	2	S	3	7	209;209;209		1.54919	0.184129	0.163029	0.0211004	-0.10374	-0.155333	0.0515925	-0.212521	-0.167826	-0.0399475	-0.331673	-0.28998	-0.351028	-0.145952	-0.0469379	-0.290705	1	1	1	1	1	1	1	1	1	7.75317	0.98617	53.448	18.5495	0.00541615	53.448	20.515	-0.0017869	SSASGASGRSLGLSRSVEKIIESGEVQMDDI	SLGLS(0.014)RS(0.986)VEK	S(-42.34)LGLS(-18.55)RS(18.55)VEK	By MS/MS	1
TGGT1_203300;TGME49_203300	TGGT1_203300	hypothetical protein	N/A	2	S	2	5	641;647		0.0362701	-0.0087293	-0.228888	0.220158	-0.10374	-0.155333	0.0515925	-0.841833	-1.02125	-0.838642	-0.808727	-0.995285	-0.871527	-1.11346	-1.19198	-1.05677	2	2	2	2	2	2	2	2	2	6.8322	0.525246	66.017	1.17161	7.43784e-05	66.017	53.56	0.59752	GAAGAQRPRTRSQSPSFSSSEAADSSAGVEP	S(0.026)QS(0.401)PS(0.525)FS(0.035)S(0.01)S(0.003)EAADSSAGVEPR	S(-13.05)QS(-1.17)PS(1.17)FS(-11.79)S(-17.4)S(-22.85)EAADS(-32.31)S(-32.31)AGVEPR	By MS/MS	1
TGGT1_203300;TGME49_203300;TGVEG_203300	TGGT1_203300	hypothetical protein;putative transmembrane protein	N/A	2	S	3	9	263;263;263		1.30327	-0.388955	-0.368961	-0.0199941	-0.10374	-0.155333	0.0515925	-2.31217	-2.59128	-2.27004	-1.82179	-2.15383	-2.03101	-1.98275	-2.83479	-2.29597	1	1	1	1	1	1	1	1	1	6.61306	0.999923	66.215	42.3341	0.0015348	66.215	46.557	-0.027632	QSESLPRTPLTVHPLSPFRQKEPGAERGTPT	TPLTVHPLS(1)PFR	T(-47.38)PLT(-42.33)VHPLS(42.33)PFR	By MS/MS	1
TGGT1_203310;TGME49_203310;TGVEG_203310	TGGT1_203310	dense granule protein GRA7	HMM: MARHAIFFALCVLGLVAAALPQFATAA, NN: MARHAIFFALCVLGLVAAALPQFATAA;HMM: MARHAIFSALCVLGLVAAALPQFATAA, NN: MARHAIFSALCVLGLVAAALPQFATAA	2	S	3	14	77;77;77		1.81038	-0.554991	-0.147269	-0.407722	0.0274531	0.155604	-0.128151	3.46754	3.34193	3.51547	4.24264	3.81968	3.92758	3.79258	3.80578	3.94974	16	16	16	16	16	16	16	16	16	7.97948	0.997984	162.71	28.9503	7.97205e-22	162.71	141.95	0.2393	SKGTDDHLTTSMDKASVESQLPRREPLETEP	GTDDHLTTSMDKAS(0.998)VES(0.001)QLPR	GT(-89.13)DDHLT(-36.39)T(-35.41)S(-36.39)MDKAS(28.95)VES(-28.95)QLPR	By MS/MS	1;2;3
TGGT1_203310;TGME49_203310;TGVEG_203310	TGGT1_203310	dense granule protein GRA7	HMM: MARHAIFFALCVLGLVAAALPQFATAA, NN: MARHAIFFALCVLGLVAAALPQFATAA;HMM: MARHAIFSALCVLGLVAAALPQFATAA, NN: MARHAIFSALCVLGLVAAALPQFATAA	2	S	2	5	80;80;80		1.59428	-0.372609	-0.480661	0.108051	0.0274531	0.155604	-0.128151	2.33756	2.152	2.0701	2.61854	2.41521	2.64373	1.67559	2.09814	2.46178	6	6	6	6	6	6	6	6	6	7.65489	0.999998	121.29	57.5932	1.49772e-05	136.49	79.34	0.26561	TDDHLTTSMDKASVESQLPRREPLETEPDEQ	ASVES(1)QLPR	AS(-57.59)VES(57.59)QLPR	By MS/MS	1;2
TGGT1_203310;TGME49_203310;TGVEG_203310	TGGT1_203310	dense granule protein GRA7	HMM: MARHAIFFALCVLGLVAAALPQFATAA, NN: MARHAIFFALCVLGLVAAALPQFATAA;HMM: MARHAIFSALCVLGLVAAALPQFATAA, NN: MARHAIFSALCVLGLVAAALPQFATAA	2	S	3	9	72;72;72		1.21906	-0.432498	-0.0573406	-0.375157	0.0274531	0.155604	-0.128151	3.36376	3.19659	3.39799	4.04833	3.5272	3.68031	3.57938	3.67707	3.82737	18	18	18	18	18	18	18	18	18	7.85982	0.971309	50.865	16.0036	1.72454e-34	187.51	174.06	-0.42105	NAGVDSKGTDDHLTTSMDKASVESQLPRREP	GT(0.003)DDHLT(0.996)T(0.99)S(0.971)MDKAS(0.034)VES(0.006)QLPR	GT(-26.34)DDHLT(26.34)T(20.91)S(16)MDKAS(-16)VES(-24.64)QLPR	By MS/MS	1;2;3
TGGT1_203310;TGME49_203310	TGGT1_203310	dense granule protein GRA7	HMM: MARHAIFFALCVLGLVAAALPQFATAA, NN: MARHAIFFALCVLGLVAAALPQFATAA;HMM: MARHAIFSALCVLGLVAAALPQFATAA, NN: MARHAIFSALCVLGLVAAALPQFATAA	2	S	4	4	107;107		1.4267	-0.386714	0.050553	-0.437267	0.0274531	0.155604	-0.128151	4.4619	4.49211	4.85005	5.02329	4.98378	4.95713	5.32076	4.83341	4.96169	60	60	60	60	60	60	60	60	60	8.58538	1	225.32	95.6997	1.88838e-143	292.07	270.5	-0.076326	PDEQEEVHFRKRGVRSDAEVTDDNIYEEHTD	GVRS(1)DAEVT(1)DDNIYEEHT(1)DRK	GVRS(95.7)DAEVT(94.57)DDNIY(-94.57)EEHT(101.87)DRK	By MS/MS	1;2;3
TGGT1_203310;TGME49_203310;TGVEG_203310	TGGT1_203310	dense granule protein GRA7	HMM: MARHAIFFALCVLGLVAAALPQFATAA, NN: MARHAIFFALCVLGLVAAALPQFATAA;HMM: MARHAIFSALCVLGLVAAALPQFATAA, NN: MARHAIFSALCVLGLVAAALPQFATAA	2	S	4	4	41;41;41		1.67893	-0.457977	-0.503364	0.0453873	0.0274531	0.155604	-0.128151	1.90968	1.86599	2.16441	2.32738	2.38864	2.598	1.91074	1.83983	2.05336	6	6	6	6	6	6	6	6	6	8.27047	1	130.55	93.6214	1.51587e-29	130.55	108.15	0.32087	AATASDDELMSRIRNSDFFDGQAPVDSLRPT	IRNS(1)DFFDGQAPVDSLRPTNAGVDSK	IRNS(93.62)DFFDGQAPVDS(-93.62)LRPT(-95.84)NAGVDS(-106.56)K	By MS/MS	1
TGGT1_203310	TGGT1_203310	dense granule protein GRA7	HMM: MARHAIFSALCVLGLVAAALPQFATAA, NN: MARHAIFSALCVLGLVAAALPQFATAA	2	S	3	13	227		2.99115	-0.295685	-0.185399	-0.110286	0.0274531	0.155604	-0.128151	3.72477	3.7057	3.7633	4.075	3.97157	4.03425	3.77909	3.78091	3.96462	39	40	40	40	40	40	40	40	40	7.13322	1	104.6	83.5735	6.2915e-56	211.18	198.05	0.13494	KNRSRQPALEQEVPESGEDGEDARQ______	SRQPALEQEVPES(1)GEDGEDARQ	S(-83.57)RQPALEQEVPES(83.57)GEDGEDARQ	By MS/MS	1
TGGT1_203310;TGME49_203310;TGVEG_203310	TGGT1_203310	dense granule protein GRA7	HMM: MARHAIFFALCVLGLVAAALPQFATAA, NN: MARHAIFFALCVLGLVAAALPQFATAA;HMM: MARHAIFSALCVLGLVAAALPQFATAA, NN: MARHAIFSALCVLGLVAAALPQFATAA	2	S	3	6	130;130;130		1.15488	-0.648996	-0.0596822	-0.589314	0.0274531	0.155604	-0.128151	4.16249	4.72876	3.91991	4.81542	5.14199	4.80074	4.90308	5.00782	4.66821	6	6	6	6	6	6	6	6	6	8.09124	1	57.164	57.1641	0.00203561	72.29	47.437	-0.10044	NIYEEHTDRKVVPRKSEGKRSFKDLLKKLAL	VVPRKS(1)EGK	VVPRKS(57.16)EGK	By MS/MS	1
TGGT1_203320;TGME49_203320;TGVEG_203320	TGGT1_203320	zinc finger in N-recognin protein	N/A	0	S	3	24	2309;2283;1310		0.168943	0.0154069	0.155106	-0.139699	-0.264802	-0.27928	0.014478	2.22966	2.14605	2.17656	2.12027	2.19598	2.18979	2.25185	2.33413	2.38537	4	4	4	4	4	4	4	4	4	7.80185	0.999995	157.26	52.7354	2.29881e-35	157.26	143.15	0.15458	GEKEPSDPTPAPPCVSPRSGEVAPASPLSWA	ASLSSSSGGEKEPSDPTPAPPCVS(1)PR	AS(-143.75)LS(-133.01)S(-128.55)S(-123.78)S(-114.55)GGEKEPS(-70.11)DPT(-52.74)PAPPCVS(52.74)PR	By MS/MS	1
TGGT1_203320;TGME49_203320;TGVEG_440540	TGGT1_203320	putative zinc finger in N-recognin;zinc finger in N-recognin protein	N/A	0	S	2	5	70;70;70		0.00190678	-0.00057284	-0.0108204	0.0102475	-0.264802	-0.27928	0.014478	-0.520622	-0.518728	-0.634336	-0.439526	-0.497639	-0.734804	-0.587933	-0.718197	-0.3983	2	2	2	2	2	2	2	2	2	6.90074	1	96.82	96.8199	0.000539873	96.82	73.109	0.11215	TDALTRQSIARDAPVSPGEVREAESPATCHD	DAPVS(1)PGEVR	DAPVS(96.82)PGEVR	By MS/MS	1
TGGT1_203320;TGME49_203320;TGVEG_203320	TGGT1_203320	zinc finger in N-recognin protein	N/A	0	S	4	14	3469;3443;2470		0.636738	0.0844657	0.0678902	0.0165755	-0.264802	-0.27928	0.014478	0.0897694	-0.0856056	0.00230217	-0.0619297	-0.0402012	-0.1448	-0.0261288	0.101467	-0.118599	2	2	2	2	2	2	2	2	2	7.33766	0.99782	118.62	26.6063	1.25569e-25	118.62	110.59	-0.21412	GREGGEGEEGDVEGFSDSEEREALRPSPLSW	EGGEGEEGDVEGFS(0.998)DS(0.002)EEREALRPSPLSWK	EGGEGEEGDVEGFS(26.61)DS(-26.61)EEREALRPS(-64.53)PLS(-72.96)WK	By MS/MS	1
TGGT1_203320;TGME49_203320;TGVEG_203320	TGGT1_203320	zinc finger in N-recognin protein	N/A	0	S	3	9	4269;4243;3270		0.928037	-0.303731	-0.243699	-0.0600316	-0.264802	-0.27928	0.014478	-0.979399	-1.43352	-1.24779	-0.862797	-1.06944	-0.817284	-1.17786	-1.16697	-1.13579	1	1	1	1	1	1	1	1	1	NaN	0.867106	77.027	8.45088	1.72949e-05	77.027	58.195	0.30996	SGSLSSRELSSFFSESRPETRTHSSPMSVDF	ELSSFFS(0.009)ES(0.867)RPET(0.124)R	ELS(-48.89)S(-43.36)FFS(-19.85)ES(8.45)RPET(-8.45)R	By MS/MS	1
TGGT1_203320;TGME49_203320;TGVEG_203320	TGGT1_203320	zinc finger in N-recognin protein	N/A	0	S	3	18	4256;4230;3257		1.09095	-0.362337	-0.29156	-0.0707773	-0.264802	-0.27928	0.014478	-1.90916	-1.43142	-1.632	-1.15284	-1.38658	-1.34614	-1.67899	-1.56294	-1.51832	1	1	1	1	1	1	1	1	1	6.68087	0.639344	62.57	4.22164	6.42526e-05	62.57	55.968	-0.76596	GGDEAGQETMADLSGSLSSRELSSFFSESRP	ERGGDEAGQETMADLS(0.242)GS(0.639)LS(0.059)S(0.059)R	ERGGDEAGQET(-41.55)MADLS(-4.22)GS(4.22)LS(-10.32)S(-10.32)R	By MS/MS	1
TGGT1_203320;TGME49_203320;TGVEG_203320	TGGT1_203320	zinc finger in N-recognin protein	N/A	0	S	4	13	3680;3654;2681		2.4091	-0.617861	-0.486678	-0.131183	-0.264802	-0.27928	0.014478	-0.921848	-0.899795	-0.935434	-0.383291	-0.422895	-0.0973072	-0.851221	-0.739962	-0.772346	3	3	3	3	3	3	3	3	3	6.93212	1	143.47	80.5115	2.76303e-31	143.47	126.32	-0.12747	SARESLAVDHGAAERSGDEAEACLGIESRFP	ESLAVDHGAAERS(1)GDEAEACLGIESR	ES(-80.51)LAVDHGAAERS(80.51)GDEAEACLGIES(-83.93)R	By MS/MS	1
TGGT1_203320;TGME49_203320;TGVEG_203320	TGGT1_203320	zinc finger in N-recognin protein	N/A	0	S	4	13	2132;2106;1133		0.0763891	-0.0326411	-0.0327129	7.18435e-05	-0.264802	-0.27928	0.014478	-0.74346	-1.05872	-1.20294	-1.06195	-0.844604	-1.00065	-1.14389	-0.839884	-1.02157	1	1	1	1	1	1	1	1	1	7.21104	0.997246	157.56	25.5887	2.53119e-21	157.56	142.75	0.044897	THRGSSDEEHRVTFDSDDDMRGRTDRDGHFW	GSSDEEHRVT(0.003)FDS(0.997)DDDMRGR	GS(-101.72)S(-96.13)DEEHRVT(-25.59)FDS(25.59)DDDMRGR	By MS/MS	1
TGGT1_203320;TGME49_203320;TGVEG_203320	TGGT1_203320	zinc finger in N-recognin protein	N/A	0	S	2	11	3846;3820;2847		0.920971	-0.173841	-0.138562	-0.035279	-0.264802	-0.27928	0.014478	0.0226879	0.0736637	-0.108175	0.30884	0.0934925	0.107367	0.0929565	-0.0109825	0.0120392	1	1	1	1	1	1	1	1	1	7.26224	0.999664	70.41	34.7331	0.000970438	70.41	55.267	-0.025895	ADVGRLFGQAASVAESPRFVGTWPRNDFVVH	LFGQAASVAES(1)PR	LFGQAAS(-34.73)VAES(34.73)PR	By MS/MS	1
TGGT1_203320;TGME49_203320;TGVEG_440540	TGGT1_203320	putative zinc finger in N-recognin;zinc finger in N-recognin protein	N/A	0	S	2	3	239;239;239		1.03572	-0.332473	-0.188981	-0.143492	-0.264802	-0.27928	0.014478	-0.141708	-0.478298	-0.0833893	-0.0668545	0.131874	0.229004	-0.364422	0.0400391	0.0514641	1	1	1	1	1	1	1	1	1	7.10479	0.992769	129.04	21.4433	3.48323e-05	129.04	90.295	-0.29021	HGEGSAEADCGLRLLSFPLAPSSSRRVSADE	LLS(0.993)FPLAPS(0.007)SSR	LLS(21.44)FPLAPS(-21.44)S(-39.69)S(-54.31)R	By MS/MS	1
TGGT1_203320;TGME49_203320;TGVEG_440540	TGGT1_203320	putative zinc finger in N-recognin;zinc finger in N-recognin protein	N/A	0	S	2	11	247;247;247		0.540903	-0.144679	-0.173882	0.0292028	-0.264802	-0.27928	0.014478	-0.984583	-1.18746	-0.827698	-0.943787	-0.752335	-0.869585	-0.889416	-1.10266	-1.09527	1	1	1	1	1	1	1	1	1	6.81796	0.841659	91.993	7.41338	0.000230027	91.993	47.13	-0.031051	DCGLRLLSFPLAPSSSRRVSADETRGPNLWG	LLSFPLAPS(0.006)S(0.153)S(0.842)R	LLS(-49.75)FPLAPS(-21.73)S(-7.41)S(7.41)R	By MS/MS	1
TGGT1_203320;TGME49_203320;TGVEG_203320	TGGT1_203320	zinc finger in N-recognin protein	N/A	0	S	3	14	2950;2924;1951		4.62492	-0.584517	-0.621509	0.0369924	-0.264802	-0.27928	0.014478	0.554846	0.587389	0.608652	1.18261	1.19498	1.12685	0.434195	0.57233	0.633385	2	2	2	2	2	2	2	2	2	7.62545	0.998998	63.235	29.9873	0.000263209	63.235	44.403	-1.0247	WKRAAGAAAAATEAPSPKVGPVGSAAFGLGD	RAAGAAAAAT(0.001)EAPS(0.999)PK	RAAGAAAAAT(-29.99)EAPS(29.99)PK	By MS/MS	1
TGGT1_203320	TGGT1_203320	zinc finger in N-recognin protein	N/A	0	S	3	1	4851		1.96675	0.286457	0.180665	0.105792	-0.264802	-0.27928	0.014478	0.617599	0.776237	0.62672	0.448023	0.394237	0.318926	0.25474	0.756737	0.691704	1	1	1	1	1	1	1	1	1	7.08077	1	93.478	93.4784	0.000236819	93.478	71.592	-0.19379	VDLEDEFHDQPTGQRSFDADAEGKEKRAGHI	S(1)FDADAEGKEK	S(93.48)FDADAEGKEK	By MS/MS	1
TGGT1_203320;TGME49_203320;TGVEG_203320	TGGT1_203320	zinc finger in N-recognin protein	N/A	0	S	3	6	2267;2241;1268		1.43071	0.313969	0.283375	0.0305945	-0.264802	-0.27928	0.014478	-0.0488625	-0.289268	-0.144896	-0.407347	-0.623646	-0.393942	-0.177124	-0.223259	-0.174427	1	1	1	1	1	1	1	1	1	NaN	1	78.324	78.3239	6.34686e-05	78.324	54.07	0.13018	EDREEEPEARVDGFGSPQRRRQEFPSPSGRE	VDGFGS(1)PQRR	VDGFGS(78.32)PQRR	By MS/MS	1
TGME49_203350;TGGT1_203350	TGME49_203350	hypothetical protein	HMM: MEDDGELSALWPAGVCVVFIGSWAGALGD, NN: MEDDGELSALWPAGVCVVFIGSWAGALGD	9	S	4	10	439;439		1.61272	-0.749516	-0.263432	-0.486085	NaN	NaN	NaN	-1.50312	-1.58284	-1.1853	-1.01757	-0.446198	-0.558933	-0.663101	-1.11006	-1.03984	1	1	1	1	1	1	1	1	1	7.0146	0.959879	54.764	16.5372	0.00237382	54.764	43.122	-0.20609	ARRSTRGLSSAERPKSFHVRIPGLACVETPP	GLS(0.021)S(0.019)AERPKS(0.96)FHVR	GLS(-16.54)S(-17.08)AERPKS(16.54)FHVR	By MS/MS	1
TGVEG_203358;TGME49_203358;TGGT1_203358	TGVEG_203358	hypothetical protein	N/A	0	S	2	6	26;26;26		0.0761662	-0.0409187	0.016744	-0.0576626	0.0150903	0.0663357	-0.0512454	-2.50007	-2.31194	-2.47611	-2.53472	-2.03149	-2.59915	-2.52087	-2.04053	-2.55373	1	1	1	1	1	1	1	1	1	6.22886	0.990878	70.438	20.3501	0.00244796	70.438	54.573	-1.3649	MMAARPPPNRLLSGGSSLLQRSQSSGSLASQ	LLS(0.011)GGS(0.991)S(0.998)LLQR	LLS(-20.35)GGS(20.35)S(26.68)LLQR	By MS/MS	2
TGVEG_203358;TGME49_203358;TGGT1_203358	TGVEG_203358	hypothetical protein	N/A	0	S	2	7	27;27;27		1.62651	-0.48351	-0.562061	0.078551	0.0150903	0.0663357	-0.0512454	1.09998	1.15322	1.3173	1.4382	1.75995	1.82287	1.1239	1.04911	1.16183	2	2	2	2	2	2	2	2	2	7.09402	0.997875	70.438	26.6767	9.02169e-05	104.41	79.395	-1.3649	MAARPPPNRLLSGGSSLLQRSQSSGSLASQL	LLS(0.011)GGS(0.991)S(0.998)LLQR	LLS(-20.35)GGS(20.35)S(26.68)LLQR	By MS/MS	1;2
TGVEG_203358;TGME49_203358;TGGT1_203358	TGVEG_203358	hypothetical protein	N/A	0	S	3	4	89;89;89		1.49691	0.25327	-0.0023276	0.255598	0.0150903	0.0663357	-0.0512454	-0.367458	-0.300304	-0.501522	-0.723673	-0.54771	-0.657713	-0.391998	-0.66506	-0.879021	1	1	1	1	1	1	1	1	1	6.77294	1	84.365	84.3649	0.000734446	84.365	60.689	0.20252	AFLASSLEANARLRLSPGAEGKSRGSATVQG	LRLS(1)PGAEGK	LRLS(84.36)PGAEGK	By MS/MS	1
TGVEG_203362;TGME49_203362;TGGT1_203362	TGVEG_203362	hypothetical protein;prefoldin subunit	N/A	0	S	3	4	90;90;90		1.20597	0.389818	0.168542	0.221275	0.179237	0.220551	-0.0413138	-0.556549	-0.130392	-0.594364	-0.802349	-0.772383	-0.876026	-0.896946	-0.57406	-0.474125	1	1	1	1	1	1	1	1	1	6.95209	0.855333	81.974	7.68645	3.80145e-07	81.974	68.369	-0.16464	ALRELRLLTGPRQASSDSEDEGGGEGSDAKG	QAS(0.151)S(0.855)DS(0.994)EDEGGGEGSDAKGDGK	QAS(-7.69)S(7.69)DS(21.35)EDEGGGEGS(-38.47)DAKGDGK	By MS/MS	2
TGVEG_203362;TGME49_203362;TGGT1_203362	TGVEG_203362	hypothetical protein;prefoldin subunit	N/A	0	S	3	6	92;92;92		1.20597	0.389818	0.168542	0.221275	0.179237	0.220551	-0.0413138	-0.556549	-0.130392	-0.594364	-0.802349	-0.772383	-0.876026	-0.896946	-0.57406	-0.474125	1	1	1	1	1	1	1	1	1	6.95209	0.993626	81.974	21.3525	3.80145e-07	81.974	68.369	-0.16464	RELRLLTGPRQASSDSEDEGGGEGSDAKGDG	QAS(0.151)S(0.855)DS(0.994)EDEGGGEGSDAKGDGK	QAS(-7.69)S(7.69)DS(21.35)EDEGGGEGS(-38.47)DAKGDGK	By MS/MS	2
TGVEG_203362;TGME49_203362;TGGT1_203362	TGVEG_203362	hypothetical protein;prefoldin subunit	N/A	0	S	2	3	21;21;21		1.24616	0.351418	0.299792	0.0516259	0.179237	0.220551	-0.0413138	-2.43969	-2.27506	-2.48692	-2.9835	-2.64038	-2.63204	-2.17203	-2.49052	-2.69399	1	1	1	1	1	1	1	1	1	6.92725	0.995246	101.53	23.2084	0.000347445	101.53	60.29	-0.04498	DREGMDLQQLVLRSESVVDDVLRQQLKEVQR	S(0.005)ES(0.995)VVDDVLR	S(-23.21)ES(23.21)VVDDVLR	By MS/MS	1
TGVEG_203370;TGME49_203370;TGGT1_203370	TGVEG_203370	Dip2/Utp12 family protein;hypothetical protein	N/A	0	S	3	11	366;366;366		0.077939	0.0227518	0.0741034	-0.0513515	-0.0605965	-0.0616226	0.00102615	-0.96611	-1.2327	-1.12786	-0.999304	-1.2212	-1.17442	-1.2114	-1.02635	-0.934868	3	3	3	3	3	3	3	3	3	7.51121	0.970845	165.1	15.2245	1.34611e-45	165.1	158.55	0.41815	LPPTRDAGGEEDDSDSGDEEAASPDTPQTVV	DAGGEEDDS(0.029)DS(0.971)GDEEAASPDTPQTVVALSR	DAGGEEDDS(-15.22)DS(15.22)GDEEAAS(-61.78)PDT(-84.75)PQT(-116.01)VVALS(-134.05)R	By MS/MS	1
TGVEG_203370;TGME49_203370;TGGT1_203370	TGVEG_203370	Dip2/Utp12 family protein;hypothetical protein	N/A	0	S	3	6	401;401;401		2.45946	-0.501179	-0.355158	-0.146021	-0.0605965	-0.0616226	0.00102615	-0.13505	0.0950794	-0.084774	0.484592	0.514834	0.379368	0.0627174	0.240435	0.0101662	1	1	1	1	1	1	1	1	1	7.30036	0.875322	114.63	9.23594	4.11548e-05	114.63	85.047	0.36076	SNTVIVWAMKKEGTDSPSFSLVKLAQIDSVS	KEGT(0.104)DS(0.875)PS(0.02)FSLVK	KEGT(-9.24)DS(9.24)PS(-16.35)FS(-50.06)LVK	By MS/MS	1
TGVEG_203370;TGME49_203370;TGGT1_203370	TGVEG_203370	Dip2/Utp12 family protein;hypothetical protein	N/A	0	S	3	7	553;553;553		0.756214	0.144487	0.0488415	0.0956453	-0.0605965	-0.0616226	0.00102615	1.03598	1.26151	1.3009	1.06307	0.999348	1.10251	0.861588	1.28911	1.16076	3	3	3	3	3	3	3	3	3	8.35124	0.987505	85.998	19.1445	5.16597e-11	92.909	82.654	0.094146	RAAGGSSRKSGEKPGSAADSADEDSPSRGPL	S(0.018)GEKPGS(0.988)AADS(0.995)ADEDS(0.958)PS(0.042)RGPLPAASLK	S(-19.14)GEKPGS(19.14)AADS(22.69)ADEDS(13.61)PS(-13.61)RGPLPAAS(-49.3)LK	By MS/MS	2;3
TGVEG_203370;TGME49_203370;TGGT1_203370	TGVEG_203370	Dip2/Utp12 family protein;hypothetical protein	N/A	0	S	3	11	557;557;557		1.82035	0.265867	0.228923	0.0369441	-0.0605965	-0.0616226	0.00102615	5.03605	5.24936	5.13953	4.91263	4.83851	4.87619	5.03584	5.26649	5.01178	23	23	23	23	23	23	23	23	23	8.42991	0.999994	210.21	53.5068	2.70941e-129	257.81	224.66	0.16226	GSSRKSGEKPGSAADSADEDSPSRGPLPAAS	SGEKPGSAADS(1)ADEDSPSRGPLPAASLK	S(-109)GEKPGS(-53.51)AADS(53.51)ADEDS(-59.73)PS(-62.85)RGPLPAAS(-123.66)LK	By MS/MS	1;2;3
TGVEG_203370;TGME49_203370;TGGT1_203370	TGVEG_203370	Dip2/Utp12 family protein;hypothetical protein	N/A	0	S	3	16	562;562;562		1.86303	0.275314	0.0986379	0.176676	-0.0605965	-0.0616226	0.00102615	3.32104	3.46893	3.53071	3.1988	3.12727	3.16867	3.07685	3.45711	3.25668	7	7	7	7	7	7	7	7	7	9.10568	0.989756	131.99	19.8601	2.78555e-41	170.37	152.75	-0.0729	SGEKPGSAADSADEDSPSRGPLPAASLKRTI	S(0.001)GEKPGS(0.003)AADS(0.996)ADEDS(0.99)PS(0.01)RGPLPAASLK	S(-30.98)GEKPGS(-25.46)AADS(25.46)ADEDS(19.86)PS(-19.86)RGPLPAAS(-66.25)LK	By MS/MS	2;3
TGVEG_203370;TGME49_203370;TGGT1_203370	TGVEG_203370	Dip2/Utp12 family protein;hypothetical protein	N/A	0	S	4	9	583;583;583		0.183709	-0.0304356	0.118946	-0.149382	-0.0605965	-0.0616226	0.00102615	4.09188	4.26071	4.20082	4.13931	4.27154	4.23388	4.5207	4.26615	4.2147	21	21	21	21	21	21	21	21	21	8.79401	0.990251	148.94	20.086	1.64654e-41	175.86	159.4	0.67153	LPAASLKRTIAAVTESDGEDAEASGDATADG	RTIAAVT(0.01)ES(0.99)DGEDAEASGDATADGKK	RT(-43.89)IAAVT(-20.09)ES(20.09)DGEDAEAS(-101.75)GDAT(-116.43)ADGKK	By MS/MS	1;2
TGVEG_203380;TGME49_203380;TGGT1_203380	TGVEG_203380	DnaJ domain-containing protein	N/A	0	S	3	6	69;69;69		1.98363	0.384819	0.271026	0.113793	0.132443	0.149164	-0.0167211	1.88715	1.91909	1.83815	1.34268	1.52915	1.61811	1.67904	1.8182	1.80577	2	2	2	2	2	2	2	2	2	7.50177	1	73.881	73.8812	0.000757181	102.42	60.112	0.31283	LERFERPSRKAGAGVSPGRAKDKDAKRGDES	AGAGVS(1)PGRAK	AGAGVS(73.88)PGRAK	By MS/MS	1
TGVEG_203380;TGME49_203380;TGGT1_203380	TGVEG_203380	DnaJ domain-containing protein	N/A	0	S	3	4	603;603;603		0.559459	-0.343875	-0.203683	-0.140192	0.132443	0.149164	-0.0167211	-0.417797	-0.443157	-0.375521	-0.582295	0.0348129	0.342632	-0.385172	-0.189392	-0.241335	1	1	1	1	1	1	1	1	1	7.04261	0.99606	130.02	24.0285	7.49331e-06	130.02	112.45	0.22152	KTKEMSEGASLKAMGSKISQVAFDQFRVHNQ	AMGS(0.996)KIS(0.004)QVAFDQFR	AMGS(24.03)KIS(-24.03)QVAFDQFR	By MS/MS	1
TGVEG_203380;TGME49_203380;TGGT1_203380	TGVEG_203380	DnaJ domain-containing protein	N/A	0	S	3	5	84;84;84		2.63909	0.166579	0.206942	-0.0403627	0.132443	0.149164	-0.0167211	3.19584	3.21977	3.18938	3.06443	3.04937	2.99145	3.22141	3.25141	3.25325	17	17	17	17	17	17	17	17	17	7.63999	1	151.06	151.061	7.42985e-58	221.81	179.18	0.047155	SPGRAKDKDAKRGDESDEDFSAVDEERWKSK	RGDES(1)DEDFS(1)AVDEERWK	RGDES(151.06)DEDFS(151.06)AVDEERWK	By MS/MS	1;2
TGVEG_203380;TGME49_203380;TGGT1_203380	TGVEG_203380	DnaJ domain-containing protein	N/A	0	S	3	10	89;89;89		1.31821	0.06869	0.0810903	-0.0124003	0.132443	0.149164	-0.0167211	0.823772	0.751459	0.772272	0.717724	0.692139	0.731571	0.844316	0.772373	0.768015	4	4	4	4	4	4	4	4	4	7.26951	1	151.06	151.061	6.44609e-13	151.06	132.52	0.047155	KDKDAKRGDESDEDFSAVDEERWKSKRKGKT	RGDES(1)DEDFS(1)AVDEERWK	RGDES(151.06)DEDFS(151.06)AVDEERWK	By MS/MS	1;2
TGVEG_203380;TGME49_203380;TGGT1_203380	TGVEG_203380	DnaJ domain-containing protein	N/A	0	S	2	3	546;546;546		3.33278	0.86828	0.480587	0.387693	0.132443	0.149164	-0.0167211	2.64537	2.65694	2.40842	1.67815	1.73403	1.69371	2.21024	2.28109	2.05632	1	1	1	1	1	1	1	1	1	8.01986	0.945154	170.23	14.1698	9.69249e-19	170.23	147.14	-0.0060641	ERKAQEEAKRLARQSSWTPDELSLLAKGLQK	QS(0.019)S(0.945)WT(0.036)PDELSLLAK	QS(-17.05)S(14.17)WT(-14.17)PDELS(-77.96)LLAK	By MS/MS	1
TGVEG_203380;TGME49_203380;TGGT1_203380	TGVEG_203380	DnaJ domain-containing protein	N/A	0	S	3	10	175;175;175		1.25169	0.419655	0.245179	0.174476	0.132443	0.149164	-0.0167211	-0.691137	-0.393013	-0.928606	-1.06046	-1.06551	-1.14575	-0.919249	-0.686396	-0.93054	1	1	1	1	1	1	1	1	1	7.08332	0.787862	57.845	3.74881	0.000337823	57.845	47.231	-0.19167	KAVTRRSPGSSEEGASGRSSPHSAKEKREEL	S(0.002)PGS(0.003)S(0.01)EEGAS(0.788)GRS(0.624)S(0.527)PHS(0.047)AKEK	S(-27.66)PGS(-26.26)S(-21.17)EEGAS(3.75)GRS(0.99)S(-0.99)PHS(-12.71)AKEK	By MS/MS	2
TGVEG_203380;TGME49_203380;TGGT1_203380	TGVEG_203380	DnaJ domain-containing protein	N/A	0	S	3	14	178;178;178		1.79238	0.401539	0.382657	0.0188821	0.132443	0.149164	-0.0167211	0.0933609	0.300713	-0.00963211	-0.35696	-0.229023	-0.234192	0.228428	0.163691	-0.0643234	2	2	2	2	2	2	2	2	2	7.84455	0.825165	60.419	7.22129	0.000233271	60.419	41.175	0.026387	TRRSPGSSEEGASGRSSPHSAKEKREELTDG	RS(0.231)PGS(0.293)S(0.293)EEGAS(0.185)GRS(0.825)S(0.159)PHS(0.014)AK	RS(-1.05)PGS(0)S(0)EEGAS(-2.07)GRS(7.22)S(-7.22)PHS(-17.95)AK	By MS/MS	2
TGVEG_203390;TGGT1_203390;TGME49_203390	TGVEG_203390	CRAL/TRIO domain-containing protein	N/A	0	S	4	15	16;16;16		2.96219	0.710976	0.523195	0.187782	-0.0211608	0.02388	-0.0450408	-0.439472	-0.402042	-0.294353	-1.20539	-0.956367	-1.10704	-0.500502	-0.58172	-0.616991	1	1	1	1	1	1	1	1	1	7.61827	0.970584	55.051	14.5182	0.00395723	55.051	48.647	-0.12584	MAAPHEREPCPAGDVSRGSSGGFSAEKSGAA	AAPHEREPCPAGDVS(0.971)RGS(0.985)S(0.877)GGFS(0.167)AEK	AAPHEREPCPAGDVS(14.52)RGS(17.55)S(8.29)GGFS(-8.29)AEK	By MS/MS	3
TGVEG_203390;TGGT1_203390;TGME49_203390	TGVEG_203390	CRAL/TRIO domain-containing protein	N/A	0	S	4	18	19;19;19		3.16188	0.594316	0.339655	0.254661	-0.0211608	0.02388	-0.0450408	3.23038	3.27702	3.07072	2.58897	2.60187	2.60433	3.01536	2.91837	2.88041	7	7	7	7	7	7	7	7	7	8.55197	0.999706	264.23	35.384	2.89259e-147	264.23	244.23	0.082133	PHEREPCPAGDVSRGSSGGFSAEKSGAASVS	AAPHEREPCPAGDVSRGS(1)S(1)GGFSAEK	AAPHEREPCPAGDVS(-35.38)RGS(35.38)S(39.74)GGFS(-39.74)AEK	By MS/MS	2;3
TGVEG_203390;TGGT1_203390;TGME49_203390	TGVEG_203390	CRAL/TRIO domain-containing protein	N/A	0	S	4	19	20;20;20		3.16188	0.594316	0.339655	0.254661	-0.0211608	0.02388	-0.0450408	3.23038	3.27702	3.07072	2.58897	2.60187	2.60433	3.01536	2.91837	2.88041	7	7	7	7	7	7	7	7	7	8.55197	0.999882	264.23	39.7391	2.89259e-147	264.23	244.23	0.082133	HEREPCPAGDVSRGSSGGFSAEKSGAASVSP	AAPHEREPCPAGDVSRGS(1)S(1)GGFSAEK	AAPHEREPCPAGDVS(-35.38)RGS(35.38)S(39.74)GGFS(-39.74)AEK	By MS/MS	2;3
TGVEG_203390;TGGT1_203390;TGME49_203390	TGVEG_203390	CRAL/TRIO domain-containing protein	N/A	0	S	3	8	445;445;445		2.28974	0.303048	0.348888	-0.0458399	-0.0211608	0.02388	-0.0450408	1.15319	1.1521	1.01098	0.798657	0.851351	0.757116	1.22297	1.10178	1.12903	5	5	5	5	5	5	5	5	5	6.92166	0.997926	103.03	26.8239	9.33506e-09	103.03	75.11	0.41046	RLQRRVRRCQGDTERSVEEAEAGEREA____	CQGDT(0.002)ERS(0.998)VEEAEAGER	CQGDT(-26.82)ERS(26.82)VEEAEAGER	By MS/MS	1
TGVEG_203390;TGGT1_203390;TGME49_203390	TGVEG_203390	CRAL/TRIO domain-containing protein	N/A	0	S	2	10	99;99;99		0.194246	0.0464554	-0.00147247	0.0479279	-0.0211608	0.02388	-0.0450408	-0.149681	0.0655804	0.016037	-0.193869	-0.0367012	0.0231399	-0.0662289	-0.0630073	-0.0826111	1	1	1	1	1	1	1	1	1	6.89728	0.989041	71.685	19.8874	0.000576153	71.685	59.552	-0.069852	AKPAPRLSDLPSSLFSPEQKAKVEELRRRID	LSDLPS(0.001)S(0.01)LFS(0.989)PEQK	LS(-56.83)DLPS(-30.89)S(-19.89)LFS(19.89)PEQK	By MS/MS	1
TGVEG_203390;TGGT1_203390;TGME49_203390	TGVEG_203390	CRAL/TRIO domain-containing protein	N/A	0	S	4	4	164;164;164		0.480962	-0.22998	-0.0890204	-0.140959	-0.0211608	0.02388	-0.0450408	0.624542	0.273252	0.625425	0.499527	0.64304	1.07059	0.709133	0.652338	0.584627	1	1	1	1	1	1	1	1	1	7.46826	0.93671	100.28	12.106	1.05496e-05	100.28	90.591	-0.053166	ERTKSSSWFSWKSAISFSSTAKEDEKKNMPQ	S(0.002)AIS(0.937)FS(0.058)S(0.003)T(0.001)AKEDEKK	S(-26.25)AIS(12.11)FS(-12.11)S(-25.51)T(-30.92)AKEDEKK	By MS/MS	1
TGVEG_203390;TGGT1_203390	TGVEG_203390	CRAL/TRIO domain-containing protein	N/A	0	S	3	3	153;153		0.0167728	0.0198857	0.206155	-0.18627	-0.0211608	0.02388	-0.0450408	-1.49474	-1.5021	-1.13447	-2.12823	-1.17011	-0.892633	-0.807735	-1.46352	-1.30125	1	1	1	1	1	1	1	1	1	6.55886	0.775224	56.569	6.48135	0.0044133	56.569	45.194	0.13706	SADAVAQKQAPERTKSSSWFSWKSAISFSST	T(0.174)KS(0.775)S(0.041)S(0.01)WFSWK	T(-6.48)KS(6.48)S(-12.81)S(-18.96)WFS(-49.67)WK	By MS/MS	1
TGVEG_203480;TGME49_203480;TGGT1_203480	TGVEG_203480	central domain galactose oxidase;hypothetical protein	N/A	0	S	2	5	1164;1164;1164		1.77196	0.413436	0.492511	-0.0790749	-0.0271301	0.0143547	-0.0414848	1.37103	1.31638	1.37312	0.773663	1.12894	0.917625	1.38929	1.42762	1.48085	2	2	2	2	2	2	2	2	2	7.65426	0.977084	155.64	19.3082	2.37172e-13	155.64	125.32	0.50633	SPATPRDGDSRAQGESPVSSPRAPRPAAGAG	AQGES(0.977)PVS(0.011)S(0.011)PR	AQGES(19.31)PVS(-19.31)S(-19.31)PR	By MS/MS	1
TGVEG_203480;TGME49_203480;TGGT1_203480	TGVEG_203480	central domain galactose oxidase;hypothetical protein	N/A	0	S	3	21	1086;1086;1086		2.4081	-0.733783	-0.509494	-0.22429	-0.0271301	0.0143547	-0.0414848	-1.14877	-1.24928	-1.04693	-0.218309	-0.589531	-0.435795	-1.04836	-0.879179	-0.844576	1	1	1	1	1	1	1	1	1	NaN	0.683028	50.224	3.80799	8.43783e-08	50.224	43.721	-1.8772	GVCTPHGAVGDTGRGSGDVTPVSRSPRGVSC	GCLSLGVCT(0.015)PHGAVGDT(0.284)GRGS(0.683)GDVT(0.012)PVS(0.005)R	GCLS(-39.47)LGVCT(-16.48)PHGAVGDT(-3.81)GRGS(3.81)GDVT(-17.42)PVS(-21.38)R	By MS/MS	1
TGVEG_203480;TGME49_203480;TGGT1_203480	TGVEG_203480	central domain galactose oxidase;hypothetical protein	N/A	0	S	3	7	771;771;771		1.49396	0.30856	0.431257	-0.122697	-0.0271301	0.0143547	-0.0414848	-1.86723	-1.8869	-1.93573	-2.30201	-2.29516	-2.01837	-1.76578	-1.90153	-1.65446	1	1	1	1	1	1	1	1	1	7.11581	0.999658	93.371	34.6779	2.35328e-05	93.371	62.796	-0.058072	CFHQACCLRLASGAESREDVFSDRSEELRVS	LASGAES(1)REDVFSDR	LAS(-34.68)GAES(34.68)REDVFS(-57.24)DR	By MS/MS	1
TGVEG_203480;TGME49_203480;TGGT1_203480	TGVEG_203480	central domain galactose oxidase;hypothetical protein	N/A	0	S	2	9	345;345;345		0.323984	0.0579001	0.0390148	0.0188853	-0.0271301	0.0143547	-0.0414848	0.793755	0.972841	0.96981	0.802399	0.940391	0.819916	0.840656	0.84231	0.996784	2	2	2	2	2	2	2	2	2	7.59945	0.894463	93.768	9.39234	5.00172e-05	93.768	67.406	-0.55584	PLLKKERLCCPASSRSPSASDRRREEFGGAS	LCCPASSRS(0.894)PS(0.103)AS(0.002)DR	LCCPAS(-41.97)S(-35.83)RS(9.39)PS(-9.39)AS(-25.77)DR	By MS/MS	1
TGVEG_203480;TGME49_203480;TGGT1_203480	TGVEG_203480	central domain galactose oxidase;hypothetical protein	N/A	0	S	2	9	1296;1296;1296		1.24133	-0.19785	-0.0437476	-0.154102	-0.0271301	0.0143547	-0.0414848	1.14416	1.10655	0.925857	1.28492	1.19173	1.29346	1.3961	1.16335	1.07942	2	2	2	2	2	2	2	2	2	7.37162	0.789528	47.712	6.94473	0.00209833	55.302	40.314	0.87916	GDSGDRRSVGSSWTGSPTPRSPARGNAHVFS	SVGS(0.002)S(0.008)WT(0.16)GS(0.79)PT(0.04)PR	S(-36.34)VGS(-25.39)S(-19.75)WT(-6.94)GS(6.94)PT(-12.94)PR	By MS/MS	1;2
TGVEG_203480;TGME49_203480;TGGT1_203480	TGVEG_203480	central domain galactose oxidase;hypothetical protein	N/A	0	S	3	14	1301;1301;1301		0.238282	-0.0767066	-0.080663	0.00395648	-0.0271301	0.0143547	-0.0414848	0.628864	0.345032	0.248819	0.528315	0.3745	0.55002	0.564591	0.395342	0.250914	2	2	2	2	2	2	2	2	2	6.99944	0.892964	86.136	8.91535	6.11004e-06	86.136	75.992	-0.014978	RRSVGSSWTGSPTPRSPARGNAHVFSDQAVS	SVGSS(0.001)WT(0.038)GS(0.277)PT(0.791)PRS(0.893)PAR	S(-64.79)VGS(-44.98)S(-34.12)WT(-15.44)GS(-5.72)PT(5.72)PRS(8.92)PAR	By MS/MS	2
TGVEG_203480;TGME49_203480;TGGT1_203480	TGVEG_203480	central domain galactose oxidase;hypothetical protein	N/A	0	S	4	13	1053;1053;1053		0.76524	0.132316	0.0964813	0.0358346	-0.0271301	0.0143547	-0.0414848	0.847898	0.622431	0.789125	0.691893	0.624434	0.546181	0.71254	0.672175	0.767237	5	5	5	5	5	5	5	5	5	7.35616	0.999949	190.8	42.9232	3.34726e-39	190.8	151.92	-0.11881	SWRVFREEDTEDETDSPRAPRLSSEAGKGCL	VFREEDT(0.996)EDET(0.004)DS(1)PRAPR	VFREEDT(24.53)EDET(-24.53)DS(42.92)PRAPR	By MS/MS	2
TGVEG_203480;TGME49_203480;TGGT1_203480	TGVEG_203480	central domain galactose oxidase;hypothetical protein	N/A	0	S	2	5	531;531;531		0.353507	0.095932	-0.0992603	0.195192	-0.0271301	0.0143547	-0.0414848	-0.805084	-0.606413	-0.558292	-0.6283	-0.912119	-0.717167	-1.02329	-0.735432	-0.796642	1	1	1	1	1	1	1	1	1	6.75249	0.999836	81.016	37.8522	3.96178e-05	81.016	64.13	1.0325	GEKGGALEDAKVSAASFEAPEGGGEARRRSR	VSAAS(1)FEAPEGGGEAR	VS(-37.85)AAS(37.85)FEAPEGGGEAR	By MS/MS	1
TGVEG_203510;TGME49_203510;TGGT1_203510	TGVEG_203510	zinc finger, C3HC4 type (RING finger) domain-containing protein	N/A	1	S	2	3	303;303;303		0.595792	0.320543	0.26343	0.0571124	-0.1241	-0.194209	0.070109	-2.94928	-3.22356	-3.23194	-3.89921	-3.22178	-3.24542	-3.35393	-2.97069	-3.25151	1	1	1	1	1	1	1	1	1	6.49671	0.852571	40.622	10.3784	0.00854167	40.622	33.848	0.13134	CATPPLSSSRASRASSQSWVTSLVQTVWGRQ	AS(0.065)S(0.853)QS(0.078)WVT(0.002)S(0.002)LVQT(0.001)VWGR	AS(-11.18)S(10.38)QS(-10.38)WVT(-27)S(-26.92)LVQT(-30.25)VWGR	By MS/MS	1
TGVEG_203510;TGME49_203510;TGGT1_203510	TGVEG_203510	zinc finger, C3HC4 type (RING finger) domain-containing protein	N/A	1	S	3	11	163;163;163		0.765904	-0.116751	-0.16722	0.0504684	-0.1241	-0.194209	0.070109	-0.0405121	0.102201	0.133692	0.131081	0.142357	0.272198	0.0517445	-0.0358315	0.0280628	3	3	3	3	3	3	3	3	3	8.00715	0.999997	101.78	55.7136	4.09619e-05	114.54	88.421	0.16215	RQQARLRPSETGPLYSPRAPRESPPDDGGSA	LRPSETGPLYS(1)PR	LRPS(-75.23)ET(-62.81)GPLY(-55.71)S(55.71)PR	By MS/MS	1;2
TGVEG_203540;TGGT1_203540;TGME49_203540	TGVEG_203540	putative RNA binding protein;RNA binding protein, putative	N/A	0	S	3	3	550;550;550		1.10082	0.330278	0.440055	-0.109776	-0.0460885	0.00236893	-0.0484575	-0.232243	-0.235317	-0.445019	-0.874435	-0.473915	-0.555063	0.0640087	-0.205313	-0.441946	2	2	2	2	2	2	2	2	2	6.66038	1	91.733	66.1469	1.42802e-44	196.8	169.63	-0.018734	NAGSGSGSGGRTRAPSALDGEDHEIDIASLT	APS(1)ALDGEDHEIDIASLTAK	APS(66.15)ALDGEDHEIDIAS(-66.15)LT(-75.12)AK	By MS/MS	1
TGVEG_203540;TGGT1_203540;TGME49_203540	TGVEG_203540	putative RNA binding protein;RNA binding protein, putative	N/A	0	S	4	10	435;435;435		0.769109	-0.294904	-0.317067	0.0221634	-0.0460885	0.00236893	-0.0484575	-0.783697	-1.02547	-1.12317	-0.729456	-0.906715	-0.411447	-0.840797	-1.21821	-0.939812	2	2	2	2	2	2	2	2	2	7.58556	0.99656	59.305	24.6247	9.46625e-05	59.305	52.019	0.30054	RSNLERNDEVRSKCGSIEDLFQTLGHLSLNG	NDEVRS(0.996)KCGS(0.997)IEDLFQT(0.008)LGHLSLNGR	NDEVRS(23.59)KCGS(24.62)IEDLFQT(-23.59)LGHLS(-46.9)LNGR	By MS/MS	1;2
TGVEG_203540;TGGT1_203540;TGME49_203540	TGVEG_203540	putative RNA binding protein;RNA binding protein, putative	N/A	0	S	4	12	520;520;520		0.420339	-0.0849686	-0.118066	0.0330976	-0.0460885	0.00236893	-0.0484575	-0.602011	-0.745874	-0.774178	-0.635595	-0.732477	-0.499085	-0.563812	-0.77272	-0.884823	1	1	1	1	1	1	1	1	1	7.08343	0.999925	123.29	43.1861	1.28149e-14	123.29	103.36	0.099957	ASTKDLPSGVWTAHGSRECQPPNTKEVEDCN	DLPSGVWTAHGS(1)RECQPPNTK	DLPS(-74.52)GVWT(-43.19)AHGS(43.19)RECQPPNT(-45.71)K	By MS/MS	1
TGVEG_203540;TGGT1_203540;TGME49_203540	TGVEG_203540	putative RNA binding protein;RNA binding protein, putative	N/A	0	S	2	13	542;542;542		0.767038	0.135501	0.267399	-0.131898	-0.0460885	0.00236893	-0.0484575	1.67918	1.70004	1.48899	1.54141	1.52427	1.39602	1.71158	1.75944	1.79289	4	4	4	4	4	4	4	4	4	6.76325	0.998594	203.5	28.5156	4.34831e-48	203.5	184.45	-0.25151	NTKEVEDCNAGSGSGSGGRTRAPSALDGEDH	EVEDCNAGSGS(0.001)GS(0.999)GGR	EVEDCNAGS(-78.56)GS(-28.52)GS(28.52)GGR	By MS/MS	1
TGVEG_203540;TGGT1_203540;TGME49_203540	TGVEG_203540	putative RNA binding protein;RNA binding protein, putative	N/A	0	S	2	4	500;500;500		1.87804	0.173197	0.12811	0.0450872	-0.0460885	0.00236893	-0.0484575	0.13722	0.204124	0.0991211	-0.074461	0.0186749	-0.0233402	0.124556	0.105261	0.0753879	2	2	2	2	2	2	2	2	2	7.07737	0.977491	44.252	16.5704	4.74146e-05	98.281	68.926	-0.4305	AERQAQEGKPVRKQPSNPTHASTKDLPSGVW	KQPS(0.977)NPT(0.022)HAS(0.001)TK	KQPS(16.57)NPT(-16.57)HAS(-31.46)T(-35.45)K	By MS/MS	1
TGVEG_203540;TGGT1_203540	TGVEG_203540	putative RNA binding protein	N/A	0	S	3	11	431;431		1.03321	0.136515	0.209083	-0.0725676	-0.0460885	0.00236893	-0.0484575	0.711329	0.680897	0.81629	0.620543	0.510618	0.667808	0.891895	0.746878	0.787445	2	2	2	2	2	2	2	2	2	7.8893	1	122.75	87.0681	5.28871e-05	122.75	95.974	0.011154	REKRRSNLERNDEVRSKCGSIEDLFQTLGHL	SNLERNDEVRS(1)K	S(-87.07)NLERNDEVRS(87.07)K	By MS/MS	1;2
TGVEG_203540;TGGT1_203540;TGME49_203540	TGVEG_203540	putative RNA binding protein;RNA binding protein, putative	N/A	0	S	2	8	404;404;404		1.83521	-0.207478	-0.00312233	-0.204356	-0.0460885	0.00236893	-0.0484575	-0.504124	-0.466055	-0.46693	-0.189938	-0.358629	-0.266108	-0.099556	-0.268356	-0.456129	1	1	1	1	1	1	1	1	1	7.32342	0.673438	48.371	3.583	0.000481526	64.522	50.668	-0.094328	WLSLADRRRPVGWTASDSAVGTRCEAMREKR	RPVGWT(0.295)AS(0.673)DS(0.031)AVGTR	RPVGWT(-3.58)AS(3.58)DS(-13.33)AVGT(-36.87)R	By MS/MS	1
TGVEG_203620;TGME49_203620;TGGT1_203620	TGVEG_203620	hypothetical protein;ribosomal subunit	N/A	0	S	3	10	418;418;418		1.60935	0.210762	0.10033	0.110432	NaN	NaN	NaN	2.46312	2.36313	2.54617	2.29761	2.20007	2.24247	2.43964	2.36131	2.24019	10	10	10	10	10	10	10	10	10	7.79916	1	201.96	75.4556	3.84001e-82	233.34	215.8	-0.27558	KYRLRRLVGMTHDIDSDDEFAQANARTRETN	LVGMTHDIDS(1)DDEFAQANAR	LVGMT(-75.46)HDIDS(75.46)DDEFAQANAR	By MS/MS	1
TGVEG_203630;TGME49_203630;TGGT1_203630	TGVEG_203630	ribosomal protein RPL44	N/A	0	S	3	1	90;90;90		0.152279	-0.11969	-0.0199858	-0.0997041	0.595304	0.556123	0.0391814	4.60737	4.06138	4.10004	3.97876	4.35738	4.79171	4.52816	4.43094	4.10879	10	10	10	10	10	10	10	10	10	8.54789	1	70.089	70.0893	1.52569e-06	134.81	105.26	0.17077	TKCKTKRLLPIKRCKSFELGAEKKSKGGPGY	S(1)FELGAEKK	S(70.09)FELGAEKK	By MS/MS	1
TGVEG_203665;TGGT1_203665;TGME49_203665	TGVEG_203665	amine-terminal region of chorein, A TM vesicle-mediated sorter;hypothetical protein	N/A	0	S	3	3	8202;8202;8205		0.669182	0.199302	0.26427	-0.0649675	NaN	NaN	NaN	-0.336571	-0.599386	-0.162926	-0.559298	-0.488468	-0.649023	-0.314709	-0.309847	-0.279425	1	1	1	1	1	1	1	1	1	6.94803	0.994595	60.345	22.6486	0.00354711	60.345	46.11	-0.25922	DGTEMQKQSSLRRAASLHLADSGKTCHSVAR	AAS(0.995)LHLADS(0.005)GK	AAS(22.65)LHLADS(-22.65)GK	By MS/MS	1
TGVEG_203690;TGGT1_203690;TGME49_203690	TGVEG_203690	AP2 domain transcription factor AP2VIIa-5	N/A	0	S	2	6	241;241;241		1.31786	0.170343	0.0422783	0.128065	-0.587942	-0.576627	-0.011315	-0.139942	-0.0559082	-0.230879	-0.286026	-0.272922	-0.378811	-0.243904	-0.300152	-0.266869	2	2	2	2	2	2	2	2	2	6.71566	0.940006	140.93	12.2203	4.27412e-29	140.93	113.9	0.67943	SSPASSATARDQQASSPVSGPQRAVLDSSLI	DQQAS(0.056)S(0.94)PVS(0.004)GPQR	DQQAS(-12.22)S(12.22)PVS(-24.15)GPQR	By MS/MS	1
TGVEG_203690;TGGT1_203690;TGME49_203690	TGVEG_203690	AP2 domain transcription factor AP2VIIa-5	N/A	0	S	3	3	2365;2365;2365		2.61999	0.395048	0.35158	0.0434672	-0.587942	-0.576627	-0.011315	-1.23937	-1.26689	-1.28091	-1.692	-1.73334	-1.54697	-1.06843	-1.37959	-1.46955	1	1	1	1	1	1	1	1	1	7.42395	1	51.939	51.9386	0.0050327	51.939	40.68	0.34348	DAQTPFPWSAVSRIGSPVKVILERSLTSGIP	IGS(1)PVKVILER	IGS(51.94)PVKVILER	By MS/MS	1
TGVEG_203690;TGGT1_203690	TGVEG_203690	AP2 domain transcription factor AP2VIIa-5	N/A	0	S	4	3	741;741		1.0593	0.200504	0.194582	0.00592168	-0.587942	-0.576627	-0.011315	0.963783	1.2029	1.16448	0.855106	1.00795	0.866594	1.20974	1.07853	1.02513	2	2	2	2	2	2	2	2	2	7.13808	1	46.318	46.3177	0.01214	46.318	34.049	0.1568	ALRGFERGAASARKWSGGSRGHAKELASASQ	KWS(1)GGS(1)RGHAK	KWS(46.32)GGS(46.32)RGHAK	By MS/MS	2
TGVEG_203690;TGGT1_203690	TGVEG_203690	AP2 domain transcription factor AP2VIIa-5	N/A	0	S	4	6	744;744		1.0593	0.200504	0.194582	0.00592168	-0.587942	-0.576627	-0.011315	0.963783	1.2029	1.16448	0.855106	1.00795	0.866594	1.20974	1.07853	1.02513	2	2	2	2	2	2	2	2	2	7.13808	1	46.318	46.3177	0.01214	46.318	34.049	0.1568	GFERGAASARKWSGGSRGHAKELASASQRRR	KWS(1)GGS(1)RGHAK	KWS(46.32)GGS(46.32)RGHAK	By MS/MS	2
TGVEG_203690;TGGT1_203690;TGME49_203690	TGVEG_203690	AP2 domain transcription factor AP2VIIa-5	N/A	0	S	3	3	897;897;897		1.32388	-0.346762	-0.376073	0.0293102	-0.587942	-0.576627	-0.011315	-1.0708	-0.738422	-0.680117	-0.46517	-0.470854	-0.513033	-0.814945	-0.911747	-0.850582	1	1	1	1	1	1	1	1	1	7.46211	0.995833	82.464	23.8866	0.000345127	82.464	53.666	-0.078394	FAAERLGLAPLSRLRSGSLGETERRCSTPIV	LRS(0.996)GS(0.004)LGETERR	LRS(23.89)GS(-23.89)LGET(-40.08)ERR	By MS/MS	1
TGVEG_203690;TGGT1_203690	TGVEG_203690	AP2 domain transcription factor AP2VIIa-5	N/A	0	S	3	6	30;30		0.0799192	-0.0174077	-0.178302	0.160895	-0.587942	-0.576627	-0.011315	-1.64505	-1.71427	-1.69133	-1.56539	-1.62236	-1.81067	-1.99707	-1.82775	-1.70851	1	1	1	1	1	1	1	1	1	7.13472	0.958092	71.297	17.6176	1.58141e-05	71.297	64.808	-0.58496	KTGSSGSLCRTESARSEEETSSCIYVGDLAC	T(0.005)ES(0.017)ARS(0.958)EEET(0.009)S(0.009)S(0.003)CIYVGDLACR	T(-23.12)ES(-17.62)ARS(17.62)EEET(-20.31)S(-20.31)S(-25.36)CIY(-46.4)VGDLACR	By MS/MS	1
TGVEG_203700;TGME49_203700;TGGT1_203700	TGVEG_203700	SFT2 family protein	HMM: MSGISSAPLLVSSVSSSQGR, NN: MSGISSAPLLVSSVSSSQGR	4	S	5	3	69;69;69		1.9973	0.18509	0.234629	-0.0495383	NaN	NaN	NaN	2.1946	2.32937	2.25603	2.06938	2.09471	2.06062	2.34731	2.2561	2.3252	6	6	6	6	6	6	6	6	6	7.45644	1	174.4	84.0216	3.25901e-23	174.4	161.73	-0.29495	PSYHMPVSHDDRRAASPQRHPAYHDKWQLPQ	AAS(1)PQRHPAYHDKWQLPQR	AAS(84.02)PQRHPAY(-84.02)HDKWQLPQR	By MS/MS	1
TGME49_203710;TGGT1_203710;TGVEG_203710	TGME49_203710	AP2 domain transcription factor AP2VIIa-4	N/A	0	S	3	7	557;557;557		0.257622	0.0639852	0.387735	-0.32375	-0.310987	-0.190517	-0.120471	-1.46695	-1.53435	-1.72781	-1.56818	-1.59249	-1.7604	-1.09402	-1.34159	-1.32226	1	1	1	1	1	1	1	1	1	6.82531	0.975268	64.705	13.7474	0.00050811	64.705	47.464	-0.28037	DVARMTRWRADLDDESDSSVSIRKNGVENGA	ADLDDES(0.975)DS(0.587)S(0.431)VS(0.007)IRK	ADLDDES(13.75)DS(1.4)S(-1.4)VS(-19.92)IRK	By MS/MS	2
TGME49_203710;TGGT1_203710;TGVEG_203710	TGME49_203710	AP2 domain transcription factor AP2VIIa-4	N/A	0	S	3	9	559;559;559		0.257622	0.0639852	0.387735	-0.32375	-0.310987	-0.190517	-0.120471	-1.46695	-1.53435	-1.72781	-1.56818	-1.59249	-1.7604	-1.09402	-1.34159	-1.32226	1	1	1	1	1	1	1	1	1	6.82531	0.586555	64.705	1.40267	0.00050811	64.705	47.464	-0.28037	ARMTRWRADLDDESDSSVSIRKNGVENGASA	ADLDDES(0.975)DS(0.587)S(0.431)VS(0.007)IRK	ADLDDES(13.75)DS(1.4)S(-1.4)VS(-19.92)IRK	By MS/MS	2
TGME49_203710;TGGT1_203710;TGVEG_203710	TGME49_203710	AP2 domain transcription factor AP2VIIa-4	N/A	0	S	4	20	1043;1044;1044		0.239856	-0.190717	-0.184129	-0.00658798	-0.310987	-0.190517	-0.120471	-1.9096	-2.49154	-2.22701	-1.62578	-2.52153	-1.90868	-2.25887	-2.16817	-2.18134	1	1	1	1	1	1	1	1	1	7.42244	0.597705	70.473	0	6.98039e-09	70.473	67.376	-0.20671	PGLEPLCPHALAAEVSPSSSETVASPVGTGE	ALRPPGLEPLCPHALAAEVS(0.598)PS(0.564)S(0.566)S(0.567)ET(0.573)VAS(0.131)PVGT(0.002)GEFFR	ALRPPGLEPLCPHALAAEVS(0)PS(0)S(0)S(0)ET(0)VAS(-6.02)PVGT(-25.54)GEFFR	By MS/MS	3
TGME49_203710;TGGT1_203710;TGVEG_203710	TGME49_203710	AP2 domain transcription factor AP2VIIa-4	N/A	0	S	4	22	1045;1046;1046		0.239856	-0.190717	-0.184129	-0.00658798	-0.310987	-0.190517	-0.120471	-1.9096	-2.49154	-2.22701	-1.62578	-2.52153	-1.90868	-2.25887	-2.16817	-2.18134	1	1	1	1	1	1	1	1	1	7.42244	0.56411	70.473	0	2.39555e-26	101.95	96.996	-0.20671	LEPLCPHALAAEVSPSSSETVASPVGTGEFF	ALRPPGLEPLCPHALAAEVS(0.598)PS(0.564)S(0.566)S(0.567)ET(0.573)VAS(0.131)PVGT(0.002)GEFFR	ALRPPGLEPLCPHALAAEVS(0)PS(0)S(0)S(0)ET(0)VAS(-6.02)PVGT(-25.54)GEFFR	By MS/MS	3
TGME49_203710;TGGT1_203710;TGVEG_203710	TGME49_203710	AP2 domain transcription factor AP2VIIa-4	N/A	0	S	4	23	1046;1047;1047		0.239856	-0.190717	-0.184129	-0.00658798	-0.310987	-0.190517	-0.120471	-1.9096	-2.49154	-2.22701	-1.62578	-2.52153	-1.90868	-2.25887	-2.16817	-2.18134	1	1	1	1	1	1	1	1	1	7.42244	0.565632	70.473	0	2.39555e-26	101.95	96.996	-0.20671	EPLCPHALAAEVSPSSSETVASPVGTGEFFR	ALRPPGLEPLCPHALAAEVS(0.598)PS(0.564)S(0.566)S(0.567)ET(0.573)VAS(0.131)PVGT(0.002)GEFFR	ALRPPGLEPLCPHALAAEVS(0)PS(0)S(0)S(0)ET(0)VAS(-6.02)PVGT(-25.54)GEFFR	By MS/MS	3
TGME49_203710;TGGT1_203710;TGVEG_203710	TGME49_203710	AP2 domain transcription factor AP2VIIa-4	N/A	0	S	4	24	1047;1048;1048		0.239856	-0.190717	-0.184129	-0.00658798	-0.310987	-0.190517	-0.120471	-1.9096	-2.49154	-2.22701	-1.62578	-2.52153	-1.90868	-2.25887	-2.16817	-2.18134	1	1	1	1	1	1	1	1	1	7.42244	0.566541	70.473	0	2.39555e-26	101.95	96.996	-0.20671	PLCPHALAAEVSPSSSETVASPVGTGEFFRE	ALRPPGLEPLCPHALAAEVS(0.598)PS(0.564)S(0.566)S(0.567)ET(0.573)VAS(0.131)PVGT(0.002)GEFFR	ALRPPGLEPLCPHALAAEVS(0)PS(0)S(0)S(0)ET(0)VAS(-6.02)PVGT(-25.54)GEFFR	By MS/MS	3
TGME49_203710;TGGT1_203710;TGVEG_203710	TGME49_203710	AP2 domain transcription factor AP2VIIa-4	N/A	0	S	2	3	1069;1070;1070		0.142131	-0.0435918	-0.000202179	-0.0433896	-0.310987	-0.190517	-0.120471	-0.392233	-0.35219	-0.497938	-0.220312	-0.318449	-0.572824	-0.473911	-0.300524	-0.337757	2	2	2	2	2	2	2	2	2	6.90175	0.531465	50.752	0.550122	6.06414e-07	80.117	68.655	-0.18176	VGTGEFFREAVSRGDSTPPGLCGGDSATLEK	GDS(0.531)T(0.468)PPGLCGGDSATLEK	GDS(0.55)T(-0.55)PPGLCGGDS(-34.14)AT(-37.42)LEK	By MS/MS	1
TGME49_203710;TGGT1_203710;TGVEG_203710	TGME49_203710	AP2 domain transcription factor AP2VIIa-4	N/A	0	S	2	11	1679;1680;1680		0.174596	-0.08883	-0.163795	0.0749652	-0.310987	-0.190517	-0.120471	-1.53744	-1.75487	-2.12724	-1.72595	-1.56346	-1.86365	-1.71871	-1.93967	-1.98606	1	1	1	1	1	1	1	1	1	NaN	0.966416	54.764	16.4972	0.000252498	54.764	50.006	-0.42122	KADQKGDAAASSDINSPVAASPAKALLDPSI	GDAAAS(0.006)S(0.022)DINS(0.966)PVAAS(0.006)PAK	GDAAAS(-21.81)S(-16.5)DINS(16.5)PVAAS(-22.4)PAK	By MS/MS	1
TGME49_203710;TGGT1_203710;TGVEG_203710	TGME49_203710	AP2 domain transcription factor AP2VIIa-4	N/A	0	S	2	5	2559;2559;2559		1.64973	0.27055	0.103163	0.167388	-0.310987	-0.190517	-0.120471	0.0110798	-0.189941	-0.184669	-0.333839	-0.454414	-0.386929	-0.394005	-0.27145	-0.200239	1	1	1	1	1	1	1	1	1	7.07295	0.739027	94.465	4.66076	0.000551423	94.465	54.885	1.1857	DILAQLQSASRGLSPSPSDRRKRSVDLLRSL	GLS(0.253)PS(0.739)PS(0.008)DR	GLS(-4.66)PS(4.66)PS(-19.5)DR	By MS/MS	1
TGME49_203710;TGGT1_203710;TGVEG_203710	TGME49_203710	AP2 domain transcription factor AP2VIIa-4	N/A	0	S	3	10	635;635;635		0.826621	-0.157742	-0.202946	0.0452042	-0.310987	-0.190517	-0.120471	-0.30534	-0.363941	-0.507078	-0.129162	-0.220705	-0.353268	-0.24029	-0.452082	-0.6196	1	1	1	1	1	1	1	1	1	7.51419	0.575828	80.786	1.35938	1.1841e-14	129.07	105.77	0.4697	GPRTTRMVVQHGDDDSSPRESSAVLRLDDVS	MVVQHGDDDS(0.576)S(0.421)PRES(0.001)S(0.002)AVLR	MVVQHGDDDS(1.36)S(-1.36)PRES(-26.26)S(-25.2)AVLR	By MS/MS	1
TGME49_203710;TGGT1_203710;TGVEG_203710	TGME49_203710	AP2 domain transcription factor AP2VIIa-4	N/A	0	S	4	11	636;636;636		0.715307	0.122907	0.0236041	0.0993029	-0.310987	-0.190517	-0.120471	0.801434	0.707273	0.611418	0.696091	0.523438	0.531876	0.657974	0.550394	0.613848	3	3	3	3	3	3	3	3	3	7.30882	0.959991	157.63	13.8894	1.14139e-43	192.58	162.09	-0.093969	PRTTRMVVQHGDDDSSPRESSAVLRLDDVSL	MVVQHGDDDS(0.039)S(0.96)PRES(0.001)SAVLR	MVVQHGDDDS(-13.89)S(13.89)PRES(-31.85)S(-37.3)AVLR	By MS/MS	1
TGME49_203710;TGGT1_203710	TGME49_203710	AP2 domain transcription factor AP2VIIa-4	N/A	0	S	3	3	273;273		1.41163	0.269753	0.287583	-0.0178299	-0.310987	-0.190517	-0.120471	0.848146	0.854713	1.03853	0.727217	0.519388	0.685528	1.09561	0.845968	0.853304	6	6	6	6	6	6	6	6	6	7.87074	0.999995	84.509	54.8549	1.34745e-08	94.403	86.088	-0.52881	TDALCMRSPLFTRNDSPLFSRVPSMSLTTGG	NDS(1)PLFS(1)RVPS(0.975)MS(0.023)LT(0.002)TGGR	NDS(54.85)PLFS(34.92)RVPS(16.27)MS(-16.27)LT(-27.94)T(-38.26)GGR	By MS/MS	1;2;3
TGME49_203710;TGGT1_203710	TGME49_203710	AP2 domain transcription factor AP2VIIa-4	N/A	0	S	3	7	277;277		1.00521	0.438796	0.454044	-0.0152473	-0.310987	-0.190517	-0.120471	-1.31582	-1.40193	-0.753315	-1.61163	-1.62737	-1.54846	-0.973385	-1.26574	-1.1862	2	2	2	2	2	2	2	2	2	7.56293	0.999616	84.509	34.9206	1.74048e-07	84.509	77.178	-0.52881	CMRSPLFTRNDSPLFSRVPSMSLTTGGRSEL	NDS(1)PLFS(1)RVPS(0.975)MS(0.023)LT(0.002)TGGR	NDS(54.85)PLFS(34.92)RVPS(16.27)MS(-16.27)LT(-27.94)T(-38.26)GGR	By MS/MS	3
TGME49_203710;TGGT1_203710;TGVEG_203710	TGME49_203710	AP2 domain transcription factor AP2VIIa-4	N/A	0	S	3	11	281;281;281		0.0630075	-0.0175851	0.0378888	-0.055474	-0.310987	-0.190517	-0.120471	0.532383	0.559811	0.773037	0.66639	0.524204	0.727392	0.766333	0.618479	0.646841	4	4	4	4	4	4	4	4	4	7.81431	0.975262	84.509	16.2747	1.34745e-08	94.403	86.088	-0.52881	PLFTRNDSPLFSRVPSMSLTTGGRSELKLGA	NDS(1)PLFS(1)RVPS(0.975)MS(0.023)LT(0.002)TGGR	NDS(54.85)PLFS(34.92)RVPS(16.27)MS(-16.27)LT(-27.94)T(-38.26)GGR	By MS/MS	1;2;3
TGME49_203710;TGGT1_203710;TGVEG_203710	TGME49_203710	AP2 domain transcription factor AP2VIIa-4	N/A	0	S	4	15	68;68;68		0.533707	0.0731138	0.0210641	0.0520496	-0.310987	-0.190517	-0.120471	0.767288	0.867638	0.752169	0.81156	0.710693	0.6455	0.783514	0.735865	0.711567	5	5	5	5	5	5	5	5	5	7.26472	0.999998	158.83	56.1014	2.18189e-21	158.83	137.78	-0.18946	RQNIRNDSTEGVTVVSPHLRRCLTEYDEYID	QNIRNDSTEGVTVVS(1)PHLRR	QNIRNDS(-114.36)T(-106.56)EGVT(-56.1)VVS(56.1)PHLRR	By MS/MS	1
TGME49_203710;TGGT1_203710;TGVEG_203710	TGME49_203710	AP2 domain transcription factor AP2VIIa-4	N/A	0	S	2	9	689;689;689		1.42208	-0.208166	-0.232795	0.024629	-0.310987	-0.190517	-0.120471	0.687882	0.891714	0.845648	0.961599	1.05936	1.02878	0.993196	0.723761	0.634399	2	2	2	2	2	2	2	2	2	7.75354	0.951386	102.5	12.9982	4.95033e-05	105.19	66.316	0.79836	CCSRFARQLVFSASRSPRARPFFFGSHHTVS	QLVFS(0.001)AS(0.048)RS(0.951)PR	QLVFS(-30.18)AS(-13)RS(13)PR	By MS/MS	1
TGME49_203710;TGGT1_203710;TGVEG_203710	TGME49_203710	AP2 domain transcription factor AP2VIIa-4	N/A	0	S	2	2	2567;2567;2567		1.27733	-0.452669	-0.45841	0.00574112	-0.310987	-0.190517	-0.120471	-0.493063	-0.556791	-0.656561	0.0681305	-0.433279	0.0167408	-0.959768	-0.349295	-0.414576	1	1	1	1	1	1	1	1	1	6.83293	1	60.547	60.5475	0.0230613	60.547	8.6751	-0.55843	ASRGLSPSPSDRRKRSVDLLRSLSGSPVLGA	RS(1)VDLLR	RS(60.55)VDLLR	By MS/MS	1
TGME49_203710;TGGT1_203710;TGVEG_203710	TGME49_203710	AP2 domain transcription factor AP2VIIa-4	N/A	0	S	3	18	1015;1016;1016		1.79898	-0.568289	-0.273328	-0.294961	-0.310987	-0.190517	-0.120471	-1.83459	-1.85549	-1.64074	-1.05665	-1.45392	-1.1154	-1.32632	-1.63128	-1.48835	1	1	1	1	1	1	1	1	1	NaN	0.728278	55.35	4.72321	1.53212e-10	55.35	38.204	-0.87016	RDIACAGEASLCSPASASASPGLKALRPPGL	SIRDIACAGEAS(0.001)LCS(0.105)PAS(0.728)AS(0.387)AS(0.779)PGLK	S(-41.64)IRDIACAGEAS(-29.22)LCS(-9.2)PAS(4.72)AS(-4.72)AS(4.72)PGLK	By MS/MS	2
TGME49_203710;TGGT1_203710;TGVEG_203710	TGME49_203710	AP2 domain transcription factor AP2VIIa-4	N/A	0	S	3	22	1019;1020;1020		1.35494	-0.38714	-0.270878	-0.116261	-0.310987	-0.190517	-0.120471	-0.253191	-0.167345	-0.105694	0.458801	0.040966	0.135422	-0.00901985	-0.0741653	-0.0942612	2	2	2	2	2	2	2	2	2	NaN	0.778622	55.35	4.72321	1.09621e-21	94.15	84.951	-0.87016	CAGEASLCSPASASASPGLKALRPPGLEPLC	SIRDIACAGEAS(0.001)LCS(0.105)PAS(0.728)AS(0.387)AS(0.779)PGLK	S(-41.64)IRDIACAGEAS(-29.22)LCS(-9.2)PAS(4.72)AS(-4.72)AS(4.72)PGLK	By MS/MS	1;2
TGME49_203710;TGGT1_203710;TGVEG_203710	TGME49_203710	AP2 domain transcription factor AP2VIIa-4	N/A	0	S	4	9	1899;1900;1900		1.70318	0.342326	0.471486	-0.129159	-0.310987	-0.190517	-0.120471	-0.311842	-0.463808	-0.226559	-0.689686	-0.568178	-0.771324	-0.165583	-0.1346	-0.314548	1	1	1	1	1	1	1	1	1	7.47299	0.87251	103.12	8.40841	7.70757e-14	103.12	92.35	-0.095456	EDSVASRSQEKPDFLSEADDVHSADSFFKGS	SQEKPDFLS(0.873)EADDVHS(0.126)ADS(0.001)FFK	S(-36.19)QEKPDFLS(8.41)EADDVHS(-8.41)ADS(-27.92)FFK	By MS/MS	1
TGME49_203710;TGGT1_203710;TGVEG_203710	TGME49_203710	AP2 domain transcription factor AP2VIIa-4	N/A	0	S	2	4	2537;2537;2537		1.22656	0.445124	0.519148	-0.0740236	-0.310987	-0.190517	-0.120471	0.224337	0.0292645	0.128643	-0.625502	-0.0824585	-0.245169	0.051918	0.30196	0.250437	1	1	1	1	1	1	1	1	1	7.87762	0.988872	211.75	22.2237	1.93166e-55	211.75	190.5	-0.35731	GVSSNAEGNSVRSSLSPTSLAADILAQLQSA	S(0.006)S(0.005)LS(0.989)PTSLAADILAQLQSASR	S(-22.22)S(-23.26)LS(22.22)PT(-32.98)S(-45.05)LAADILAQLQS(-118.35)AS(-135.14)R	By MS/MS	1
TGME49_203710;TGGT1_203710;TGVEG_203710	TGME49_203710	AP2 domain transcription factor AP2VIIa-4	N/A	0	S	4	19	1978;1979;1979		0.616265	-0.128244	0.112881	-0.241125	-0.310987	-0.190517	-0.120471	0.0343761	0.104036	0.0661945	0.0149975	0.30447	0.269873	0.474028	0.177704	0.276251	1	1	1	1	1	1	1	1	1	7.82834	0.540767	94.185	1.22897	1.65582e-12	94.185	84.619	0.9415	SFDAAESLGTHRGDSSDLEDPSICAKGWPST	SSSSFDAAESLGT(0.007)HRGDS(0.407)S(0.541)DLEDPS(0.044)ICAK	S(-69.89)S(-69.89)S(-65.91)S(-61.38)FDAAES(-30.75)LGT(-18.84)HRGDS(-1.23)S(1.23)DLEDPS(-10.87)ICAK	By MS/MS	1
TGME49_203710;TGGT1_203710;TGVEG_203710	TGME49_203710	AP2 domain transcription factor AP2VIIa-4	N/A	0	S	2	3	239;239;239		1.23075	0.0635618	0.0473499	0.0162118	-0.310987	-0.190517	-0.120471	3.0855	3.13988	3.05971	3.03546	3.02063	3.03832	3.08704	3.05666	3.09275	4	4	4	4	4	4	4	4	4	7.74547	0.998234	203.56	30.6514	6.25566e-32	203.56	152.27	0.84162	TADAFPPSQRLSRSTSLDSSLASSRKCRAQL	ST(0.001)S(0.998)LDS(0.001)SLASSRK	S(-37.68)T(-31.37)S(30.65)LDS(-30.65)S(-51.08)LAS(-92.98)S(-99.01)RK	By MS/MS	1
TGME49_203710;TGGT1_203710;TGVEG_203710	TGME49_203710	AP2 domain transcription factor AP2VIIa-4	N/A	0	S	3	14	235;235;235		0.822715	-0.147815	-0.0891628	-0.0586522	-0.310987	-0.190517	-0.120471	1.42246	1.25197	1.37132	1.47976	1.39103	1.61839	1.49396	1.36619	1.36155	4	4	4	4	4	4	4	4	4	7.80219	0.993511	138.46	21.8501	7.74724e-12	138.46	115	0.15129	PRVLTADAFPPSQRLSRSTSLDSSLASSRKC	VLTADAFPPS(0.006)QRLS(0.994)R	VLT(-122.48)ADAFPPS(-21.85)QRLS(21.85)R	By MS/MS	1
TGGT1_203760;TGME49_203760	TGGT1_203760	hypothetical protein	N/A	0	S	2	13	958;958		0.206266	0.0555617	0.218195	-0.162633	-0.0960274	-0.0509001	-0.0451272	0.216471	0.337254	0.413443	0.116205	0.417316	0.26696	0.638412	0.444746	0.371908	3	3	3	3	3	3	3	3	3	6.82198	0.819733	115.54	6.57755	1.65605e-09	115.54	87.822	-0.36731	NRRALEGGEEQAEGFSSVDERGQDSVKKRQR	ALEGGEEQAEGFS(0.82)S(0.18)VDER	ALEGGEEQAEGFS(6.58)S(-6.58)VDER	By MS/MS	1
TGGT1_203760;TGME49_203760;TGVEG_203760	TGGT1_203760	hypothetical protein	N/A	0	S	3	8	26;26;26		0.829366	0.355181	0.181754	0.173428	-0.0960274	-0.0509001	-0.0451272	-0.376902	0.0549793	-0.156919	-0.421223	-0.816631	-0.306532	-0.237532	-0.348526	-0.413067	1	1	1	1	1	1	1	1	1	7.09847	0.946332	44.158	15.0232	0.00288455	44.158	36.584	-0.35898	LHSSRSARASAKPPKSPSGSAQCAGDRLLWV	AS(0.011)AKPPKS(0.946)PS(0.03)GS(0.013)AQCAGDR	AS(-19.32)AKPPKS(15.02)PS(-15.02)GS(-18.67)AQCAGDR	By MS/MS	1
TGGT1_203760;TGME49_203760;TGVEG_203760	TGGT1_203760	hypothetical protein	N/A	0	S	3	4	722;722;722		0.303406	0.21441	0.524164	-0.309754	-0.0960274	-0.0509001	-0.0451272	0.33914	0.544147	1.11438	0.166445	0.754314	0.433683	1.50112	0.870113	0.5557	3	3	3	3	3	3	3	3	3	7.14836	0.998078	86.519	27.1464	9.58077e-14	92.258	75.569	0.92032	GISASGSNTQKRDQQSETEDEDRSADPGGDG	DQQS(0.998)ET(0.998)EDEDRS(0.004)ADPGGDGRK	DQQS(27.15)ET(27.15)EDEDRS(-27.15)ADPGGDGRK	By MS/MS	1;2
TGGT1_203760;TGVEG_203760	TGGT1_203760	hypothetical protein	N/A	0	S	3	14	1388;1388		0.513043	0.0597941	0.145048	-0.0852534	-0.0960274	-0.0509001	-0.0451272	1.10031	0.997814	1.16544	1.00759	1.01887	1.05772	1.10934	1.28066	1.12932	5	5	5	5	5	5	5	5	5	7.63341	1	81.315	81.3153	3.0347e-10	95.319	91.984	-0.069631	ERIRQKEEDDFDGLQSDDDGDMDF_______	IRQKEEDDFDGLQS(1)DDDGDMDF	IRQKEEDDFDGLQS(81.32)DDDGDMDF	By MS/MS	1
TGGT1_203760	TGGT1_203760	hypothetical protein	N/A	0	S	3	9	1352		2.31212	0.625681	0.444824	0.180857	-0.0960274	-0.0509001	-0.0451272	-1.2902	-1.08894	-1.11387	-1.68928	-1.70882	-1.97195	-1.73194	-1.01068	-1.29296	1	1	1	1	1	1	1	1	1	8.06982	0.926973	61.876	12.1387	1.81609e-06	61.876	51.289	-0.10121	SRNADEKKASGNSAVSDASDAGEDEESDSEE	KAS(0.005)GNS(0.031)AVS(0.927)DAS(0.753)DAGEDEES(0.93)DS(0.346)EELVS(0.008)LIER	KAS(-23.19)GNS(-15.12)AVS(12.14)DAS(4.33)DAGEDEES(10.05)DS(-4.33)EELVS(-23.13)LIER	By MS/MS	3
TGGT1_203760	TGGT1_203760	hypothetical protein	N/A	0	S	3	12	1355		2.31212	0.625681	0.444824	0.180857	-0.0960274	-0.0509001	-0.0451272	-1.2902	-1.08894	-1.11387	-1.68928	-1.70882	-1.97195	-1.73194	-1.01068	-1.29296	1	1	1	1	1	1	1	1	1	8.06982	0.753448	61.876	4.33495	1.81609e-06	61.876	51.289	-0.10121	ADEKKASGNSAVSDASDAGEDEESDSEELVS	KAS(0.005)GNS(0.031)AVS(0.927)DAS(0.753)DAGEDEES(0.93)DS(0.346)EELVS(0.008)LIER	KAS(-23.19)GNS(-15.12)AVS(12.14)DAS(4.33)DAGEDEES(10.05)DS(-4.33)EELVS(-23.13)LIER	By MS/MS	3
TGGT1_203760	TGGT1_203760	hypothetical protein	N/A	0	S	3	20	1363		2.31212	0.625681	0.444824	0.180857	-0.0960274	-0.0509001	-0.0451272	-1.2902	-1.08894	-1.11387	-1.68928	-1.70882	-1.97195	-1.73194	-1.01068	-1.29296	1	1	1	1	1	1	1	1	1	8.06982	0.929799	61.876	10.0531	1.81609e-06	61.876	51.289	-0.10121	NSAVSDASDAGEDEESDSEELVSLIERIRQK	KAS(0.005)GNS(0.031)AVS(0.927)DAS(0.753)DAGEDEES(0.93)DS(0.346)EELVS(0.008)LIER	KAS(-23.19)GNS(-15.12)AVS(12.14)DAS(4.33)DAGEDEES(10.05)DS(-4.33)EELVS(-23.13)LIER	By MS/MS	3
TGME49_203780;TGGT1_203780	TGME49_203780	hypothetical protein	N/A	0	S	4	16	537;537		1.40406	0.213443	0.230693	-0.0172501	0.0512129	0.0500387	0.00117429	0.639011	0.843248	0.849106	0.551668	0.59487	0.544498	0.702629	0.97019	0.710297	1	1	1	1	1	1	1	1	1	7.68329	0.7991	113.38	6.41506	1.8538e-25	113.38	105.8	-0.1139	AGEDRVTNQGSTEGTSPVKGGLFGSLGQMDT	AGEDRVTNQGS(0.005)T(0.014)EGT(0.182)S(0.799)PVKGGLFGSLGQMDTK	AGEDRVT(-43.23)NQGS(-22.45)T(-17.6)EGT(-6.42)S(6.42)PVKGGLFGS(-53.28)LGQMDT(-79.01)K	By MS/MS	1
TGME49_203780;TGGT1_203780;TGVEG_203780	TGME49_203780	hypothetical protein;putative proteophosphoglycan 5, related protein	N/A	0	S	4	6	454;454;454		1.7525	0.187654	0.164032	0.0236219	0.0512129	0.0500387	0.00117429	-0.847746	-0.853991	-0.774967	-1.00026	-1.08986	-0.949537	-0.943632	-0.854956	-0.748981	1	1	1	1	1	1	1	1	1	7.72478	0.999723	198.73	37.0455	1.68904e-57	198.73	183.76	0.011644	DALSGAPQDRATGHKSGQGSQVDTEGVVSVQ	ATGHKS(1)GQGS(0.997)QVDT(0.003)EGVVSVQDDLRR	AT(-37.05)GHKS(37.05)GQGS(25.13)QVDT(-25.13)EGVVS(-76.25)VQDDLRR	By MS/MS	2
TGME49_203780;TGGT1_203780;TGVEG_203780	TGME49_203780	hypothetical protein;putative proteophosphoglycan 5, related protein	N/A	0	S	4	10	458;458;458		0.0872325	0.0267995	0.0594368	-0.0326373	0.0512129	0.0500387	0.00117429	-0.113136	0.0691776	-0.0996742	-0.0770378	-0.232788	0.0857944	-0.153433	0.0103779	0.0973339	2	2	2	2	2	2	2	2	2	7.72478	0.99694	198.73	25.1299	1.68904e-57	198.73	183.76	0.011644	GAPQDRATGHKSGQGSQVDTEGVVSVQDDLR	ATGHKS(1)GQGS(0.997)QVDT(0.003)EGVVSVQDDLRR	AT(-37.05)GHKS(37.05)GQGS(25.13)QVDT(-25.13)EGVVS(-76.25)VQDDLRR	By MS/MS	1;2
TGME49_203780;TGGT1_203780;TGVEG_203780	TGME49_203780	hypothetical protein;putative proteophosphoglycan 5, related protein	N/A	0	S	3	14	467;467;467		1.3375	-0.501156	-0.0303132	-0.470843	0.0512129	0.0500387	0.00117429	-1.68209	-1.28927	-1.79308	-1.01093	-1.25829	-0.991745	-0.928802	-1.16926	-1.25385	1	1	1	1	1	1	1	1	1	NaN	0.999868	53.957	39.319	9.67433e-06	53.957	41.067	-0.63981	HKSGQGSQVDTEGVVSVQDDLRRMDDSAGRG	SGQGSQVDTEGVVS(1)VQDDLRR	S(-52.45)GQGS(-50.22)QVDT(-39.32)EGVVS(39.32)VQDDLRR	By MS/MS	1
TGME49_203780;TGGT1_203780;TGVEG_203780	TGME49_203780	hypothetical protein;putative proteophosphoglycan 5, related protein	N/A	0	S	2	3	835;835;835		1.66319	-0.645947	-0.249918	-0.396028	0.0512129	0.0500387	0.00117429	-2.03041	-1.54955	-1.69984	-1.32401	-1.0236	-0.994347	-1.66401	-1.1604	-1.26731	1	1	1	1	1	1	1	1	1	7.11338	0.673309	100.62	3.26876	1.736e-13	100.62	76.986	0.27661	SLVSGSASETVTRGASLFGGATFSAVSQPPS	GAS(0.673)LFGGAT(0.317)FS(0.007)AVS(0.002)QPPSTNSK	GAS(3.27)LFGGAT(-3.27)FS(-19.84)AVS(-24.32)QPPS(-54.78)T(-59.67)NS(-69)K	By MS/MS	1
TGME49_203780;TGGT1_203780;TGVEG_203780	TGME49_203780	hypothetical protein;putative proteophosphoglycan 5, related protein	N/A	0	S	3	4	65;65;65		0.556193	-0.193836	-0.345691	0.151855	0.0512129	0.0500387	0.00117429	-0.605797	-0.284042	-0.661654	-0.456324	-0.127304	-0.386356	-0.692482	-0.66506	-0.649515	1	1	1	1	1	1	1	1	1	6.96892	0.914138	83.395	10.8101	1.44373e-05	83.395	68.964	0.0047768	SVSSFFSSAPARKSPSVGVSTSSSHAVRLAP	KS(0.001)PS(0.914)VGVS(0.076)T(0.006)S(0.002)S(0.002)SHAVR	KS(-29.94)PS(10.81)VGVS(-10.81)T(-22.12)S(-27.38)S(-27.31)S(-39.7)HAVR	By MS/MS	1
TGME49_203780;TGGT1_203780;TGVEG_203780	TGME49_203780	hypothetical protein;putative proteophosphoglycan 5, related protein	N/A	0	S	3	3	362;362;362		1.97083	-0.402351	-0.400756	-0.00159582	0.0512129	0.0500387	0.00117429	-0.408201	-0.359756	-0.292284	-0.113993	0.107611	0.153194	-0.0689602	-0.40386	-0.582634	1	1	1	1	1	1	1	1	1	6.92336	0.995355	50.271	23.4216	0.00105369	50.271	41.414	0.54631	VASSLLAAGPIRRRGSEARATPASGPPVPVL	RGS(0.995)EARAT(0.005)PASGPPVPVLR	RGS(23.42)EARAT(-23.42)PAS(-39.27)GPPVPVLR	By MS/MS	1
TGME49_203780;TGGT1_203780;TGVEG_203780	TGME49_203780	hypothetical protein;putative proteophosphoglycan 5, related protein	N/A	0	S	3	6	337;337;337		1.22317	-0.258274	-0.472537	0.214262	0.0512129	0.0500387	0.00117429	-1.90299	-1.92665	-1.8768	-1.45826	-1.68136	-1.79199	-2.13879	-2.19657	-2.01387	1	1	1	1	1	1	1	1	1	6.94007	0.875153	135.09	8.45705	3.81926e-06	135.09	108.8	-0.090718	RPTFNGHHTRVAPAASHSLFPTEERVASSLL	VAPAAS(0.875)HS(0.125)LFPTEER	VAPAAS(8.46)HS(-8.46)LFPT(-84.91)EER	By MS/MS	1
TGME49_203780;TGGT1_203780;TGVEG_203780	TGME49_203780	hypothetical protein;putative proteophosphoglycan 5, related protein	N/A	0	S	2	4	350;350;350		0.0813153	-0.0365931	-0.138659	0.102065	0.0512129	0.0500387	0.00117429	-0.770161	-0.781326	-1.05618	-0.682024	-1.08839	-0.727467	-0.979841	-0.970701	-0.963318	1	1	1	1	1	1	1	1	1	6.69907	0.972798	143.25	15.5342	3.07883e-07	143.25	123.61	-0.016303	AASHSLFPTEERVASSLLAAGPIRRRGSEAR	VAS(0.027)S(0.973)LLAAGPIR	VAS(-15.53)S(15.53)LLAAGPIR	By MS/MS	1
TGVEG_203810;TGME49_203810;TGGT1_203810	TGVEG_203810	kelch repeat-containing protein	N/A	0	S	3	3	7;7;7		0.573787	-0.220901	0.00703812	-0.22794	0.0820904	0.105714	-0.0236231	0.150028	0.259432	-0.286745	0.184803	0.289375	0.311241	0.191746	0.305689	0.309099	1	1	1	1	1	1	1	1	1	7.28405	0.955726	89.26	13.3483	0.000143506	89.26	59.905	-1.1581	_________MVTKAGSPSEDGPSRKSNAEGS	AGS(0.956)PS(0.044)EDGPSRK	AGS(13.35)PS(-13.35)EDGPS(-41.65)RK	By MS/MS	1
TGGT1_203820;TGVEG_203820;TGME49_203820	TGGT1_203820	hypothetical protein	N/A	0	S	3	4	188;188;188		1.85266	0.40365	0.450418	-0.0467676	0.0128892	-0.00949605	0.0223853	1.70154	1.79085	1.4694	1.22339	1.27047	1.25698	1.8283	1.64698	1.62681	2	2	2	2	2	2	2	2	2	8.14947	0.99752	176.82	26.5086	1.16785e-19	176.82	144.3	-0.24044	SQTTRSSRTEGRCSGSPHRNESIAERSLHPS	CSGS(0.998)PHRNES(0.002)IAER	CS(-35.99)GS(26.51)PHRNES(-26.51)IAER	By MS/MS	1
TGGT1_203820	TGGT1_203820	hypothetical protein	N/A	0	S	4	6	1060		3.31487	0.360858	0.378773	-0.0179151	0.0128892	-0.00949605	0.0223853	2.43523	2.40112	2.36024	2.08043	2.0461	1.98749	2.58631	2.41839	2.24564	7	7	7	7	7	7	7	7	7	7.82716	1	89.663	89.6627	1.12034e-76	228.15	200.22	-0.11303	SWDHSGLWGKEGIDESEDEEGEIDHLKNRSR	EGIDES(1)EDEEGEIDHLKNR	EGIDES(89.66)EDEEGEIDHLKNR	By MS/MS	1
TGGT1_203820	TGGT1_203820	hypothetical protein	N/A	0	S	3	4	1153		1.41794	0.189034	0.0872402	0.101793	0.0128892	-0.00949605	0.0223853	0.974508	1.12678	1.00793	0.896845	0.76503	0.880238	0.840153	1.00907	0.954615	3	3	3	3	3	3	3	3	3	7.68644	0.99914	77.746	30.8544	4.37932e-05	110.35	84.982	1.0079	PAAEAFSSSTVRGTVSSEDDKGSRQHGAKGL	GT(0.002)VS(0.999)S(0.999)EDDKGSR	GT(-30.85)VS(30.85)S(30.85)EDDKGS(-44.07)R	By MS/MS	2
[truncated: 17,284 more rows]

## Sheet:  Selection after cutoffs
Proteins	Leading proteins	Protein name	SignalP Peptide	TM Domains	Amino acid	Charge	Position in peptide	Positions within proteins	Significant after cutoffs	Log t-test p value_Par/Δppm5c *(-1)	Log2 fold change_Par/Δppm5c	Log2 fold change_Δppm5c.cp/Δppm5c	Log2 fold change_Par/Δppm5c.cp	Log2 fold change_Par/Δppm5c_proteome	Log2 fold change_Δppm5c.cp/Δppm5c_proteome	Log2 fold change_Par/Δppm5c.cp_proteome	Log2 reporter intensity Parental 1	Log2 reporter intensity Parental 2	Log2 reporter intensity Parental 3	Log2 reporter intensity Δppm5c 1	Log2 reporter intensity Δppm5c 2	Log2 reporter intensity Δppm5c 3	Log2 reporter intensity Δppm5c.cp 1	Log2 reporter intensity Δppm5c.cp 2	Log2 reporter intensity Δppm5c.cp 3	Reporter intensity count Parental 1	Reporter intensity count Parental 2	Reporter intensity count Parental 3	Reporter intensity count Δppm5c 1	Reporter intensity count Δppm5c 2	Reporter intensity count Δppm5c 3	Reporter intensity count Δppm5c.cp 1	Reporter intensity count Δppm5c.cp 2	Reporter intensity count Δppm5c.cp 3	Log 10 total intensity	Localization probability	Score for localization	Score difference	PEP	Score	Delta score	Mass error [ppm]	Sequence window	Phospho (STY) Probabilities	Phospho (STY) Score diffs	Identification type	Number of Phospho (STY)
[truncated: 43 more rows]

[truncated: 1 more sheets: Proteome]
